# Supplementary material for: Crystal structures of two 2,3-di­ethyl­naphtho­[2,3-g]quinoxaline-6,11-dione derivatives
Source: Acta Crystallogr E Crystallogr Commun. 2017 Jul 7;73(Pt 8):1125–9. doi: 10.1107/S2056989017009641 (PMC5598832; doi:10.1107/S2056989017009641)
Supplement: Supplementary file 1 [file e-73-01125-sup1.cif]

##############################################################################
#                                                                            #
# This CIF contains the data in a paper accepted for publication in          #
# Acta Crystallographica Section E. It conforms to the requirements of       #
# Notes for Authors for Acta Crystallographica Section E, and has been       #
# peer reviewed under the auspices of the IUCr Commission on Journals.       #
#                                                                            #
# Full details of the Crystallographic Information File format               #
# are given in the paper "The Crystallographic Information File (CIF):       #
# a New Standard Archive File for Crystallography" by S. R. Hall, F. H.      #
# Allen and I. D. Brown [Acta Cryst. (1991), A47, 655-685].                  #
#                                                                            #
# The current version of the core CIF dictionary is obtainable from          #
# ftp://ftp.iucr.org/pub/cif_core.dic.                                       #
#                                                                            #
# Software is freely available for graphical display of the structure(s)     #
# in this CIF. For information consult the CIF software page                 #
# http://www.iucr.org/resources/cif/software.                                #
#                                                                            #
# This file may be used for bona fide research purposes within the           #
# scientific community so long as proper attribution is given to the journal # 
# article from which it was obtained.                                        #
#                                                                            #
##############################################################################
data_II
_database_code_depnum_ccdc_archive 'CCDC 1559403'
_audit_creation_method     'SHELXL-2016/6'
_chemical_name_systematic
;
2,3-Diethyl-5,12-dihydroxynaphtho[2,3-<i>g</i>]quinoxaline-6,11-dione
;
_chemical_name_common
;
2,3-Diethyl-5,12-dihydroxynaphtho[2,3-<i>g</i>]quinoxaline-6,11-dione
;
_chemical_formula_moiety     'C20 H16 N2 O4 [+ solvent]'
_chemical_formula_sum     'C20 H16 N2 O4'
_chemical_formula_iupac     'C20 H16 N2 O4'
_chemical_formula_weight     348.35
_chemical_melting_point_gt     507
_chemical_melting_point_lt     509
_shelx_space_group_comment
;
The symmetry employed for this shelxl refinement is uniquely defined
by the following loop, which should always be used as a source of
symmetry information in preference to the above space-group names.
They are only intended as comments.
;
_space_group_crystal_system     tetragonal
_space_group_name_H-M_alt     'P 4/n'
_space_group_name_Hall     '-P 4a'
loop_
    _space_group_symop_operation_xyz
    'x, y, z'
    '-y+1/2, x, z'
    '-x+1/2, -y+1/2, z'
    'y, -x+1/2, z'
    '-x, -y, -z'
    'y-1/2, -x, -z'
    'x-1/2, y-1/2, -z'
    '-y, x-1/2, -z'
_cell_length_a     28.2529(11)
_cell_length_b     28.2529(11)
_cell_length_c     4.2504(3)
_cell_angle_alpha     90
_cell_angle_beta     90
_cell_angle_gamma     90
_cell_volume     3392.8(4)
_cell_formula_units_Z     8
_cell_measurement_reflns_used     2972
_cell_measurement_theta_min     4.3950
_cell_measurement_theta_max     66.8630
_cell_measurement_temperature     123(2)
_exptl_crystal_description     needle
_exptl_crystal_colour     orange
_exptl_crystal_size_max     0.25
_exptl_crystal_size_mid     0.04
_exptl_crystal_size_min     0.04
_exptl_crystal_density_diffrn     1.364
_exptl_crystal_density_meas     ?
_exptl_crystal_density_method     'not measured'
_exptl_crystal_F_000     1456
_exptl_absorpt_coefficient_mu     0.795
_exptl_absorpt_correction_type     multi-scan
_exptl_absorpt_process_details
;
(CrysAlis PRO; Rigaku OD, 2015)
;
_shelx_estimated_absorpt_T_min     ?
_shelx_estimated_absorpt_T_max     ?
_exptl_absorpt_correction_T_min     0.857
_exptl_absorpt_correction_T_max     1.000
_diffrn_ambient_temperature     123(2)
_diffrn_radiation_type     CuK\a
_diffrn_radiation_wavelength     1.54184
_diffrn_measurement_device_type     'Oxford Gemini Ultra CCD'
_diffrn_measurement_method     '\w scans'
_diffrn_detector_area_resol_mean     10.3389
_diffrn_reflns_number     10284
_diffrn_reflns_av_R_equivalents     0.0275
_diffrn_reflns_theta_min     4.950
_diffrn_reflns_theta_max     66.738
_diffrn_reflns_theta_full     66.738
_diffrn_measured_fraction_theta_max     0.998
_diffrn_measured_fraction_theta_full     0.998
_diffrn_reflns_limit_h_min     -32
_diffrn_reflns_limit_h_max     32
_diffrn_reflns_limit_k_min     -30
_diffrn_reflns_limit_k_max     33
_diffrn_reflns_limit_l_min     -4
_diffrn_reflns_limit_l_max     5
_refine_special_details
;
Disordered solvent molecules were accounted for using PLATON SQUEEZE
(Spek, 2015).
;
_reflns_number_total     2986
_reflns_number_gt     2391
_reflns_threshold_expression     'I > 2\s(I)'
_refine_ls_structure_factor_coef     Fsqd
_refine_ls_matrix_type     full
_refine_ls_R_factor_all     0.0504
_refine_ls_R_factor_gt     0.0381
_refine_ls_wR_factor_gt     0.0947
_refine_ls_wR_factor_ref     0.1049
_refine_ls_goodness_of_fit_ref     1.034
_refine_ls_restrained_S_all     1.034
_refine_ls_number_reflns     2986
_refine_ls_number_parameters     243
_refine_ls_number_restraints     0
_refine_ls_hydrogen_treatment     mixed
_refine_ls_weighting_scheme     calc
_refine_ls_weighting_details
              'w=1/[\s^2^(Fo^2^)+(0.0477P)^2^+1.2563P] where P=(Fo^2^+2Fc^2^)/3'
_atom_sites_solution_hydrogens     mixed
_atom_sites_solution_primary     ?
_atom_sites_solution_secondary     ?
_refine_ls_shift/su_max     0.001
_refine_ls_shift/su_mean     0.000
_refine_diff_density_max     0.163
_refine_diff_density_min     -0.188
_refine_ls_extinction_method     none
_refine_ls_extinction_coef     .
loop_
    _atom_type_symbol
    _atom_type_description
    _atom_type_scat_dispersion_real
    _atom_type_scat_dispersion_imag
    _atom_type_scat_source
    'C' 'C' 0.0181 0.0091
                         'International Tables Vol C Tables 4.2.6.8 and 6.1.1.4'
    'H' 'H' 0.0000 0.0000
                         'International Tables Vol C Tables 4.2.6.8 and 6.1.1.4'
    'N' 'N' 0.0311 0.0180
                         'International Tables Vol C Tables 4.2.6.8 and 6.1.1.4'
    'O' 'O' 0.0492 0.0322
                         'International Tables Vol C Tables 4.2.6.8 and 6.1.1.4'
_computing_data_collection
;
CrysAlis PRO (Rigaku OD, 2015)
;
_computing_cell_refinement
;
CrysAlis PRO (Rigaku OD, 2015)
;
_computing_data_reduction
;
CrysAlis PRO (Rigaku OD, 2015)
;
_computing_structure_solution
;
SHELXT (Sheldrick, 2015a)
;
_computing_structure_refinement
;
SHELXL2016 (Sheldrick, 2015b)
;
_computing_molecular_graphics
;
X-SEED (Barbour, 2001)
;
_computing_publication_material
;
publCIF (Westrip, 2010)
;
loop_
    _atom_site_type_symbol
    _atom_site_label
    _atom_site_fract_x
    _atom_site_fract_y
    _atom_site_fract_z
    _atom_site_U_iso_or_equiv
    _atom_site_adp_type
    _atom_site_calc_flag
    _atom_site_occupancy
    _atom_site_disorder_assembly
    _atom_site_disorder_group
    O O1 0.67025(4) 0.54392(4) 0.1718(3) 0.0328(3) Uani d 1 . .
    O O2 0.72757(4) 0.59355(4) 0.4871(3) 0.0390(3) Uani d 1 . .
    O O3 0.81968(4) 0.43226(4) -0.2039(3) 0.0378(3) Uani d 1 . .
    O O4 0.87451(4) 0.48403(4) 0.1138(3) 0.0379(3) Uani d 1 . .
    N N1 0.65539(4) 0.47227(4) -0.2404(3) 0.0290(3) Uani d 1 . .
    N N2 0.73105(4) 0.41228(4) -0.4052(3) 0.0301(3) Uani d 1 . .
    C C1 0.69990(5) 0.47958(5) -0.1266(4) 0.0266(3) Uani d 1 . .
    C C2 0.70777(5) 0.51838(5) 0.0856(4) 0.0273(3) Uani d 1 . .
    C C3 0.75334(5) 0.52791(5) 0.1904(4) 0.0272(3) Uani d 1 . .
    C C4 0.76120(5) 0.56822(5) 0.3970(4) 0.0300(4) Uani d 1 . .
    C C5 0.81005(5) 0.57931(6) 0.4958(4) 0.0307(4) Uani d 1 . .
    C C6 0.81855(6) 0.61881(6) 0.6840(4) 0.0368(4) Uani d 1 . .
    H H6 0.792925 0.638278 0.748691 0.044 Uiso calc 1 . .
    C C7 0.86416(6) 0.62974(6) 0.7769(4) 0.0397(4) Uani d 1 . .
    H H7 0.869763 0.656889 0.903442 0.048 Uiso calc 1 . .
    C C8 0.90185(6) 0.60122(6) 0.6862(4) 0.0391(4) Uani d 1 . .
    H H8 0.933073 0.608708 0.752457 0.047 Uiso calc 1 . .
    C C9 0.89390(6) 0.56199(6) 0.4997(4) 0.0357(4) Uani d 1 . .
    H H9 0.919743 0.542627 0.437336 0.043 Uiso calc 1 . .
    C C10 0.84809(6) 0.55063(6) 0.4023(4) 0.0312(4) Uani d 1 . .
    C C11 0.84036(5) 0.50917(5) 0.1971(4) 0.0307(4) Uani d 1 . .
    C C12 0.79233(5) 0.49866(5) 0.0926(4) 0.0273(3) Uani d 1 . .
    C C13 0.78477(5) 0.46048(5) -0.1055(4) 0.0287(3) Uani d 1 . .
    C C14 0.73774(5) 0.45040(5) -0.2159(4) 0.0276(3) Uani d 1 . .
    C C15 0.68771(5) 0.40428(5) -0.5072(4) 0.0301(4) Uani d 1 . .
    C C16 0.64927(5) 0.43592(5) -0.4317(4) 0.0295(4) Uani d 1 . .
    C C17 0.67933(6) 0.36048(6) -0.7008(4) 0.0357(4) Uani d 1 . .
    H H17A 0.665387 0.369903 -0.905126 0.043 Uiso calc 1 . .
    H H17B 0.655945 0.340279 -0.591035 0.043 Uiso calc 1 . .
    C C18 0.72365(6) 0.33147(6) -0.7628(5) 0.0415(4) Uani d 1 . .
    H H18A 0.715472 0.303671 -0.889563 0.062 Uiso calc 1 . .
    H H18B 0.746756 0.350852 -0.876749 0.062 Uiso calc 1 . .
    H H18C 0.737301 0.321187 -0.562219 0.062 Uiso calc 1 . .
    C C19 0.60067(6) 0.42782(6) -0.5658(4) 0.0344(4) Uani d 1 . .
    H H19A 0.586627 0.399785 -0.461847 0.041 Uiso calc 1 . .
    H H19B 0.603839 0.420419 -0.792472 0.041 Uiso calc 1 . .
    C C20 0.56686(6) 0.46916(7) -0.5296(5) 0.0447(5) Uani d 1 . .
    H H20A 0.536206 0.460944 -0.622739 0.067 Uiso calc 1 . .
    H H20B 0.562632 0.476279 -0.305694 0.067 Uiso calc 1 . .
    H H20C 0.579878 0.496953 -0.636958 0.067 Uiso calc 1 . .
    H H1 0.6842(9) 0.5668(9) 0.314(6) 0.073(7) Uiso d 1 . .
    H H3 0.8478(9) 0.4458(9) -0.091(6) 0.072(7) Uiso d 1 . .
loop_
    _atom_site_aniso_label
    _atom_site_aniso_U_11
    _atom_site_aniso_U_22
    _atom_site_aniso_U_33
    _atom_site_aniso_U_12
    _atom_site_aniso_U_13
    _atom_site_aniso_U_23
    O1 0.0264(6) 0.0316(6) 0.0405(6) 0.0052(5) 0.0000(5) -0.0013(5)
    O2 0.0321(6) 0.0370(6) 0.0479(7) 0.0048(5) -0.0002(5) -0.0077(5)
    O3 0.0261(6) 0.0361(6) 0.0511(7) 0.0051(5) 0.0015(5) -0.0069(6)
    O4 0.0251(6) 0.0375(6) 0.0511(7) 0.0029(5) 0.0002(5) -0.0003(5)
    N1 0.0264(7) 0.0281(7) 0.0326(7) -0.0013(5) 0.0009(5) 0.0055(6)
    N2 0.0288(7) 0.0292(7) 0.0323(7) -0.0012(5) 0.0018(6) 0.0029(6)
    C1 0.0245(7) 0.0262(7) 0.0291(8) -0.0006(6) 0.0011(6) 0.0073(6)
    C2 0.0257(8) 0.0253(7) 0.0308(8) 0.0030(6) 0.0033(6) 0.0065(6)
    C3 0.0263(8) 0.0259(7) 0.0296(8) 0.0007(6) 0.0021(6) 0.0069(6)
    C4 0.0311(8) 0.0281(8) 0.0309(8) 0.0006(7) 0.0011(7) 0.0052(7)
    C5 0.0305(8) 0.0299(8) 0.0315(8) -0.0033(6) -0.0008(7) 0.0060(7)
    C6 0.0381(9) 0.0332(8) 0.0390(9) -0.0023(7) 0.0004(7) 0.0018(7)
    C7 0.0426(10) 0.0362(9) 0.0403(10) -0.0083(7) -0.0037(8) 0.0007(8)
    C8 0.0341(9) 0.0406(9) 0.0424(10) -0.0086(7) -0.0045(8) 0.0062(8)
    C9 0.0304(8) 0.0366(9) 0.0401(10) -0.0031(7) -0.0019(7) 0.0068(8)
    C10 0.0295(8) 0.0309(8) 0.0333(9) -0.0037(7) 0.0000(7) 0.0075(7)
    C11 0.0280(8) 0.0294(8) 0.0347(9) 0.0001(6) 0.0012(7) 0.0066(7)
    C12 0.0243(7) 0.0265(7) 0.0312(8) 0.0006(6) 0.0014(6) 0.0070(6)
    C13 0.0249(7) 0.0277(8) 0.0334(8) 0.0023(6) 0.0029(6) 0.0054(7)
    C14 0.0278(8) 0.0258(7) 0.0292(8) 0.0004(6) 0.0028(6) 0.0055(6)
    C15 0.0311(8) 0.0294(8) 0.0299(8) -0.0011(6) 0.0020(7) 0.0051(6)
    C16 0.0293(8) 0.0277(8) 0.0317(8) -0.0023(6) 0.0018(6) 0.0053(7)
    C17 0.0350(9) 0.0345(9) 0.0377(9) -0.0014(7) -0.0016(7) -0.0014(7)
    C18 0.0426(10) 0.0349(9) 0.0470(11) 0.0005(8) -0.0002(8) -0.0077(8)
    C19 0.0284(8) 0.0358(9) 0.0389(9) -0.0039(7) -0.0008(7) 0.0011(7)
    C20 0.0308(9) 0.0432(10) 0.0602(12) 0.0003(8) -0.0079(8) -0.0035(9)
_geom_special_details
;
 All esds (except the esd in the dihedral angle between two l.s. planes)
 are estimated using the full covariance matrix.  The cell esds are taken
 into account individually in the estimation of esds in distances, angles
 and torsion angles; correlations between esds in cell parameters are only
 used when they are defined by crystal symmetry.  An approximate (isotropic)
 treatment of cell esds is used for estimating esds involving l.s. planes.
;
loop_
    _geom_bond_atom_site_label_1
    _geom_bond_atom_site_label_2
    _geom_bond_site_symmetry_2
    _geom_bond_distance
    _geom_bond_publ_flag
    O1 C2 . 1.3333(18) ?
    O1 H1 . 0.97(3) ?
    O2 C4 . 1.2495(19) ?
    O3 C13 . 1.3354(19) ?
    O3 H3 . 1.00(3) ?
    O4 C11 . 1.2493(19) ?
    N1 C16 . 1.321(2) ?
    N1 C1 . 1.363(2) ?
    N2 C15 . 1.318(2) ?
    N2 C14 . 1.358(2) ?
    C1 C14 . 1.402(2) ?
    C1 C2 . 1.437(2) ?
    C2 C3 . 1.389(2) ?
    C3 C12 . 1.438(2) ?
    C3 C4 . 1.455(2) ?
    C4 C5 . 1.476(2) ?
    C5 C6 . 1.394(2) ?
    C5 C10 . 1.403(2) ?
    C6 C7 . 1.383(2) ?
    C6 H6 . 0.9500 ?
    C7 C8 . 1.390(3) ?
    C7 H7 . 0.9500 ?
    C8 C9 . 1.381(3) ?
    C8 H8 . 0.9500 ?
    C9 C10 . 1.396(2) ?
    C9 H9 . 0.9500 ?
    C10 C11 . 1.477(2) ?
    C11 C12 . 1.458(2) ?
    C12 C13 . 1.385(2) ?
    C13 C14 . 1.438(2) ?
    C15 C16 . 1.443(2) ?
    C15 C17 . 1.505(2) ?
    C16 C19 . 1.504(2) ?
    C17 C18 . 1.519(2) ?
    C17 H17A . 0.9900 ?
    C17 H17B . 0.9900 ?
    C18 H18A . 0.9800 ?
    C18 H18B . 0.9800 ?
    C18 H18C . 0.9800 ?
    C19 C20 . 1.517(2) ?
    C19 H19A . 0.9900 ?
    C19 H19B . 0.9900 ?
    C20 H20A . 0.9800 ?
    C20 H20B . 0.9800 ?
    C20 H20C . 0.9800 ?
loop_
    _geom_angle_atom_site_label_1
    _geom_angle_atom_site_label_2
    _geom_angle_atom_site_label_3
    _geom_angle_site_symmetry_1
    _geom_angle_site_symmetry_3
    _geom_angle
    _geom_angle_publ_flag
    C2 O1 H1 . . 102.1(14) ?
    C13 O3 H3 . . 102.0(14) ?
    C16 N1 C1 . . 117.19(13) ?
    C15 N2 C14 . . 117.39(14) ?
    N1 C1 C14 . . 121.20(14) ?
    N1 C1 C2 . . 118.75(13) ?
    C14 C1 C2 . . 120.04(13) ?
    O1 C2 C3 . . 122.97(14) ?
    O1 C2 C1 . . 117.53(13) ?
    C3 C2 C1 . . 119.50(14) ?
    C2 C3 C12 . . 120.41(14) ?
    C2 C3 C4 . . 119.12(14) ?
    C12 C3 C4 . . 120.46(13) ?
    O2 C4 C3 . . 121.14(14) ?
    O2 C4 C5 . . 120.14(14) ?
    C3 C4 C5 . . 118.71(14) ?
    C6 C5 C10 . . 119.52(15) ?
    C6 C5 C4 . . 119.61(15) ?
    C10 C5 C4 . . 120.86(14) ?
    C7 C6 C5 . . 120.23(16) ?
    C7 C6 H6 . . 119.9 ?
    C5 C6 H6 . . 119.9 ?
    C6 C7 C8 . . 120.34(17) ?
    C6 C7 H7 . . 119.8 ?
    C8 C7 H7 . . 119.8 ?
    C9 C8 C7 . . 120.01(16) ?
    C9 C8 H8 . . 120.0 ?
    C7 C8 H8 . . 120.0 ?
    C8 C9 C10 . . 120.35(16) ?
    C8 C9 H9 . . 119.8 ?
    C10 C9 H9 . . 119.8 ?
    C9 C10 C5 . . 119.56(15) ?
    C9 C10 C11 . . 119.64(15) ?
    C5 C10 C11 . . 120.79(14) ?
    O4 C11 C12 . . 121.09(15) ?
    O4 C11 C10 . . 120.28(14) ?
    C12 C11 C10 . . 118.62(14) ?
    C13 C12 C3 . . 120.32(13) ?
    C13 C12 C11 . . 119.16(14) ?
    C3 C12 C11 . . 120.51(14) ?
    O3 C13 C12 . . 122.78(14) ?
    O3 C13 C14 . . 117.52(14) ?
    C12 C13 C14 . . 119.69(14) ?
    N2 C14 C1 . . 121.37(14) ?
    N2 C14 C13 . . 118.65(13) ?
    C1 C14 C13 . . 119.98(14) ?
    N2 C15 C16 . . 121.32(15) ?
    N2 C15 C17 . . 117.81(14) ?
    C16 C15 C17 . . 120.86(14) ?
    N1 C16 C15 . . 121.34(14) ?
    N1 C16 C19 . . 118.09(14) ?
    C15 C16 C19 . . 120.56(14) ?
    C15 C17 C18 . . 114.13(14) ?
    C15 C17 H17A . . 108.7 ?
    C18 C17 H17A . . 108.7 ?
    C15 C17 H17B . . 108.7 ?
    C18 C17 H17B . . 108.7 ?
    H17A C17 H17B . . 107.6 ?
    C17 C18 H18A . . 109.5 ?
    C17 C18 H18B . . 109.5 ?
    H18A C18 H18B . . 109.5 ?
    C17 C18 H18C . . 109.5 ?
    H18A C18 H18C . . 109.5 ?
    H18B C18 H18C . . 109.5 ?
    C16 C19 C20 . . 114.80(14) ?
    C16 C19 H19A . . 108.6 ?
    C20 C19 H19A . . 108.6 ?
    C16 C19 H19B . . 108.6 ?
    C20 C19 H19B . . 108.6 ?
    H19A C19 H19B . . 107.5 ?
    C19 C20 H20A . . 109.5 ?
    C19 C20 H20B . . 109.5 ?
    H20A C20 H20B . . 109.5 ?
    C19 C20 H20C . . 109.5 ?
    H20A C20 H20C . . 109.5 ?
    H20B C20 H20C . . 109.5 ?
loop_
    _geom_torsion_atom_site_label_1
    _geom_torsion_atom_site_label_2
    _geom_torsion_atom_site_label_3
    _geom_torsion_atom_site_label_4
    _geom_torsion_site_symmetry_1
    _geom_torsion_site_symmetry_2
    _geom_torsion_site_symmetry_3
    _geom_torsion_site_symmetry_4
    _geom_torsion
    _geom_torsion_publ_flag
    N2 C15 C17 C18 . . . . -1.9(2) ?
    N1 C16 C19 C20 . . . . 14.3(2) ?
loop_
    _geom_hbond_atom_site_label_D
    _geom_hbond_atom_site_label_H
    _geom_hbond_atom_site_label_A
    _geom_hbond_site_symmetry_A
    _geom_hbond_distance_DH
    _geom_hbond_distance_HA
    _geom_hbond_distance_DA
    _geom_hbond_angle_DHA
    O1 H1 O2 . 0.97(3) 1.62(3) 2.5270(16) 155(2)
    O3 H3 O4 . 1.00(3) 1.58(3) 2.5225(17) 154(2)
    C8 H8 O1 2_656 0.95 2.57 3.227(2) 126.2
    C19 H19A O4 8_655 0.99 2.59 3.418(2) 141.8
_shelx_hkl_file
;
   0   0   1 313020. 1671.26   2
   0   0   2 5071.56 296.685   2
   0   0   3 193247. 1685.33   9
   0   0   4 844.730 164.964   9
   0   0   5 157.036 54.4967   9
  -1   0   1 131.673 62.5768   2
   0   1   1 143.121 50.6280   2
   0  -1   1 114.023 75.2572   2
   1   0   1 129.181 65.3196   2
   0  -1   2 6986.29 381.300   2
   1   0   2 6976.88 333.448   2
   0  -1   3 18721.1 525.706   9
  -1   0  -3 18478.1 469.143   7
   1   0   3 20147.0 577.217   9
   0  -1   3 20050.3 571.647   3
   1   0   3 19651.3 571.625   3
   0   1   3 19259.3 539.648   9
  -1   0   3 19092.0 539.198   9
   0  -1   4 3215.52 248.452   9
   1   0   4 3213.83 255.894   9
   0   1   4 3218.91 254.196   9
  -1   0   4 3070.75 245.419   9
   0   1   5 45.2359 48.4177   9
   1   0   5 59.5161 53.6173   9
  -1   0   5 76.8288 51.5544   9
   0  -1   5-78.7115 48.0874   9
   1   1   1 5299.96 177.965   2
  -1  -1   1 4730.51 243.203   2
   1  -1   1 4807.11 242.797   2
   1  -1   2 3274.55 259.783   2
  -1  -1   2 3535.82 286.768   2
   1  -1   3 119.169 102.215   9
   1  -1   3 255.606 116.474   3
  -1   1  -3 106.078 72.7137   7
   1   1   3 66.1046 108.260   9
  -1   1   3 97.7341 102.533   9
  -1  -1  -3 71.2624 65.3930   7
  -1  -1   3 109.293 113.607   9
   1   1   4 11.0766 114.672   9
   1  -1   4-3.47927 101.959   9
  -1  -1   4 126.137 124.695   9
  -1   1   4-10.7057 139.654   9
   1   1   5 172.742 58.0747   9
  -1   1   5 124.045 59.8756   9
  -1  -2   0 14.2513 26.0163   2
  -1  -2   1 2588.91 203.591   2
   1   2   1 2374.14 82.0942   2
   2  -1   2 8525.72 405.991   2
  -1  -2   2 8243.41 451.739   2
  -2   1   3 3980.92 258.049   9
  -1  -2  -3 4175.53 224.834   7
   1   2   3 3897.74 256.988   9
  -2   1  -3 4145.57 234.382   7
  -1  -2   3 4120.23 263.718   9
   2  -1   3 3936.45 249.797   9
  -1  -2   3 4096.42 276.593   3
   2  -1   3 4053.50 271.164   3
   1   2   4 408.239 157.605   9
  -1  -2   4 403.502 131.916   9
  -2   1   4 446.920 145.558   9
   2  -1   4 365.777 124.244   9
   1   2   5 62.6058 54.1307   9
   0  -2   1 5453.43 283.500   2
  -2   0   1 5663.56 257.778   2
   0  -2   2 8361.48 451.377   2
  -2   0  -3 2956.07 199.118   7
   2   0   3 2854.20 220.116   9
   2   0   3 3416.60 248.050   3
   0  -2   3 3108.27 238.295   3
   0  -2   3 3020.53 223.980   9
  -2   0   3 2945.31 227.159   9
   0   2   3 3236.88 237.083   9
  -2   0   4 513.624 166.288   9
   0   2   4 508.895 150.601   9
   0  -2   4 280.921 123.382   9
   0   2   5 23.2372 47.6466   9
   2   0   5 51.8373 49.5337   9
   2   1   1 3474.18 152.721   2
  -2  -1   1 3291.07 211.869   2
   1  -2   1 3416.74 219.172   2
   1  -2   2 63.3238 77.8600   2
   1  -2   3 105.442 84.6837   9
  -2  -1  -3 55.7901 71.3828   7
  -1   2   3 142.711 116.255   9
   1  -2   3 152.301 108.925   3
  -1   2  -3 31.3097 69.2307   7
  -2  -1   3 83.8380 86.3945   9
   1  -2   4 794.246 168.310   9
  -2  -1   4 913.399 158.828   9
  -1   2   4 850.170 179.219   9
   2   1   4 598.364 151.700   9
   2   1   5-23.3952 48.0883   9
  -1   2   5-30.9323 47.5017   9
   2   2   1 66453.1 521.810   2
  -2  -2   1 77963.2 1050.59   2
  -2  -2   2 1817.08 223.733   2
   2  -2   2 1566.69 204.018   2
  -2   2  -3 31488.3 642.840   7
  -2   2   3 31572.6 686.627   9
  -2  -2   3 31806.2 679.138   9
   2  -2   3 30337.3 661.462   9
   2  -2   3 31644.5 727.641   3
  -2  -2  -3 31286.5 615.627   7
  -2  -2   4 4635.68 289.956   9
   2   2   4 4583.60 306.951   9
  -2   2   4 4443.88 300.720   9
   2  -2   4 4531.98 285.381   9
  -2   2   5 66.7102 50.2544   9
   2   2   5 91.7279 50.7638   9
  -2  -3   0-36.9515 47.7875   2
  -2  -3   1 194668. 1887.95   1
  -2  -3   1 195628. 1811.96   2
  -2  -3   2-32.2430 98.4854   2
   3  -2   2-20.7274 95.8762   2
  -2  -3   3 463.034 109.449   9
  -3   2  -3 527.209 106.551   7
  -2  -3  -3 618.168 102.489   7
   3  -2   3 705.818 137.910   9
  -3   2   3 375.831 105.476   9
  -2  -3   3 694.319 138.333   3
   3  -2   3 662.403 134.313   3
  -2  -3   4 1218.59 166.615   9
  -3   2   4 1262.42 192.034   9
   2   3   4 1122.55 175.630   9
   3  -2   4 1260.53 188.175   9
   2   3   5 226.745 65.7979   9
  -1  -3   0 421.220 61.5926   2
  -1  -3   1 743.670 139.570   1
  -1  -3   1 677.037 134.400   2
  -1  -3   2 120.647 89.9608   2
   3  -1   2 88.8167 66.9565   2
   3  -1   3 570.363 124.686   3
  -1  -3   3 541.269 129.939   3
  -3   1  -3 576.067 104.251   7
   1   3   3 374.241 117.589   9
  -3   1   3 386.423 106.932   9
  -1  -3   3 472.387 110.121   9
  -3   1   4 94.0382 132.116   9
  -1  -3   4 286.723 140.442   9
   1   3   4 610.981 176.620   9
   3  -1   4 197.614 124.439   9
   1   3   5 103.351 59.0065   9
  -3   0   0 18.4489 32.5675   1
   0  -3   1 20717.7 547.377   1
   0  -3   1 21246.9 587.784   2
   0  -3   2 3358.66 303.080   2
   0  -3   3 14826.3 498.901   3
   0  -3   3 14047.5 448.891   9
   0   3   3 13833.3 466.196   9
  -3   0  -3 14176.5 433.868   7
   3   0   3 14084.5 484.137   3
  -3   0   3 13603.0 455.441   9
  -3   0   4 13258.1 483.624   9
   0   3   4 13082.4 495.116   9
   0  -3   4 11853.8 450.888   9
   3   0   4 13207.4 485.880   9
   0   3   5 61.4425 58.3613   9
  -3  -1   0 3692.38 145.402   1
   1  -3   1 32711.2 712.726   2
   1  -3   1 33195.0 646.750   1
  -3  -1   1 34046.3 700.620   2
   1  -3   2 4110.32 332.179   2
   1  -3   3 338.630 110.399   9
  -1   3   3 177.158 91.8198   9
  -1   3  -3 104.478 74.9535   7
  -3  -1   3 114.951 83.7486   9
  -3  -1  -3 222.067 79.9186   7
   1  -3   3 308.019 111.560   3
   3   1   3 310.481 116.514   3
  -3  -1   4 2493.94 229.512   9
  -1   3   4 2720.86 284.393   9
   3   1   4 2107.95 221.712   9
   1  -3   4 2201.13 221.196   9
   3   1   5 175.368 58.7699   9
  -1   3   5-96.5984 53.5951   9
  -3  -2   0-6.77616 42.7777   1
  -3  -2   1 5370.90 297.511   2
   2  -3   2 927.269 171.961   2
  -3  -2  -3 4206.97 243.481   7
   2  -3   3 4168.61 252.280   9
  -2   3   3 4023.87 259.537   9
   2  -3   3 4352.46 282.660   3
  -2   3  -3 4094.57 239.751   7
  -3  -2   3 4171.59 255.578   9
   3   2   4 2342.73 240.328   9
   2  -3   4 1971.67 198.824   9
  -3  -2   4 2358.95 223.381   9
  -2   3   4 2417.83 241.087   9
   3   2   5 86.9409 52.6909   9
  -2   3   5 26.5718 46.7045   9
  -3  -3   0 7420.90 259.547   2
  -3  -3   1 51100.3 1011.25   1
  -3  -3   1 51835.3 954.043   2
   3  -3   2 47044.6 1128.13   2
  -3  -3   2 46699.7 1194.25   2
  -3  -3   3 2673.32 209.900   9
  -3   3   3 2726.60 218.944   9
   3  -3   3 2487.50 199.420   9
  -3  -3  -3 2747.32 200.078   7
  -3   3  -3 2766.96 206.627   7
   3  -3   3 2791.56 234.584   3
   3  -3   4 196.316 104.165   9
  -3   3   4 90.5233 124.632   9
  -3  -3   4 95.5939 95.8390   9
   3   3   4 22.1070 119.373   9
   3   3   5 74.6127 53.2810   9
  -3  -4   0-5.80642 64.6295   2
  -3  -4   1 3527.30 280.040   2
  -3  -4   1 3864.25 312.997   1
   4  -3   2 1.95610 98.4495   2
  -3  -4   2-44.3417 140.032   2
  -4   3  -3 1335.63 155.962   7
  -4   3   3 1408.95 162.638   9
  -3  -4  -3 1606.13 157.737   7
  -3  -4   3 1351.76 151.832   9
   4  -3   3 1378.80 174.546   3
  -3  -4   3 1563.36 184.634   3
   4  -3   4-62.9428 90.9253   9
  -3  -4   4-227.935 112.358   9
   3   4   4 57.3032 126.820   9
  -4   3  -4-5.05755 74.3636   7
  -4   3   4 102.585 126.611   9
   3   4   5 72.9150 52.5260   9
  -2  -4   0 18530.5 412.869   2
  -2  -4   1 708342. 3732.55   1
  -2  -4   1 702414. 3731.93   2
  -2  -4   2 57084.7 1347.72   2
   4  -2   2 58975.5 1196.42   2
   4  -2   3 6158.96 332.649   3
  -2  -4  -3 5785.85 270.219   7
  -4   2  -3 6012.28 297.674   7
  -4   2   3 5985.79 308.696   9
  -2  -4   3 6164.59 301.158   9
  -2  -4   3 5756.91 319.839   3
   4  -2   4 5423.05 315.445   9
  -2  -4   4 5404.03 301.539   9
  -4   2   4 5575.70 328.779   9
   2   4   4 5648.80 340.163   9
  -4   2  -4 5051.20 266.498   7
   2   4   5 168.475 64.0815   9
  -1  -4   0 17.2191 53.6796   2
  -1  -4   1 125781. 1479.85   1
  -1  -4   1 126543. 1526.04   2
   4  -1   2 28160.4 760.988   2
  -1  -4   2 27289.5 909.160   2
  -1  -4   3 472.460 123.156   3
  -4   1  -3 462.519 102.691   7
  -1  -4   3 416.087 92.5140   9
   4  -1   3 332.701 109.182   3
  -4   1   3 287.162 102.723   9
   1   4   3 228.370 105.256   9
  -1  -4   4 2594.66 231.525   9
   1   4   4 2658.21 275.205   9
  -4   1  -4 1892.98 170.822   7
   4  -1   4 2172.51 213.114   9
  -4   1   4 2540.94 240.962   9
   1   4   5 665.397 92.9070   9
  -4   0   0 10119.4 248.838   1
   0  -4   1 262136. 2173.57   2
   0  -4   1 261694. 2030.56   1
   0  -4   2 318.613 117.163   2
   4   0   3 7471.81 363.972   3
   0  -4   3 7174.54 323.126   9
  -4   0  -3 7364.14 321.561   7
   0  -4   3 7573.35 365.835   3
  -4   0   3 6837.35 329.403   9
   0   4   3 7004.33 343.472   9
  -4   0   4 8124.52 385.975   9
   0   4   4 8472.93 413.220   9
   0  -4   4 7644.57 358.651   9
   4   0   4 8116.55 398.783   9
   0   4   5 133.573 63.9367   9
  -4  -1   0-5.77523 46.0584   1
   1  -4   1 46953.2 808.739   1
   1  -4   1 46101.2 891.420   2
   1  -4   2 9354.58 531.642   2
  -4  -1  -3 15417.6 459.296   7
   1  -4   3 15469.3 471.738   9
  -1   4  -3 15437.5 450.704   7
   4   1   3 15531.4 509.317   3
   1  -4   3 15737.9 519.885   3
  -4  -1   3 15413.8 487.652   9
  -1   4   3 15738.9 496.609   9
  -1   4   4 4113.89 298.519   9
   4   1   4 3530.37 267.631   9
  -4  -1   4 3544.52 263.094   9
   1  -4   4 3670.84 259.689   9
  -1   4   5 64.3424 54.3069   9
  -4  -2   0 396074. 1875.43   1
  -4  -2   1 55614.6 988.954   2
   2  -4   1 53916.4 805.237   1
   2  -4   2 1928.42 254.068   2
  -2   4   3 266.277 103.137   9
  -4  -2  -3 207.591 82.2568   7
   2  -4   3 148.054 92.6279   3
  -2   4  -3 117.096 82.8774   7
   2  -4   3 135.526 82.3513   9
  -4  -2   3 38.3695 106.978   9
  -2   4   4 268.214 131.757   9
   4   2   4 231.495 130.899   9
  -4  -2   4 179.544 110.076   9
   2  -4   4 441.891 126.553   9
  -2   4   5 81.1888 51.3896   9
  -4  -3   0-25.4487 64.2475   1
   3  -4   1 317735. 1807.60   1
  -4  -3   1 318640. 2494.20   2
   3  -4   2 3250.96 326.614   2
  -4  -3  -3-53.8706 69.2105   7
  -3   4   3 24.3976 87.7305   9
  -3   4  -3-154.887 107.901   7
  -4  -3   3-67.1968 94.5307   9
   3  -4   3-146.996 91.4774   9
   3  -4   3-60.9480 108.316   3
  -4  -3   4 42.6148 96.7994   9
  -3   4   4 121.171 124.745   9
   3  -4   4 95.6136 84.5748   9
   4   3   4 129.490 118.257   9
  -4  -4   0 3093.84 204.873   2
  -4  -4   1 37129.5 925.484   1
  -4  -4   1 37449.1 894.403   2
   4  -4   2 12183.1 613.578   2
  -4  -4   2 12230.0 665.605   2
  -4   4  -3 1929.90 184.176   7
  -4   4   3 2085.01 193.053   9
   4  -4   3 1901.19 172.232   9
  -4  -4   3 2178.04 193.584   9
   4  -4   3 1953.66 204.967   3
  -4  -4  -3 1930.66 170.124   7
  -4  -4   4-42.4760 96.8140   9
  -4   4  -4-176.163 97.8773   7
  -4   4   4 181.155 133.464   9
   4  -4   4 81.2708 83.9730   9
   4   4   4-142.840 142.038   9
  -4  -5   0 2.52231 88.7748   2
  -4  -5   1 1876.38 236.655   1
  -4  -5   1 1943.97 248.319   2
  -4  -5   2 5080.19 455.057   2
   5  -4   2 4968.10 395.950   2
  -4  -5   3 30.4307 72.8458   9
   5  -4   3-75.2684 112.749   3
  -5   4  -3-72.4770 99.0830   7
  -5   4   3 45.0825 86.4901   9
  -4  -5  -3 104.329 77.7500   7
  -4  -5   4 518.841 114.950   9
   4   5   4 433.677 145.345   9
   5  -4   4 588.125 122.804   9
  -5   4   4 489.232 147.557   9
  -5   4  -4 619.231 115.929   7
  -3  -5   0 120140. 1193.43   2
  -3  -5   1 25367.6 755.301   2
  -3  -5   1 26101.5 764.813   1
  -3  -5   2 3813.16 381.954   2
   5  -3   2 3731.94 329.294   2
   5  -3   3-12.8404 100.223   3
  -5   3   3-6.79794 93.2469   9
  -3  -5   3 39.2789 76.7542   9
  -3  -5   3 153.983 104.373   3
  -5   3  -3 94.9073 94.9483   7
  -3  -5  -3 51.0459 65.9868   7
  -3  -5   4-119.384 95.6028   9
   3   5   4 198.417 157.571   9
   5  -3   4 10.8048 85.9995   9
  -5   3   4-87.4022 123.870   9
  -5   3  -4-159.692 104.995   7
  -2  -5   0-1.18087 70.9654   2
  -2  -5   1 541355. 3345.75   1
  -2  -5   1 543617. 3418.69   2
   5  -2   2 26084.4 807.789   2
  -2  -5   2 26906.0 967.172   2
  -2  -5   3 1216.46 144.725   9
  -5   2   3 1127.82 149.707   9
  -2  -5  -3 1214.74 129.700   7
   5  -2   3 1154.78 165.301   3
  -5   2  -3 1298.22 156.207   7
  -2  -5   3 1105.09 163.370   3
  -2  -5   4 3596.93 240.913   9
  -5   2   4 3953.10 280.500   9
  -5   2  -4 3866.15 242.309   7
   5  -2   4 3837.26 265.136   9
   2   5   4 3942.88 290.315   9
   2   5   5 192.598 64.1983   9
  -1  -5   0 23605.6 498.763   2
  -1  -5   1 6156.64 364.816   2
  -1  -5   1 6527.79 361.222   1
   5  -1   2 26596.2 756.195   2
  -1  -5   2 25997.9 933.812   2
  -1  -5   3 1867.39 172.748   9
  -5   1  -3 2009.50 184.157   7
  -1  -5   3 1854.71 201.943   3
   5  -1   3 1684.62 190.179   3
  -5   1   3 1834.57 182.298   9
   1   5   4 378.170 192.111   9
  -5   1  -4 62.1182 78.3119   7
  -5   1   4 296.564 138.724   9
   5  -1   4 192.150 109.605   9
  -1  -5   4 152.345 108.619   9
   1   5   5 374.424 74.9704   9
  -5   0   0 4.34320 52.4000   1
   0  -5   1 516580. 3256.61   2
   0  -5   1 513432. 3002.06   1
   0  -5   2 279.222 116.988   2
  -5   0  -3 5100.75 278.722   7
   0  -5   3 4935.51 266.961   9
   0   5   3 5136.91 295.301   9
  -5   0   3 4694.98 278.364   9
   0   5  -3 4826.45 254.077   7
   0  -5   3 4787.38 297.173   3
   5   0   3 5068.22 306.494   3
   0  -5   4 4631.13 272.766   9
   0   5   4 5113.84 326.512   9
   5   0   4 5088.62 309.555   9
  -5   0   4 4925.01 303.891   9
  -5   0  -4 4779.17 265.357   7
   0   5   5 837.639 96.5335   9
  -5  -1   0 8985.13 277.426   1
   1  -5   1 35516.1 736.930   1
   1  -5   1 34727.6 829.611   2
   1  -5   2 427.500 154.072   2
   1  -5   3 3104.25 215.301   9
   5   1   3 3131.54 245.247   3
  -1   5   3 2913.07 226.732   9
  -1   5  -3 2633.84 190.646   7
  -5  -1  -3 2841.12 210.449   7
  -5  -1   3 2437.25 206.054   9
   1  -5   3 2856.57 239.098   3
   1  -5   4 143.420 96.5521   9
  -5  -1  -4 7.99678 86.3372   7
   5   1   4 66.3931 114.192   9
  -5  -1   4 131.591 116.388   9
  -1   5   4 257.923 150.945   9
  -1   5   5-32.5572 48.6035   9
  -5  -2   0 166.815 75.7161   1
   2  -5   1 107009. 1194.41   1
   2  -5   2 9462.79 564.546   2
  -5  -2  -3 176.851 92.1931   7
   2  -5   3 67.8059 98.2674   3
   5   2   3 164.244 95.4758   3
   2  -5   3 92.8453 68.0456   9
  -2   5  -3-36.7080 84.1825   7
  -5  -2   3-13.3380 105.391   9
  -2   5   3 84.2630 87.0806   9
   2  -5   4 1204.50 150.284   9
  -5  -2   4 1389.32 172.715   9
   5   2   4 1385.78 178.846   9
  -5  -2  -4 1222.38 142.807   7
  -2   5   4 1418.37 198.989   9
  -2   5   5-84.4481 56.5252   9
  -5  -3   0 29323.8 576.306   1
  -5  -3   1 12641.4 552.223   1
  -5  -3   1 13006.1 538.525   2
   3  -5   1 12753.3 386.292   1
   3  -5   2 17266.8 757.937   2
  -5  -3   3 217.868 94.6999   9
   3  -5   3 154.732 83.7644   9
   3  -5   3 64.3066 97.5014   3
  -3   5   3 215.087 109.926   9
  -5  -3  -3 300.645 91.8646   7
  -3   5  -3 76.8503 83.4638   7
  -5  -3   4 541.169 120.126   9
   3  -5   4 593.988 115.538   9
  -5  -3  -4 414.170 90.8756   7
   5   3   4 543.694 142.439   9
  -3   5   4 571.558 150.957   9
  -5  -4   0-7.37659 79.2887   1
   4  -5   1 3109.12 178.519   1
  -5  -4   1 3215.94 294.130   2
  -5  -4   1 3327.87 302.552   1
   4  -5   2 9691.10 568.401   2
   4  -5   3 6762.20 357.138   3
  -5  -4   3 7088.46 332.142   9
   4  -5   3 6855.81 313.370   9
  -4   5  -3 6541.10 325.994   7
  -5  -4  -3 6836.75 312.669   7
  -4   5   3 6685.61 331.005   9
  -4   5  -4-253.687 96.4750   7
  -5  -4   4 116.508 87.7940   9
   5   4   4 31.5870 123.145   9
  -4   5   4 51.1350 118.380   9
  -5  -4  -4-37.7321 67.2071   7
   4  -5   4 5.98874 75.5931   9
  -5  -5   0 25931.0 642.203   2
   5  -5   1 8622.82 251.621   1
  -5  -5   1 8930.29 485.262   2
  -5  -5   1 8806.39 475.233   1
  -5  -5   2 9112.38 623.235   2
   5  -5   2 8640.77 545.743   2
  -5   5  -3-14.4204 92.1075   7
  -5   5   3-73.8070 100.630   9
   5  -5   3 0.32233 105.084   3
   5  -5   3 83.0348 73.2154   9
  -5  -5   3 64.9824 84.0045   9
  -5  -5  -3 15.7376 78.1534   7
  -5  -5  -4 962.778 131.876   7
   5  -5   4 865.611 130.306   9
  -5  -5   4 803.142 126.846   9
  -5   5  -4 655.722 118.256   7
  -5   5   4 896.745 163.680   9
   5   5   4 670.644 150.746   9
  -5  -6   0-82.6412 102.012   2
  -5  -6   1 19732.9 739.685   2
  -5  -6   1 20338.6 738.142   1
   6  -5   2 547.683 161.109   2
  -5  -6   2 292.317 163.821   2
  -5  -6  -3 1493.93 155.432   7
   6  -5   3 1613.35 195.912   3
  -6   5  -3 1308.02 164.603   7
  -6   5   3 1447.38 165.790   9
  -5  -6   3 1542.93 162.494   9
  -6   5  -4 68.6927 87.2507   7
  -6   5   4 125.436 112.430   9
  -5  -6   4 236.841 89.2302   9
   5   6   4 346.261 138.350   9
   6  -5   4 249.935 91.1677   9
  -5  -6  -4 229.495 85.4506   7
  -4  -6   0 137718. 1458.39   2
  -4  -6   1 2248.60 253.768   1
  -4  -6   1 2524.69 274.315   2
  -4  -6   2 2208.71 313.629   2
   6  -4   2 2711.18 302.789   2
   6  -4   3 1705.24 198.504   3
  -4  -6   3 1657.30 184.412   3
  -6   4   3 1712.03 182.201   9
  -6   4  -3 1401.90 166.478   7
  -4  -6   3 1663.66 168.846   9
  -4  -6  -3 1429.89 151.337   7
   4   6   4 179.424 132.536   9
  -6   4  -4-127.254 108.298   7
  -4  -6   4 99.7109 84.4606   9
  -6   4   4-4.87926 112.257   9
   6  -4   4 107.093 85.6463   9
  -3  -6   0-57.9967 89.8424   2
  -3  -6   1 6893.31 424.346   2
  -3  -6   1 7176.66 411.054   1
   6  -3   2 10388.6 552.569   2
  -3  -6   2 11186.9 664.122   2
  -3  -6   3 927.931 152.108   3
   6  -3   3 979.450 160.435   3
  -6   3   3 944.251 148.799   9
  -3  -6   3 928.944 128.442   9
  -6   3  -3 1059.89 151.878   7
  -3  -6  -3 976.508 132.039   7
  -3  -6   4 73.2177 93.1210   9
  -6   3  -4-40.2331 97.4646   7
   3   6   4 24.5812 124.168   9
  -6   3   4-25.6022 114.258   9
   6  -3   4-40.4565 81.6678   9
  -2  -6   0 19330.2 510.628   2
  -2  -6   1 161842. 1849.25   1
  -2  -6   1 161692. 1951.87   2
  -2  -6   2 32903.8 1106.29   2
   6  -2   2 31632.8 906.002   2
  -2  -6   3 10191.7 428.843   3
  -6   2   3 9754.69 395.642   9
  -6   2  -3 10180.7 400.007   7
  -2  -6   3 9517.63 368.827   9
  -2  -6  -3 9187.57 332.344   7
   6  -2   3 9334.82 412.767   3
   6  -2   4 1756.83 192.636   9
  -6   2   4 1983.23 212.613   9
  -2  -6   4 1614.26 165.420   9
  -6   2  -4 1507.07 169.155   7
   2   6   4 1944.62 216.633   9
  -1  -6   0 88.6497 89.0386   2
  -1  -6   1 14470.8 580.525   2
  -1  -6   1 14497.8 541.685   1
  -1  -6   2 22498.0 908.178   2
   6  -1   2 21735.5 699.032   2
  -1  -6   3 491.590 99.2765   9
  -6   1  -3 636.590 127.100   7
  -6   1   3 410.268 113.004   9
   6  -1   3 459.133 115.919   3
  -1  -6   3 491.180 124.868   3
   6  -1   4 183.924 109.807   9
   1   6   4 292.033 152.005   9
  -1  -6   4 115.538 84.9289   9
  -6   1  -4 145.282 85.1332   7
  -6   1   4 43.0387 120.045   9
  -6   0   0 24653.5 477.494   1
   0  -6   0 25233.7 559.421   2
   0  -6   1 517833. 3460.73   2
   0  -6   1 525841. 3126.69   1
   0  -6   2 114635. 2026.50   2
   0  -6   3-60.7824 99.7649   3
  -6   0  -3 181.752 103.144   7
  -6   0   3 103.449 90.8239   9
   0  -6   3 69.4073 67.3454   9
   0   6   3-43.6915 95.0259   9
   0   6  -3-136.608 77.1344   7
   6   0   3 131.362 98.9787   3
  -6   0   4 715.318 148.617   9
   0   6   4 815.962 167.169   9
  -6   0  -4 992.973 146.011   7
   6   0   4 775.881 149.555   9
   0  -6   4 871.026 131.268   9
  -6  -1   0 25.3666 66.0181   1
   1  -6   1 142547. 1544.32   1
   1  -6   1 143914. 1783.00   2
   1  -6   2 8305.97 547.819   2
   1  -6   3-97.3824 113.025   3
  -6  -1   3 96.8893 85.3696   9
   1  -6   3-50.3458 72.4610   9
  -1   6  -3-81.3519 85.2271   7
  -6  -1  -3-44.0477 93.5745   7
   6   1   3 58.0745 85.8602   3
  -1   6   3-15.4631 92.4730   9
   6   1   4-16.3060 107.957   9
  -6  -1  -4-69.7184 90.9587   7
  -1   6   4 126.189 116.231   9
  -6  -1   4 97.2097 107.574   9
   1  -6   4 27.7936 72.4058   9
  -6  -2   0 66291.8 868.179   1
   2  -6   1 63.4164 79.2603   1
   2  -6   1-106.696 161.695   2
   2  -6   2 13561.1 704.242   2
   2  -6   3 148.129 95.3401   3
   6   2   3 281.641 107.365   3
  -6  -2   3 203.174 96.1548   9
  -2   6  -3 242.511 91.1423   7
   2  -6   3 183.153 79.3819   9
  -2   6   3 189.043 98.0233   9
  -6  -2  -3 198.634 98.3902   7
  -6  -2   4 15.6495 99.9296   9
   2  -6   4-40.7439 69.7293   9
  -6  -2  -4-71.6941 90.4293   7
  -2   6   4-70.8672 121.918   9
   6   2   4 11.0329 108.722   9
  -6  -3   0 58.4234 75.1102   1
   3  -6   1 4649.58 254.879   1
  -6  -3   1 4585.18 355.098   1
   3  -6   2 21927.4 901.280   2
  -6  -3   3 1810.50 181.435   9
  -6  -3  -3 1716.69 176.894   7
  -3   6   3 1631.00 178.799   9
   3  -6   3 1675.67 189.552   3
   3  -6   3 1546.66 153.247   9
  -3   6  -3 1687.35 173.527   7
   3  -6   4 234.430 92.3265   9
  -6  -3   4 244.461 104.786   9
  -3   6   4 436.637 141.677   9
   6   3   4 245.573 136.527   9
  -6  -3  -4 259.649 93.2605   7
  -6  -4   0 195247. 1717.96   1
   4  -6   1 1897.31 159.975   1
  -6  -4   1 2043.83 263.675   2
  -6  -4   1 1756.94 241.389   1
   4  -6   2 49.7052 125.010   2
  -6  -4  -3 547.864 117.383   7
  -6  -4   3 502.592 116.837   9
   4  -6   3 501.015 127.830   3
   4  -6   3 462.935 95.7808   9
  -4   6  -3 562.127 124.666   7
  -4   6   3 471.331 113.749   9
   6   4   4 265.697 122.215   9
  -4   6   4 166.577 123.149   9
  -6  -4  -4 268.398 86.1183   7
   4  -6   4 433.171 97.1360   9
  -4   6  -4 218.765 84.6100   7
  -6  -4   4 243.165 102.604   9
  -6  -5   0 10.4021 88.2869   1
  -6  -5   1 47774.7 1143.48   1
  -6  -5   1 47841.3 1148.48   2
   5  -6   1 47377.3 676.664   1
   5  -6   2 864.875 207.459   2
  -5   6   3 20.7395 93.0668   9
  -6  -5  -3-29.0697 88.8451   7
  -6  -5   3 35.1763 75.9470   9
   5  -6   3 1.14926 102.460   3
  -5   6  -3-37.4321 92.7279   7
   5  -6   3-18.6064 69.5428   9
  -6  -5  -4 208.673 89.1228   7
  -6  -5   4 200.114 95.4696   9
  -5   6   4 62.5595 107.568   9
   5  -6   4 271.949 91.8431   9
   6   5   4 129.022 134.880   9
  -5   6  -4 194.831 90.7890   7
  -6  -6   0 67617.0 1107.19   1
  -6  -6   1 19305.8 764.754   2
  -6  -6   1 17651.3 717.177   1
   6  -6   1 18021.9 358.452   1
   6  -6   2 79.4591 68.1042   3
   6  -6   2 130.059 142.604   2
   6   6   2 150.414 67.8364  10
  -6   6   3 3034.63 232.006   9
  -6  -6  -3 2826.03 211.624   7
   6  -6   3 2560.49 198.063   9
   6  -6   3 2799.65 249.679   3
  -6  -6   3 2774.87 215.120   9
  -6   6  -3 2934.55 236.464   7
  -6   6   4 1136.00 166.001   9
   6  -6   4 898.720 124.670   9
  -6  -6  -4 924.377 129.456   7
   6   6   4 972.909 181.875   9
  -6   6  -4 958.531 138.268   7
  -6  -7   0 90.4202 118.533   2
  -6  -7   1 12094.5 632.053   2
  -6  -7   1 11921.6 610.794   1
   6   7   2 6870.30 312.540  10
  -6  -7   2 6617.74 554.861   2
   7  -6   2 6471.92 296.935   3
  -6  -7  -2 6833.99 264.455   7
   7  -6   2 6386.42 501.423   2
  -7   6   2 6491.88 256.461   9
  -6  -7   3 31.8424 84.5169   9
  -7   6   3 21.7164 94.7957   9
  -6  -7  -3 35.9646 81.6187   7
  -7   6  -3-15.3687 108.436   7
   7  -6   3 68.4142 108.184   3
   7  -6   4 590.290 156.885   3
  -6  -7  -4 600.301 107.176   7
   7  -6   4 466.993 94.2010   9
  -7   6  -4 461.789 116.166   7
   6   7   4 481.674 146.513   9
  -7   6   4 459.064 133.700   9
  -5  -7   0 81046.1 1255.99   2
  -5  -7   1 2518.76 292.547   2
  -5  -7   1 2679.27 287.340   1
   7  -5   2 214.069 86.2176   3
   7  -5   2 170.851 127.793   2
  -5  -7  -3 3310.65 224.174   7
   7  -5   3 2939.40 249.529   3
  -5  -7   3 3495.44 226.924   9
  -7   5   3 3325.09 243.199   9
  -7   5  -3 3204.09 245.723   7
  -7   5  -4-159.697 112.054   7
   5   7   4 59.0125 116.704   9
  -7   5   4 40.8619 102.869   9
   7  -5   4 113.130 89.5840   9
  -4  -7   0 0.14970 98.1113   2
  -4  -7   1 12213.7 567.545   1
  -4  -7   1 11736.5 573.196   2
   7  -4   2 82448.7 1641.62   2
  -4  -7   2 87298.5 1941.59   2
  -4  -7   3 291.920 107.517   3
  -4  -7   3 285.625 86.2535   9
  -7   4   3 432.194 117.099   9
   7  -4   3 324.845 113.399   3
  -7   4  -3 633.736 131.421   7
  -4  -7  -3 345.787 92.6466   7
   4   7   4-61.5868 123.690   9
   7  -4   4 66.2574 83.7057   9
  -4  -7   4 9.44164 73.8505   9
  -7   4  -4-205.605 122.174   7
  -7   4   4 129.537 116.727   9
  -3  -7   0 11179.4 435.212   2
  -3  -7   1 4082.61 341.306   2
  -3  -7   1 4237.94 336.493   1
  -3  -7   2 2823.81 359.712   2
   7  -3   2 2707.97 294.662   2
   7  -3   3 142.431 100.768   3
  -3  -7   3 46.0187 65.6524   9
  -3  -7   3-35.8524 83.0596   3
  -3  -7  -3-62.3322 68.9732   7
  -7   3   3 185.259 95.8744   9
  -7   3  -3-57.9386 103.685   7
  -7   3  -4 585.747 114.491   7
   7  -3   4 675.121 134.474   9
  -3  -7   4 424.929 103.265   9
  -7   3   4 645.046 148.274   9
   3   7   4 648.882 159.827   9
  -2  -7   0-26.3060 90.7467   2
  -2  -7   1 124781. 1794.32   2
  -2  -7   1 123978. 1668.45   1
  -2  -7   2 112406. 2103.59   2
   7  -2   2 112933. 1739.55   2
  -7   2  -3 19.0980 96.4662   7
  -7   2   3 107.746 96.7106   9
  -2  -7  -3 64.3784 64.4119   7
  -2  -7   3 105.340 70.0724   9
  -2  -7   3 126.607 97.9565   3
   7  -2   3 11.8257 92.4159   3
   7  -2   4 2845.57 226.320   9
  -7   2   4 2690.90 232.624   9
  -7   2  -4 2758.50 214.778   7
   2   7   4 3106.54 268.172   9
  -2  -7   4 2497.35 194.731   9
  -1  -7   0 272983. 2053.65   2
  -1  -7   1 15656.0 642.660   2
  -1  -7   1 15411.2 577.936   1
  -1  -7   2 134.600 138.155   2
   7  -1   2 222.042 95.3033   2
  -7   1   3 1162.36 160.805   9
   7  -1   3 1238.12 172.205   3
   1   7   3 1230.34 162.894   9
  -7   1  -3 1333.71 168.784   7
  -1  -7   3 1273.62 141.849   9
  -1  -7   3 1139.21 162.889   3
  -1  -7   4 3046.71 214.767   9
  -7   1   4 3732.17 265.507   9
   1   7   4 3396.98 272.411   9
   7  -1   4 3538.72 255.986   9
  -7   1  -4 3638.26 244.315   7
   0  -7   0 61.3717 96.5857   2
   0  -7   1 105607. 1628.99   2
   0  -7   1 102596. 1428.21   1
   0  -7   2 5267.73 466.189   2
   0   7   3 3809.19 259.191   9
   0  -7   3 3693.87 222.922   9
   7   0   3 4078.22 282.675   3
  -7   0  -3 3774.15 254.976   7
  -7   0   3 3883.89 260.040   9
   0  -7   3 3492.97 266.505   3
  -7   0   4 5.87293 104.106   9
   0  -7   4-57.6312 74.1531   9
   7   0   4 33.2518 98.6176   9
   0   7   4 85.9156 122.269   9
  -7   0  -4-30.3078 96.8768   7
  -7  -1   0 22701.1 517.663   1
   1  -7   1 12138.1 471.843   1
   1  -7   1 11729.1 551.724   2
   1  -7   2 13690.3 728.315   2
   1  -7   3 372.953 89.1963   9
  -7  -1   3 363.962 109.678   9
  -7  -1  -3 284.816 109.811   7
   7   1   3 357.539 120.200   3
  -1   7   3 225.347 105.232   9
   1  -7   3 297.538 114.495   3
  -1   7   4 757.033 157.662   9
   7   1   4 641.184 134.428   9
  -7  -1  -4 825.295 128.809   7
   1  -7   4 772.939 113.899   9
  -7  -1   4 855.423 147.867   9
  -7  -2   0 13.4020 70.2070   1
   2  -7   1 8148.14 375.385   1
   2  -7   1 8391.36 463.687   2
   2  -7   2 5342.52 466.648   2
   7   2   3 1838.48 195.276   3
  -7  -2   3 1857.72 193.034   9
  -2   7   3 1644.07 178.148   9
   2  -7   3 1643.18 192.759   3
   2  -7   3 1685.50 156.651   9
  -7  -2  -3 1650.60 173.369   7
   2  -7   4 290.676 83.2423   9
  -2   7   4 80.7262 116.406   9
  -7  -2  -4 24.1163 90.3103   7
   7   2   4 144.594 114.525   9
  -7  -2   4 229.982 112.444   9
  -7  -3   0 4232.77 265.415   1
   3  -7   1 7632.23 350.664   1
  -7  -3   1 7445.42 464.763   1
   3  -7   2 9186.35 605.416   2
  -3   7   3 849.238 137.488   9
   3  -7   3 915.546 161.942   3
  -7  -3  -3 937.826 146.850   7
  -7  -3   3 1080.27 155.486   9
   3  -7   3 871.223 116.659   9
   7   3   4 3919.00 280.529   9
   3  -7   4 3285.42 216.971   9
  -7  -3   4 3891.88 257.466   9
  -7  -3  -4 3446.32 231.586   7
  -3   7   4 3701.62 274.873   9
  -7  -4   0 3.47281 87.5293   1
   4  -7   1 31838.2 667.428   1
  -7  -4   1 31928.3 957.849   1
   7   4   2 209.284 67.5600  10
   4  -7   2 165.100 125.772   2
  -4   7   3 4905.29 283.717   9
   4  -7   3 4517.80 251.414   9
  -7  -4   3 4901.76 286.174   9
   4  -7   3 4729.73 310.815   3
  -4   7  -3 4969.79 285.262   7
  -7  -4  -3 4970.47 281.645   7
  -4   7  -4 116.754 83.8973   7
  -7  -4  -4 58.3979 83.6169   7
   7   4   4-65.5985 123.049   9
  -4   7   4 137.330 116.484   9
  -7  -4   4 133.478 102.523   9
  -7  -5   0 1720.70 203.545   1
  -7  -5   1 76641.9 1508.54   1
   5  -7   1 76613.5 969.160   1
   5  -7   2 20663.9 908.121   2
   5  -7   2 19730.8 498.604   3
  -7  -5  -2 19924.4 445.669   7
   7   5   2 20143.0 519.889  10
  -7  -5   3 1602.53 172.717   9
   5  -7   3 1818.94 210.066   3
  -7  -5  -3 1937.94 187.367   7
  -5   7  -3 2021.46 201.303   7
  -5   7   3 1878.99 187.015   9
   5  -7   3 1785.46 162.855   9
  -5   7   4 2814.55 237.413   9
  -5   7  -4 2667.99 206.557   7
   7   5   4 2766.66 242.344   9
   5  -7   4 2785.61 259.257   3
  -7  -5  -4 2475.02 197.864   7
  -7  -6   0 7.82172 95.7772   1
  -7  -6   1 25718.7 901.114   1
  -7  -6   1 25828.4 919.257   2
   6  -7   1 25193.4 498.366   1
   6  -7   2 89.9507 105.734   2
   6  -7   2 125.733 73.8430   3
   7   6   2 17.5243 63.4133  10
  -7  -6  -2 95.5639 61.0266   7
  -6   7  -3 1506.70 181.479   7
   6  -7   3 1629.34 198.799   3
  -6   7   3 1529.20 179.315   9
  -7  -6   3 1603.55 170.276   9
  -7  -6  -3 1619.57 171.975   7
   6  -7   4 2420.81 244.544   3
   7   6   4 2847.37 249.145   9
  -7  -6  -4 2811.26 210.667   7
  -6   7  -4 2475.07 204.490   7
  -6   7   4 2778.34 232.682   9
  -7  -7   0 25840.0 767.187   1
  -7  -7   1 4833.75 416.867   1
  -7  -7   1 5187.09 441.648   2
   7  -7   2 174.799 141.480   2
  -7  -7   2 55.0263 51.4352   9
   7  -7   2-88.7521 68.3560   3
   7   7   2 32.5871 59.3736  10
  -7  -7  -2 48.5564 74.2244   7
  -7   7   2-18.6437 47.0133   9
  -7  -7   3 3657.39 237.496   9
  -7   7   3 3579.95 252.602   9
  -7  -7  -3 3517.32 239.327   7
   7  -7   3 3871.38 296.198   3
  -7   7  -3 3861.92 269.214   7
  -7   7  -4 100.191 93.1784   7
   7  -7   4 184.562 122.759   3
  -7  -7  -4-38.2352 81.8003   7
   7   7   4 229.278 134.000   9
  -7   7   4 164.008 119.271   9
  -7  -8   0 31.5896 111.020   1
  -7  -8   1 13894.3 696.558   1
  -7  -8   1 14112.8 730.294   2
  -8   7   2 1733.07 142.416   9
  -7  -8  -2 1966.83 154.392   7
  -7  -8   2 1797.30 134.889   9
   8  -7   2 1894.27 173.780   3
   7   8   2 2032.10 183.008  10
   8  -7   2 2424.03 337.213   2
  -7  -8   2 1442.85 264.087   2
  -8   7   3 12699.5 451.107   9
  -7  -8   3 12915.7 424.388   9
  -7  -8  -3 12595.4 428.969   7
  -8   7  -3 13305.3 487.464   7
   8  -7   3 13229.9 522.700   3
   7   8   4 4309.87 293.195   9
  -8   7  -4 4164.67 265.122   7
   8  -7   4 3732.21 290.056   3
  -8   7   4 4252.17 269.883   9
  -7  -8  -4 3822.36 237.274   7
  -6  -8   0 20530.5 696.797   2
  -6  -8   1 195.452 142.577   1
  -6  -8   1 190.015 154.761   2
   6   8   2 12999.7 427.449  10
   8  -6   2 12949.6 422.558   3
   8  -6   2 12879.5 717.784   2
  -8   6   2 12296.5 353.572   9
  -6  -8  -2 12105.5 352.071   7
  -6  -8   2 12519.8 811.936   2
  -8   6   3 9323.59 387.036   9
  -6  -8   3 8923.88 351.970   9
   8  -6   3 9213.31 439.576   3
  -8   6  -3 9307.35 407.677   7
  -6  -8  -3 9058.52 361.004   7
   8  -6   4 5737.67 352.253   3
  -8   6  -4 5425.12 301.224   7
  -6  -8  -4 5669.14 277.594   7
   6   8   4 6679.18 360.597   9
  -8   6   4 6265.34 326.392   9
  -5  -8   0-80.8835 126.095   2
  -5  -8   1 1284.74 228.728   2
  -5  -8   1 1622.57 257.740   1
  -5  -8  -2 80.4909 61.6617   7
   8  -5   2 94.3124 80.9457   3
  -8   5   2 106.251 66.3706   9
  -5  -8   3 3374.14 245.189   3
  -8   5  -3 3228.65 251.491   7
  -8   5   3 3505.04 249.034   9
  -5  -8   3 3448.34 222.211   9
   8  -5   3 3366.93 276.881   3
  -5  -8  -3 3489.97 224.603   7
  -8   5   4 2105.62 204.787   9
   8  -5   4 1718.06 167.908   9
   5   8   4 2203.76 243.875   9
  -8   5  -4 2031.61 195.199   7
  -4  -8   0 1275.48 178.837   2
  -4  -8   1 32290.0 950.185   1
  -4  -8   1 32149.9 975.939   2
  -4  -8   2 46492.0 1459.02   2
   8  -4   2 43787.4 750.302   3
  -8   4   2 44858.8 671.132   9
  -4  -8  -3 2898.73 204.903   7
  -4  -8   3 2926.06 234.697   3
  -8   4   3 3031.61 229.028   9
  -8   4  -3 2947.75 244.036   7
   8  -4   3 2703.75 243.707   3
  -4  -8   3 2898.64 203.413   9
   4   8   4-11.5294 111.430   9
  -8   4   4 122.266 121.570   9
   8  -4   4 7.40206 77.5231   9
  -8   4  -4-99.5131 114.703   7
  -3  -8   0 58.0705 103.586   2
  -3  -8   1 15385.3 673.566   2
  -3  -8   1 15530.2 643.973   1
  -3  -8   2 119731. 2281.43   2
  -8   3   2 114703. 1076.34   9
  -8   3  -3 1929.68 193.885   7
  -3  -8  -3 2119.53 170.368   7
  -3  -8   3 2103.03 173.276   9
  -3  -8   3 1846.20 202.992   3
   8  -3   3 2090.92 227.281   3
  -8   3   3 2040.58 199.586   9
   3   8   4 334.535 132.687   9
   8  -3   4 424.980 108.485   9
  -3  -8   4 424.455 104.128   9
  -8   3   4 346.322 125.873   9
  -8   3  -4 225.025 101.219   7
  -2  -8   0 1696.37 198.464   2
  -2  -8   1 31456.0 876.688   1
  -2  -8   1 32958.8 962.810   2
  -8   2   2 25717.7 508.951   9
  -8   2  -2 25032.7 523.649   7
  -2  -8   2 26312.9 1055.48   2
  -8   2  -3 28.4904 104.456   7
  -2  -8   3 159.057 96.9932   3
  -2  -8  -3 184.859 77.4016   7
  -8   2   3 223.281 103.507   9
  -2  -8   3 250.672 81.0214   9
   8  -2   3 217.072 113.298   3
   2   8   4 560.611 148.456   9
  -8   2  -4 438.684 122.830   7
  -2  -8   4 438.246 91.7917   9
   8  -2   4 646.444 133.077   9
  -8   2   4 727.345 150.754   9
  -1  -8   0 93.5736 109.609   2
  -1  -8  -1 13546.1 267.771   2
  -1  -8   1 14828.1 650.098   2
  -1  -8   1 15403.3 597.834   1
  -8   1   2 10147.9 317.699   9
  -1  -8   2 9846.69 655.070   2
  -1  -8   3 1437.31 180.339   3
  -8   1  -3 1491.04 180.902   7
  -8   1   3 1382.04 170.865   9
  -1  -8   3 1433.69 141.519   9
   8  -1   3 1415.74 188.135   3
   1   8   3 1493.11 176.763   9
  -8   1  -4-60.2911 106.269   7
  -8   1   4 96.7344 111.582   9
   1   8   4-44.8373 110.922   9
   8  -1   4 21.9538 98.3581   9
  -1  -8   4 8.21173 67.0925   9
   0  -8   0 25022.0 665.459   2
   0  -8   1 83295.7 1345.09   1
   0  -8  -1 82568.5 773.404   2
   0  -8   2 12425.3 727.989   2
   0  -8   3 4854.20 253.405   9
  -8   0  -3 5290.96 299.682   7
   8   0   3 5328.76 319.812   3
  -8   0  -3 5047.45 264.336   6
  -8   0   3 4976.87 302.948   9
   0  -8   3 5378.19 318.818   3
   0   8   3 5047.39 296.766   9
   8   0   4 1127.83 163.716   9
   0  -8   4 1041.75 122.795   9
  -8   0   4 1324.81 176.684   9
   0   8   4 1156.11 172.519   9
  -8   0  -4 1225.52 159.504   7
  -8  -1   0 22.6230 72.5993   1
   1  -8  -1 1042.28 102.633   2
   1  -8   1 1285.95 182.155   1
   1  -8   1 966.848 200.207   2
  -8  -1  -1 899.055 74.7049   1
   1  -8   2-89.8712 134.733   2
  -1   8   3 362.613 116.998   9
  -8  -1   3 263.296 108.079   9
  -8  -1  -3 244.649 100.374   7
   1  -8   3 253.087 79.4090   9
  -8  -1  -3 479.284 97.6474   6
   1  -8   3 438.481 130.252   3
   8   1   3 309.711 110.577   3
  -8  -1   4 892.934 152.911   9
  -1   8   4 876.223 165.080   9
  -8  -1  -4 873.013 142.415   7
   8   1   4 912.476 150.254   9
  -8  -2   0 2921.50 224.559   1
   2  -8   1 6604.64 354.036   1
   2  -8   1 5804.13 415.105   2
   2  -8   2 5812.70 499.178   2
   8   2   2 5745.56 276.448  10
  -8  -2  -2 4867.77 229.042   7
  -8  -2   2 5650.93 237.554   9
  -8  -2  -3-39.1841 101.278   7
  -8  -2   3 29.2817 89.7979   9
  -2   8   3-15.3609 99.7709   9
   2  -8   3-100.800 105.107   3
   8   2   3 96.3807 92.9338   3
   8   2   4 355.943 130.593   9
  -8  -2   4 348.237 115.767   9
  -2   8   4 436.170 139.060   9
  -8  -2  -4 288.386 103.443   7
  -8  -3   0-9.94601 79.9132   1
  -8  -3   1 633.197 176.182   1
   3  -8   1 723.307 131.482   1
  -8  -3   2-11.5273 49.4232   9
   3  -8   2 2.39558 67.5146   3
   3  -8   2-146.219 178.594   2
   8   3   2 23.3834 55.5117  10
  -8  -3  -2-114.184 76.6859   7
   3  -8   3 225.291 117.166   3
  -8  -3   3 351.453 117.170   9
  -3   8   3 285.764 108.803   9
  -8  -3  -3 246.041 99.5946   7
  -8  -3   4 284.640 118.716   9
  -3   8   4 62.8682 116.559   9
  -8  -3  -4 62.3412 89.0526   7
   8   3   4 177.466 126.814   9
  -8  -4   0 10518.6 456.338   1
   4  -8   1 755.038 127.697   1
  -8  -4   1 653.201 184.393   1
   4  -8   2 2159.83 175.249   3
   8   4   2 2282.94 182.480  10
  -8  -4   2 2108.48 150.140   9
   4  -8   2 1958.17 299.064   2
  -8  -4  -2 1977.46 153.005   7
  -4   8   3 2408.15 213.572   9
  -8  -4  -3 2368.98 206.714   7
   4  -8   3 2351.24 232.146   3
  -8  -4   3 2277.32 206.363   9
   8   4   4 713.882 152.305   9
  -8  -4  -4 606.526 122.426   7
  -4   8   4 624.398 137.361   9
  -4   8  -4 671.305 117.585   7
   4  -8   4 644.662 153.385   3
  -8  -5   0 83.2230 100.661   1
   5  -8   1 24562.3 599.571   1
  -8  -5   1 23415.3 866.267   1
  -8  -5   2 12111.3 344.896   9
   5  -8   2 11256.1 385.970   3
   5  -8   2 11683.2 721.953   2
  -8  -5  -2 11220.3 349.572   7
   8   5   2 12268.1 412.685  10
  -8  -5  -2 11341.2 371.518   4
  -5   8   3 296.111 103.588   9
  -8  -5  -3 399.373 117.223   7
   5  -8   3 471.957 141.062   3
  -8  -5   3 510.582 117.428   9
  -5   8   4 321.639 121.747   9
   8   5   4 617.402 171.703   9
   5  -8   4 468.732 147.855   3
  -8  -5  -4 462.123 113.239   7
  -5   8  -4 268.293 99.1676   7
  -8  -6   0 110.325 105.966   1
   6  -8   1 2697.26 186.281   1
  -8  -6   1 2398.48 304.530   1
  -8  -6  -2 254.672 80.4447   7
   6  -8   2 302.900 97.4692   3
   6  -8   2 154.702 146.040   2
  -8  -6   2 280.267 74.4121   9
  -8  -6  -2 137.209 79.1149   4
  -6   8   2 240.408 64.0213   9
   8   6   2 293.556 87.7686  10
  -8  -6   3 1443.55 164.907   9
   6  -8   3 1506.53 196.624   3
  -6   8   3 1370.57 167.235   9
  -8  -6  -3 1570.08 171.702   7
  -6   8  -4 276.171 104.117   7
   6  -8   4 507.106 155.167   3
   8   6   4 438.244 149.414   9
  -8  -6  -4 346.330 100.825   7
  -6   8   4 328.054 117.842   9
  -8  -7   0 63.7870 119.224   1
  -8  -7   1 25871.8 962.682   1
   7  -8   2 13401.7 437.748   3
  -8  -7  -2 13224.9 381.731   7
   7  -8   2 13432.2 786.641   2
  -8  -7   2 13376.5 361.864   9
  -7   8   2 13114.1 368.138   9
  -8  -7  -2 13334.3 360.480   6
   8   7   2 13812.3 454.046  10
   7  -8   3 634.342 154.423   3
  -8  -7  -3 645.553 147.848   7
  -7   8  -3 616.540 151.662   7
  -7   8   3 505.506 125.349   9
  -8  -7   3 586.852 122.208   9
   7  -8   4 264.215 128.030   3
  -7   8  -4 251.090 107.075   7
   8   7   4 216.479 129.936   9
  -8  -7  -4-11.0193 81.9064   7
  -7   8   4 113.901 97.4225   9
  -8  -8   0 21745.0 764.273   1
  -8  -8   1 42897.8 1289.45   2
  -8  -8   1 42123.7 1251.82   1
  -8  -8  -2 5138.01 250.708   7
   8  -8   2 5642.15 517.937   2
   8   8   2 5933.67 306.486  10
   8  -8   2 5538.31 291.851   3
  -8   8   2 5374.00 239.532   9
  -8  -8  -2 5169.42 233.543   6
  -8   8   3 11906.4 433.394   9
   8  -8   3 12325.1 512.875   3
  -8  -8  -3 12782.0 442.102   7
  -8   8  -3 11594.6 466.103   7
   8  -8   4 890.432 168.018   3
  -8  -8  -4 981.067 139.425   7
   8   8   4 993.556 169.433   9
  -8   8   4 691.740 134.373   9
  -8   8  -4 844.001 142.607   7
  -8  -9   0 121.600 142.835   1
  -8  -9   1 1140.81 240.820   2
  -8  -9   1 1465.40 266.987   1
  -8  -9  -2 6946.52 286.202   7
   9  -8   2 7040.43 338.549   3
  -8  -9  -2 7145.37 277.367   6
   8   9   2 7204.64 338.457  10
  -9   8   2 6774.62 270.259   9
  -9   8   3 727.526 133.634   9
  -8  -9  -3 941.803 151.934   7
   9  -8   3 996.476 184.707   3
  -9   8  -3 1050.96 185.214   7
  -8  -9  -4 870.230 132.297   7
  -9   8  -4 822.657 147.287   7
  -9   8   4 834.757 148.233   9
   9  -8   4 899.802 166.522   3
   8   9   4 797.730 156.499   9
  -7  -9   0 1128.59 202.043   2
  -7  -9   0 1334.46 221.747   1
  -7  -9   1 876.802 204.788   1
  -7  -9   1 421.114 163.345   2
  -7  -9   2 1440.90 255.375   2
   9  -7   2 2190.22 188.273   3
  -7  -9  -2 2059.35 162.029   7
  -9   7   2 1993.82 150.427   9
  -7  -9  -2 2015.27 147.768   6
   7   9   2 2116.39 189.089  10
   9  -7   3 1363.81 201.622   3
  -9   7  -3 931.153 172.977   7
  -7  -9  -3 1133.17 158.088   7
  -9   7   3 989.894 151.300   9
  -9   7   4 2693.39 224.508   9
   7   9   4 2736.63 243.653   9
   9  -7   4 2765.93 251.047   3
  -9   7  -4 2641.75 228.865   7
  -7  -9  -4 2637.25 201.244   7
  -6  -9   0 6.84155 110.294   2
  -6  -9   1 3189.83 366.842   2
  -6  -9   1 3080.19 338.226   1
   6   9   2 45.4452 73.5107  10
  -9   6   2 111.188 62.3877   9
   9  -6   2 93.7257 83.5106   3
  -6  -9  -2-48.4147 63.0393   7
  -9   6  -3 2332.86 233.535   7
   9  -6   3 2480.41 247.382   3
  -9   6   3 2177.33 198.664   9
  -6  -9   3 2072.83 176.680   9
  -6  -9  -3 2612.87 204.462   7
  -9   6   4 3850.28 265.734   9
   9  -6   4 3595.67 282.009   3
   6   9   4 3711.15 274.889   9
  -9   6  -4 3499.64 247.126   7
  -6  -9  -4 3572.87 225.069   7
  -5  -9   0 80699.4 1355.70   2
  -5  -9   1 21307.8 853.785   2
  -5  -9   1 21604.2 831.296   1
  -5  -9  -2 16893.4 413.387   7
  -9   5   2 16813.5 415.933   9
  -5  -9   2 17592.6 958.253   2
   9  -5   2 17569.6 492.414   3
  -9   5  -2 17303.1 446.679   4
  -5  -9   3 6829.63 334.069   3
  -5  -9   3 6540.30 293.131   9
  -5  -9  -3 6576.68 304.348   7
   9  -5   3 6728.79 377.114   3
  -9   5   3 6963.89 336.256   9
  -9   5  -3 6854.68 361.620   7
   5   9   4 852.365 171.198   9
  -9   5  -4 466.845 118.720   7
  -9   5   4 762.400 154.569   9
   9  -5   4 584.668 114.047   9
  -4  -9   0 174.628 103.870   2
  -4  -9   1 25579.1 879.912   1
  -4  -9   1 25541.5 912.331   2
  -9   4   2 122597. 1124.34   9
   9  -4   2 125349. 1290.52   3
  -4  -9   3 660.661 104.935   9
  -4  -9   3 837.280 141.855   3
  -9   4   3 704.953 137.561   9
  -4  -9  -3 829.709 124.932   7
   9  -4   3 932.055 167.910   3
  -9   4  -3 674.280 139.317   7
   4   9   4 468.063 133.869   9
  -9   4   4 673.285 140.242   9
  -9   4  -4 310.154 102.005   7
   9  -4   4 391.860 93.1139   9
  -3  -9   0 90830.5 1375.72   2
  -3  -9   1 18317.9 719.088   1
  -3  -9   1 18013.5 759.149   2
   9  -3   2 15770.2 453.306   3
  -9   3   2 16284.2 410.377   9
  -3  -9   2 16305.1 875.068   2
  -9   3  -2 16143.7 431.941   7
  -3  -9   3 75.3635 78.2514   3
   9  -3   3 138.556 99.1368   3
  -3  -9   3 158.945 67.6751   9
  -9   3   3 83.4970 98.4631   9
  -9   3  -3 108.508 114.035   7
  -3  -9  -3 118.894 70.5999   7
   9  -3   4 85.2086 75.9912   9
  -9   3   4 135.002 117.683   9
  -9   3  -4-71.3104 109.273   7
   3   9   4-114.029 119.247   9
  -2  -9   0 39.1172 106.379   2
  -2  -9  -1 3068.24 153.726   2
  -2  -9   1 3374.79 311.175   1
  -2  -9   1 3218.57 320.782   2
  -9   2   2 69100.5 837.825   9
  -9   2  -2 67577.7 878.806   7
  -2  -9   2 69311.9 1770.19   2
   9  -2   2 67329.3 911.558   3
  -9   2  -3-210.151 131.961   7
  -2  -9   3 56.9129 56.6794   9
   9  -2   3 0.16491 98.7611   3
  -2  -9  -3-48.9331 61.0143   7
  -2  -9   3 83.2761 121.816   3
  -9   2   3 17.7157 91.8522   9
  -9   2   4 193.402 115.741   9
   2   9   4-66.7850 125.963   9
  -9   2  -4-38.0205 99.5165   7
   9  -2   4 99.2909 90.2976   9
  -1  -9   0 6104.76 357.968   2
  -1  -9   1 83.4436 107.267   1
  -1  -9   1-3.21989 140.160   2
  -1  -9  -1 69.3462 34.0192   2
  -9   1  -2 17099.3 445.091   7
  -1  -9   2 18071.0 904.692   2
  -9   1   2 17911.4 426.858   9
  -1  -9   3 141.357 109.349   3
   9  -1   3 147.668 97.4777   3
  -9   1  -3 49.2157 116.587   7
  -9   1   3 188.992 96.9073   9
  -9   1  -3 168.223 86.9463   4
   1   9   3-3.11422 106.941   9
   1   9   4-70.9761 116.097   9
  -9   1  -4-118.228 110.070   7
  -9   1   4 73.8923 117.178   9
   9  -1   4 52.3538 86.9302   9
   0  -9   0-54.0590 95.4905   2
   0  -9  -1 9739.03 303.094   2
   0  -9   1 10334.0 575.696   2
   0  -9   1 10044.1 491.868   1
   0  -9   2 36341.9 1268.62   2
  -9   0   2 34450.8 587.657   9
  -9   0  -2 34070.7 614.926   7
   9   0   2 34486.7 663.999  10
   0  -9   3 381.097 119.414   3
   9   0   3 356.467 116.817   3
  -9   0   3 397.310 117.465   9
   0   9   3 217.256 102.172   9
  -9   0  -3 276.744 90.5966   6
  -9   0  -3 205.552 105.589   7
  -9   0  -3 349.663 99.6217   4
  -9   0  -4-120.483 110.486   7
   9   0   4-68.1361 99.2236   9
   0   9   4-27.4007 102.719   9
  -9   0   4 56.5358 105.788   9
  -9  -1   0 529.667 114.072   1
   1  -9  -1 4409.00 222.546   2
   1  -9   1 4837.60 402.330   2
   1  -9   1 4676.34 333.983   1
  -9  -1  -1 3846.69 132.486   1
   1  -9   2 181.550 138.146   2
  -9  -1   2 47.0097 56.0592   9
   9   1   2 70.2256 59.0093  10
   1  -9   2 55.0796 75.2459   3
  -9  -1  -2-44.4742 70.2039   7
  -9  -1   3 1913.77 197.845   9
  -9  -1  -3 2216.90 181.315   6
   1  -9   3 2024.84 214.453   3
  -1   9   3 2081.36 199.197   9
   9   1   3 2146.40 208.961   3
  -9  -1  -3 2164.30 187.555   4
  -9  -1  -3 1785.30 194.265   7
  -1   9   4 29.3763 104.279   9
  -9  -1   4 89.5979 102.153   9
   9   1   4-14.8506 102.131   9
  -9  -1  -4 32.6778 97.9831   7
  -9  -2   0-32.8243 75.6778   1
   2  -9   1 12664.5 517.476   1
   2  -9   1 12931.5 630.512   2
  -9  -2  -1 12756.0 332.888   1
  -9  -2  -2 295.755 71.8492   7
  -9  -2  -2 203.364 79.1050   4
   2  -9   2 177.259 144.437   2
   2  -9   2 302.943 87.1719   3
  -9  -2   2 288.341 74.5055   9
   9   2   2 376.526 87.2450  10
   9   2   3 146.776 97.6524   3
  -9  -2   3 40.1820 93.3595   9
  -9  -2  -3 75.0323 110.155   7
   2  -9   3 124.461 110.348   3
  -9  -2  -3 37.4905 61.8115   6
  -2   9   3 54.8456 93.8899   9
   9   2   4 413.002 141.129   9
  -9  -2  -4 295.165 111.755   7
  -2   9   4 349.808 127.331   9
  -9  -3   0 51387.9 967.220   1
   3  -9   1 2261.89 287.349   2
  -9  -3  -1 2520.07 178.906   1
   3  -9   1 2683.23 235.231   1
   3  -9   2 1307.27 269.385   2
   3  -9   2 1260.34 136.595   3
   9   3   2 1377.31 146.339  10
  -9  -3   2 1314.66 126.839   9
  -9  -3  -2 1243.60 120.515   6
  -9  -3  -2 1285.57 134.945   4
  -9  -3  -2 1108.91 124.497   7
   3  -9   3 5291.44 329.611   3
  -3   9   3 5127.00 296.372   9
  -9  -3   3 5826.32 316.664   9
  -9  -3  -3 5676.67 312.860   7
  -9  -3  -3 5525.60 272.242   6
  -9  -3  -4 98.6587 93.9150   7
   9   3   4 111.451 115.213   9
  -3   9   4-212.141 123.443   9
  -9  -4   0 18.8466 88.1241   1
   4  -9   1 638.273 120.356   1
  -9  -4   1 550.969 196.381   1
   4  -9   2 2612.55 195.781   3
  -9  -4  -2 2569.06 180.014   7
  -9  -4  -2 2268.02 177.140   4
  -9  -4  -2 2351.86 162.588   6
   9   4   2 2566.95 196.117  10
   4  -9   2 2648.01 359.405   2
  -9  -4   2 2601.89 170.305   9
  -9  -4  -3 55.9033 107.057   7
  -4   9   3 99.7998 87.8166   9
   4  -9   3 150.346 103.213   3
  -9  -4  -3 121.475 71.3453   6
  -9  -4   3 263.656 105.279   9
  -9  -4  -4 462.277 120.488   7
   4  -9   4 435.584 139.999   3
  -4   9   4 199.670 112.832   9
   9   4   4 455.457 157.269   9
  -4   9  -4 269.837 93.6226   7
  -9  -5   0 25223.9 759.866   1
  -9  -5   1 339.441 158.361   1
   5  -9   1 388.814 94.9729   1
  -9  -5  -2 4279.20 218.537   6
   5  -9   2 4889.92 487.278   2
   5  -9   2 4524.65 254.010   3
  -9  -5  -2 4218.77 225.237   7
  -9  -5   2 4971.26 227.401   9
  -9  -5  -2 4387.66 240.233   4
   9   5   2 4874.98 269.590  10
  -5   9   2 4306.57 212.646   9
  -9  -5  -3 23.4198 105.902   7
  -9  -5   3-83.8542 88.5489   9
   5  -9   3-79.0395 111.284   3
  -5   9   3-90.3213 98.1309   9
  -9  -5  -4 3802.16 246.608   7
   5  -9   4 4074.20 295.555   3
  -5   9   4 3874.64 264.614   9
  -5   9  -4 3791.12 242.437   7
   9   5   4 4233.55 301.477   9
  -9  -6   0 33.5546 101.894   1
   6  -9   1 3281.46 232.111   1
  -9  -6   1 3155.27 366.877   1
  -6   9   2 539.011 84.6765   9
  -9  -6  -2 554.606 93.6098   6
  -9  -6  -2 379.062 106.996   4
   6  -9   2 512.404 110.797   3
  -9  -6  -2 501.502 101.973   7
   9   6   2 571.116 112.821  10
  -9  -6   2 510.570 88.9881   9
   6  -9   2 674.308 215.360   2
  -6   9   3 3410.39 241.181   9
  -9  -6  -3 3343.83 246.071   7
  -9  -6   3 3380.22 243.820   9
   6  -9   3 3112.86 269.235   3
   6  -9   4 3010.77 263.724   3
  -9  -6  -4 2421.15 200.972   7
  -6   9   4 2163.87 200.723   9
   9   6   4 2912.88 253.265   9
  -6   9  -4 2560.76 212.694   7
  -9  -7   0 2479.41 279.646   1
  -9  -7   1 1124.75 246.912   1
   7  -9   2 2424.37 203.856   3
  -9  -7  -2 2211.82 180.796   7
   7  -9   2 2304.82 355.313   2
  -9  -7  -2 2299.86 164.840   6
   9   7   2 2243.90 196.706  10
  -7   9   2 2375.46 162.094   9
  -7   9   3 3069.74 232.126   9
   7  -9   3 3238.02 272.747   3
  -9  -7  -3 3057.11 236.608   7
  -9  -7  -4 637.968 117.779   7
   9   7   4 961.845 164.569   9
  -7   9   4 652.565 122.660   9
   7  -9   4 908.686 171.631   3
  -7   9  -4 1040.21 149.736   7
  -9  -8   0 25.6058 115.579   1
  -9  -8   1 3218.26 378.208   1
   8  -9   2 248.784 91.6907   3
   9   8   2 172.125 87.8927  10
  -9  -8  -2 97.3010 76.3109   7
   8  -9   2 131.171 159.287   2
  -9  -8  -2 284.115 79.6342   6
  -8   9   2 269.715 73.5360   9
   8  -9   3 7642.64 410.622   3
  -9  -8  -3 7894.85 360.120   7
  -8   9  -3 7925.29 378.399   7
  -8   9   3 7559.74 349.415   9
  -9  -8  -4-55.1960 79.6843   7
   9   8   4-47.4043 107.397   9
  -8   9  -4 43.8474 95.3284   7
   8  -9   4 41.4186 105.592   3
  -8   9   4-180.611 115.609   9
  -9  -9   0 6103.70 454.764   1
  -9  -9   1 5415.25 496.766   1
  -9   9   2 302.645 71.8410   9
   9  -9   2 312.899 204.745   2
  -9  -9  -2 314.809 79.7838   6
  -9  -9  -2 261.023 88.3059   7
   9  -9   2 506.659 125.293   3
   9   9   2 318.412 98.2221  10
   9  -9   3 274.486 148.943   3
  -9  -9  -3 386.406 131.078   7
  -9   9  -3 454.513 159.398   7
  -9   9   3 213.003 101.233   9
  -9  -9  -4-7.99583 76.7843   7
   9  -9   4 159.422 117.029   3
  -9   9  -4 41.3739 98.0184   7
  -9   9   4 63.2401 81.2063   9
   9   9   4 51.3529 115.097   9
  -9 -10   0 81.4335 128.523   1
  -9 -10   1 169.892 157.251   1
 -10   9   2 1820.92 147.105   9
  -9 -10  -2 2093.48 171.383   7
  10  -9   2 2509.90 211.616   3
   9  10   2 2222.18 201.537  10
  -9 -10  -2 2002.10 163.982   6
  -9 -10  -3 16626.9 510.691   7
 -10   9  -3 16417.9 556.968   7
  10  -9   3 16717.6 607.992   3
 -10   9   3 15390.8 489.772   9
  -9 -10  -4 2722.63 206.004   7
 -10   9  -4 2670.92 220.195   7
   9  10   4 2704.94 227.636   9
  10  -9   4 2556.54 241.923   3
  -8 -10   0 75800.5 1531.52   1
  -8 -10   1 11976.0 712.716   1
  -8 -10   1 11444.4 719.740   2
 -10   8   2 5295.36 242.620   9
   8  10   2 5496.12 299.017  10
  -8 -10  -2 5413.24 248.976   6
  -8 -10  -2 5296.16 255.319   7
  10  -8   2 5293.27 304.110   3
 -10   8  -3 14598.1 512.462   7
 -10   8   3 13327.9 454.367   9
  10  -8   3 14360.5 560.679   3
  -8 -10  -3 13931.9 465.335   7
   8  10   4 11184.6 434.221   9
  10  -8   4 10827.3 452.199   3
 -10   8  -4 10647.3 405.396   7
  -8 -10  -4 10299.7 373.348   7
  -7 -10   0 7.40593 129.444   1
  -7 -10   0 96.6800 140.374   2
  -7 -10   1 23996.1 966.190   1
  -7 -10   1 24866.8 1014.17   2
  -7 -10  -2 1938.57 161.554   7
   7  10   2 1959.64 186.447  10
  -7 -10  -2 1920.76 148.538   6
  -7 -10   2 1877.87 327.840   2
  10  -7   2 1985.78 190.253   3
 -10   7   2 1918.03 152.683   9
  -7 -10  -3 6656.03 319.801   7
 -10   7   3 6561.36 326.651   9
 -10   7  -3 6724.60 362.130   7
  10  -7   3 6690.43 392.422   3
  -7 -10  -4 9748.13 356.310   7
   7  10   4 10609.2 430.803   9
 -10   7  -4 9738.38 398.636   7
  10  -7   4 9989.40 432.905   3
  -6 -10   0 54067.7 1207.59   2
  -6 -10   1 36720.5 1159.38   1
  -6 -10   1 37685.3 1205.74   2
  10  -6   2 20221.0 553.246   3
  -6 -10   2 20937.6 1088.59   2
 -10   6   2 20093.4 464.542   9
  -6 -10  -2 20666.0 471.676   7
  -6 -10   2 20647.3 1073.07   1
  -6 -10  -3 122.153 90.2042   7
  10  -6   3-28.8291 106.314   3
 -10   6  -3-88.8201 136.291   7
 -10   6   3-36.7449 87.2400   9
 -10   6  -4 5667.49 305.645   7
  10  -6   4 6242.22 350.908   3
   6  10   4 6700.27 357.182   9
  -5 -10   0 51.7330 114.875   2
  -5 -10   1 28503.5 1015.81   2
  -5 -10   1 28369.9 995.265   1
 -10   5   2 32804.7 587.741   9
  -5 -10  -2 32841.7 586.761   7
  -5 -10   2 34903.0 1360.04   2
  -5 -10   2 35084.9 1372.98   1
 -10   5  -2 33384.4 641.650   4
  10  -5   2 33794.7 697.441   3
 -10   5   3-75.4391 96.0011   9
  -5 -10   3-9.75623 72.5302   3
  -5 -10  -3 17.8833 81.8211   7
  10  -5   3-1.23986 105.705   3
 -10   5  -3-3.42155 125.714   7
  -5 -10   3 33.0665 55.2827   9
 -10   5  -4 7208.03 344.243   7
   5  10   4 8255.26 384.374   9
 -10   5   4 8543.57 371.466   9
  10  -5   4 7185.53 312.364   9
  -4 -10   0 3858.77 312.084   2
  -4 -10   1 13547.4 673.690   1
  -4 -10   1 13011.3 692.437   2
 -10   4  -2 196007. 1557.88   4
 -10   4   2 196173. 1443.45   9
  10  -4   2 194801. 1648.96   3
  10  -4   2 195823. 1574.49  10
  -4 -10  -2 192927. 1402.63   7
  -4 -10   2 198134. 3137.09   1
 -10   4   3 1305.66 168.274   9
  -4 -10   3 1535.47 174.738   3
  -4 -10  -3 1413.26 153.205   7
 -10   4  -3 1560.22 199.629   7
  10  -4   3 1603.81 205.458   3
  10  -4   4 716.091 120.109   9
 -10   4   4 906.448 151.447   9
   4  10   4 1127.61 186.045   9
  -3 -10   0 115.694 110.672   2
  -3 -10   1 104111. 1772.34   1
  -3 -10   1 103084. 1872.81   2
  10  -3   2 10627.5 369.093  10
  -3 -10  -2 10820.6 326.534   7
  10  -3   2 10227.8 374.724   3
 -10   3  -2 10251.7 359.161   7
 -10   3   2 10842.2 340.474   9
  -3 -10   2 9792.60 696.149   1
  -3 -10   2 10250.0 722.482   2
 -10   3  -2 10030.9 355.708   4
  -3 -10   3-107.960 90.0055   3
 -10   3  -3 164.276 84.5564   4
 -10   3  -3-19.4633 130.288   7
  -3 -10  -3 102.850 76.2123   7
  10  -3   3 2.04069 101.333   3
 -10   3   3 58.1453 99.5562   9
 -10   3  -4-311.450 145.202   7
  10  -3   4-31.7138 78.1428   9
   3  10   4-35.4895 116.564   9
  -2 -10   0 91.2163 108.117   2
  -2 -10   1 19294.5 748.249   1
  -2 -10  -1 18570.8 428.671   2
  -2 -10   1 18743.4 796.619   2
  10  -2   2 13270.8 413.906   3
 -10   2  -2 12399.7 391.195   4
 -10   2  -2 12811.4 396.316   7
 -10   2   2 13049.8 370.114   9
  10  -2   2 13004.9 411.317  10
  -2 -10   2 12942.1 769.313   1
  -2 -10  -2 13116.0 350.036   7
  -2 -10   2 12877.3 790.755   2
 -10   2  -3 3791.21 274.093   7
  10  -2   3 3861.93 284.645   3
  -2 -10  -3 4083.24 231.938   7
  -2 -10   3 3917.89 274.808   3
 -10   2   3 3861.67 266.037   9
 -10   2  -3 3669.24 236.549   4
   2  10   4 58.6047 101.909   9
  10  -2   4 226.102 94.5957   9
  -1 -10   0-35.7086 105.251   2
  -1 -10  -1 56335.7 757.583   2
  -1 -10   1 55775.9 1236.08   1
  -1 -10   1 59042.4 1409.31   2
  -1 -10   2 67972.2 918.196   3
  10  -1   2 68247.3 947.239  10
 -10   1   2 69703.3 853.094   9
 -10   1  -2 67160.9 905.126   4
  -1 -10   2 68642.9 1702.83   1
 -10   1  -2 67094.9 889.563   7
  -1 -10   2 68486.7 1813.00   2
  10  -1   2 67213.5 914.198   3
 -10   1  -3-171.629 132.426   7
 -10   1  -3-104.371 78.7820   6
  -1 -10   3 61.9519 88.3007   3
   1  10   3-153.633 116.279   9
 -10   1   3 31.2642 97.6553   9
  10  -1   3-0.65196 91.7378   3
 -10   1  -3-42.7614 95.2806   4
   1  10   4 54.9072 98.0466   9
 -10   1  -4-39.7403 130.376   7
  10  -1   4 141.586 88.4981   9
   0 -10   0 6594.27 393.933   2
   0 -10  -1 328.465 67.9681   2
   0 -10   1 503.442 147.697   1
   0 -10   1 277.777 150.634   2
  10   0   2 58354.8 885.064  10
   0 -10   2 58415.8 1671.15   2
 -10   0  -2 57937.1 841.691   4
 -10   0   2 59824.6 792.127   9
   0 -10   2 56934.1 854.343   3
 -10   0  -2 57371.3 819.705   7
 -10   0  -3 234.655 105.836   4
 -10   0  -3 159.745 85.3267   6
 -10   0   3 364.448 119.686   9
 -10   0  -3 34.0637 120.409   7
  10   0   3 247.022 103.152   3
   0 -10   3 312.875 118.074   3
   0  10   3 159.905 91.2978   9
  10   0   4 68.4325 93.6232   9
   0  10   4 108.771 108.111   9
   1 -10   0 44.2370 110.194   2
 -10  -1   0 136.078 94.6277   1
   1 -10   1 142041. 1887.09   1
   1 -10  -1 142782. 1381.62   2
 -10  -1  -2 22374.3 506.326   7
 -10  -1  -2 22665.5 533.637   4
   1 -10   2 23117.8 1056.18   2
  10   1   2 23563.0 573.450  10
 -10  -1   2 23823.5 501.087   9
   1 -10   2 22820.9 545.701   3
 -10  -1   3 282.513 118.508   9
 -10  -1  -3 375.620 96.8453   6
  -1  10   3 125.534 88.1685   9
 -10  -1  -3 171.689 109.974   7
   1 -10   3 193.672 111.877   3
  10   1   3 247.706 96.9176   3
 -10  -1  -3 510.324 114.970   4
  10   1   4 858.113 156.579   9
 -10  -1  -4 533.317 125.601   7
 -10  -2   0 1940.05 204.407   1
 -10  -2  -1 56497.1 683.711   1
   2 -10   1 55522.8 1148.28   1
 -10  -2  -2 831.658 113.655   6
 -10  -2  -2 409.965 76.8739   7
 -10  -2   2 833.990 111.726   9
  10   2   2 826.961 123.000  10
   2 -10   2 654.734 214.320   2
 -10  -2  -2 653.558 100.757   4
   2 -10   2 717.992 119.441   3
 -10  -2  -3 604.350 114.083   6
  10   2   3 671.703 131.861   3
 -10  -2  -3 481.256 132.752   7
   2 -10   3 455.033 127.223   3
  -2  10   3 471.903 118.560   9
 -10  -2   3 503.372 130.096   9
 -10  -2  -4 5410.06 296.620   7
  10   2   4 5919.53 330.166   9
  -2  10   4 5664.24 320.232   9
 -10  -3   0 3.37447 81.2706   1
   3 -10   1 6586.69 383.832   1
   3 -10   1 5800.69 454.707   2
 -10  -3  -1 6426.98 280.015   1
   3 -10   2 13155.6 423.260   3
  -3  10   2 12130.5 355.801   9
   3 -10   2 13724.6 821.466   2
 -10  -3  -2 12429.7 366.446   6
  10   3   2 13582.8 449.412  10
 -10  -3  -2 12502.3 378.081   7
 -10  -3   2 13387.7 379.653   9
 -10  -3  -2 13156.2 411.793   4
  -3  10   3 2367.81 208.583   9
 -10  -3  -3 2596.24 227.422   7
   3 -10   3 2408.38 240.754   3
 -10  -3   3 2548.06 224.568   9
 -10  -3  -3 2483.80 195.556   6
 -10  -3  -4 3042.43 228.590   7
  10   3   4 3369.77 262.815   9
   3 -10   4 3528.65 272.507   3
  -3  10   4 3265.49 255.209   9
  -3  10  -4 3241.80 215.072   7
 -10  -4   0 272.843 129.540   1
   4 -10   1 10536.0 474.179   1
 -10  -4   1 9949.42 611.009   1
 -10  -4  -1 11506.5 419.458   1
 -10  -4   2 1520.12 138.468   9
  10   4   2 1407.94 159.415  10
 -10  -4  -2 1313.51 151.524   4
  -4  10   2 1347.82 124.685   9
   4 -10   2 1527.77 295.638   2
 -10  -4  -2 1355.66 141.785   7
   4 -10   2 1470.74 158.246   3
 -10  -4  -2 1391.53 131.774   6
 -10  -4  -3 213.044 74.7750   6
 -10  -4  -3 287.393 126.847   7
  -4  10   3 201.788 89.8351   9
 -10  -4   3 343.435 116.082   9
   4 -10   3 397.477 140.587   3
   4 -10   4 4584.30 308.204   3
  -4  10   4 4639.99 287.199   9
  10   4   4 4999.77 312.948   9
 -10  -4  -4 4479.92 269.015   7
  -4  10  -4 4710.77 261.087   7
 -10  -5   0 20.3315 90.7970   1
 -10  -5  -1 10093.9 430.971   1
   5 -10   1 10622.2 460.094   1
 -10  -5   1 9243.17 617.892   1
 -10  -5  -2 732.111 120.938   7
 -10  -5  -2 685.395 104.353   6
  10   5   2 712.792 126.576  10
   5 -10   2 658.063 218.583   2
   5 -10   2 635.378 118.196   3
 -10  -5  -2 680.773 117.114   4
  -5  10   2 630.756 92.0419   9
 -10  -5  -3 62.1183 106.531   7
 -10  -5  -3 237.506 83.4226   6
  -5  10   3 69.4865 85.5531   9
   5 -10   3 135.216 110.411   3
  -5  10   4 6214.86 317.161   9
  10   5   4 6571.78 356.042   9
  -5  10  -4 6007.98 297.838   7
 -10  -5  -4 5645.83 294.787   7
   5 -10   4 6408.92 357.767   3
 -10  -6   0 20196.6 743.466   1
   6 -10   1 15765.6 533.655   1
 -10  -6   1 14732.1 787.100   1
 -10  -6  -2 1799.14 150.688   6
  10   6   2 1578.80 170.303  10
   6 -10   2 1693.45 175.092   3
  -6  10   2 1658.01 137.563   9
 -10  -6  -2 1582.20 157.666   7
 -10  -6  -2 1694.79 172.654   4
   6 -10   2 2097.28 341.362   2
 -10  -6  -3 999.454 164.466   7
   6 -10   3 1000.10 178.493   3
 -10  -6  -3 1137.80 136.982   6
  -6  10   3 896.525 144.211   9
   6 -10   4 430.214 143.320   3
 -10  -6  -4 40.0531 91.1572   7
  -6  10   4-69.0626 98.0989   9
  10   6   4 359.029 149.523   9
  -6  10  -4 259.563 108.117   7
 -10  -7   0 49.6970 132.791   1
 -10  -7   1 207.418 144.967   1
   7 -10   2 2226.32 350.703   2
 -10  -7  -2 2043.85 164.603   6
 -10  -7  -2 1949.85 169.557   7
  -7  10   2 2075.43 154.323   9
   7 -10   2 2498.30 202.598   3
  10   7   2 2271.75 202.521  10
  -7  10   3 4012.20 259.803   9
 -10  -7  -3 4399.12 248.635   6
 -10  -7  -3 4491.60 286.607   7
   7 -10   3 4433.10 321.444   3
  -7  10   4-367.055 132.319   9
   7 -10   4 70.0996 113.948   3
 -10  -7  -4-159.624 99.6295   7
  10   7   4 3.80189 105.080   9
  -7  10  -4-73.0143 94.8931   7
 -10  -8   0 42901.1 1157.05   1
 -10  -8   1 496.015 201.144   1
  10   8   2 893.031 139.878  10
   8 -10   2 1012.34 145.012   3
 -10  -8  -2 840.348 129.465   7
  -8  10   2 897.708 105.403   9
 -10  -8  -2 897.922 115.994   6
   8 -10   2 991.918 247.252   2
 -10  -8  -3 601.830 146.405   7
  -8  10   3 357.814 109.326   9
   8 -10   3 392.393 141.549   3
  -8  10   4 462.528 94.8386   9
  10   8   4 967.122 159.474   9
  -8  10  -4 1018.55 147.215   7
 -10  -8  -4 906.433 132.881   7
   8 -10   4 838.137 162.490   3
 -10  -9   0 68.4814 120.527   1
 -10  -9   1 3662.43 430.440   1
 -10  -9  -2 82.8315 63.5556   6
   9 -10   2 49.3428 133.063   2
  10   9   2 30.9315 72.3790  10
  -9  10   2 37.3085 45.5585   9
 -10  -9  -2 11.6009 72.2037   7
   9 -10   2 72.9311 84.3745   3
   9 -10   3 306.732 149.881   3
  -9  10   3 480.529 112.273   9
  10   9   4 1429.50 175.734   9
  -9  10  -4 1309.92 160.386   7
   9 -10   4 1351.41 184.325   3
 -10  -9  -4 1149.60 141.609   7
 -10 -10   0 140182. 2260.06   1
 -10 -10   1 876.475 230.800   1
  10 -10   2 117.238 136.039   2
 -10 -10  -2 110.119 89.6654   7
  10  10   2 75.8854 79.0276  10
 -10  10   2 111.432 64.1396   9
  10 -10   2 54.7953 88.1203   3
 -10 -10  -2 109.097 72.8432   6
  10 -10   3 259.661 173.586   3
 -10  10   3 209.102 106.360   9
 -10  10  -3 454.775 192.795   7
 -10 -10  -3 503.648 161.921   7
  10 -10   4 657.706 141.081   3
  10  10   4 496.036 129.024   9
 -10  10  -4 428.851 118.490   7
 -10 -10  -4 574.816 119.044   7
 -10 -11   0 119.928 173.030   1
 -10 -11  -1 3207.62 188.203   6
 -10 -11   1 3046.45 417.525   1
 -10 -11  -1 3191.11 181.239   7
 -10 -11  -2 2039.85 183.782   7
 -10 -11  -2 1881.12 168.081   6
  10  11   2 1897.23 190.800  10
 -11  10   2 1748.83 146.582   9
  11 -10   2 1888.24 192.082   3
 -11  10  -3 6556.31 373.901   7
 -11  10   3 6326.29 315.713   9
  11 -10   3 7140.80 416.267   3
 -10 -11  -3 6817.65 349.276   7
 -11  10  -4 247.232 111.046   7
 -11  10  -4-7.43788 62.6505   6
  10  11   4 141.570 95.0284   9
  11 -10   4 136.112 102.603   3
  -9 -11   0 75040.5 1643.64   1
  -9 -11   1-206.760 230.403   2
  -9 -11   1 201.680 172.476   1
  -9 -11  -1 29.0943 55.2186   7
  -9 -11  -2 700.821 119.441   7
  11  -9   2 962.415 146.857   3
   9  11   2 692.067 124.961  10
  -9 -11  -2 747.169 110.565   6
 -11   9   2 666.279 95.8373   9
 -11   9  -3 65.2064 148.667   7
  11  -9   3 450.745 164.781   3
  -9 -11  -3 367.537 129.946   7
 -11   9   3 193.693 99.6182   9
 -11   9  -4 5991.16 306.944   7
   9  11   4 6155.32 314.880   9
  11  -9   4 5562.83 329.016   3
  -8 -11   0 105.940 135.451   1
  -8 -11   1 7448.20 594.166   2
  -8 -11   1 8334.70 612.474   1
  -8 -11   2 1395.69 346.367   2
   8  11   2 1326.76 160.284  10
  11  -8   2 1506.49 174.706   3
  -8 -11  -2 1341.80 140.006   6
 -11   8   2 1265.67 127.000   9
  -8 -11  -2 1400.69 148.165   7
  -8 -11   2 1327.22 314.307   1
  11  -8   3 1336.55 212.376   3
 -11   8  -3 1182.28 184.189   7
  -8 -11  -3 1210.98 170.260   7
 -11   8   3 1112.68 156.193   9
  11  -8   4 5740.00 332.102   3
 -11   8  -4 6189.49 313.898   7
   8  11   4 5959.07 320.506   9
  -7 -11   0 74975.6 1564.75   2
  -7 -11   0 77839.0 1565.23   1
  -7 -11   1 7067.93 571.951   2
  -7 -11   1 7501.69 562.751   1
  -7 -11   2 1848.81 339.717   2
 -11   7   2 2007.69 160.962   9
  -7 -11  -2 2028.35 169.120   7
   7  11   2 2001.88 186.418  10
  -7 -11   2 1741.50 349.625   1
  -7 -11  -2 1980.94 153.277   6
  11  -7   2 2183.37 201.976   3
 -11   7   3 2092.76 200.419   9
 -11   7  -3 2108.28 225.740   7
  -7 -11  -3 2189.68 199.017   7
  11  -7   3 2216.96 253.187   3
 -11   7  -4 2671.38 235.196   7
   7  11   4 3247.38 249.687   9
  11  -7   4 3067.56 256.944   3
  -6 -11   0-19.4626 114.186   2
  -6 -11   1 6709.84 538.554   2
  -6 -11   1 6908.76 528.471   1
 -11   6   2 1477.72 136.930   9
  11  -6   2 1412.37 168.192   3
  -6 -11   2 1470.65 321.480   1
  -6 -11  -2 1489.56 145.977   7
  -6 -11   2 1443.34 305.952   2
 -11   6  -3 4856.35 313.403   7
  11  -6   3 4656.53 330.025   3
  -6 -11  -3 4721.38 272.538   7
 -11   6   3 4789.25 285.861   9
  11  -6   4 4106.54 287.553   3
 -11   6  -4 4017.99 263.809   7
   6  11   4 4263.40 278.432   9
  -5 -11   0 2636.15 287.856   2
  -5 -11   1 366.302 186.710   2
  -5 -11   1 396.513 171.849   1
  -5 -11  -2 285.225 91.3631   7
  -5 -11   2 513.540 227.931   1
  11  -5   2 409.532 111.183   3
  11  -5   2 334.745 86.7362  10
  -5 -11   2 116.803 199.783   2
 -11   5   2 311.220 86.4385   9
 -11   5  -2 320.763 99.4662   4
 -11   5  -3 2304.01 225.427   7
 -11   5   3 1965.57 194.785   9
  -5 -11   3 1923.61 183.109   3
  -5 -11  -3 2330.63 191.430   7
  11  -5   3 2167.38 238.472   3
 -11   5  -3 2033.07 187.505   4
   5  11   4 4314.55 274.990   9
 -11   5  -4 3264.53 240.833   7
  -4 -11   0 41.7846 105.766   2
  -4 -11   1 80484.8 1674.59   1
  -4 -11   1 79609.8 1741.41   2
  -4 -11   2 20463.8 1050.56   1
 -11   4  -2 20843.2 521.889   7
  11  -4   2 21021.3 526.923  10
  11  -4   2 20857.2 552.014   3
  -4 -11   2 21566.2 1077.39   2
 -11   4   2 20908.4 477.037   9
  -4 -11  -2 20942.9 474.689   7
 -11   4  -2 20656.0 526.184   4
  11  -4   3 610.064 143.794   3
  -4 -11  -3 607.424 111.088   7
  -4 -11   3 587.599 120.169   3
 -11   4  -3 460.859 144.461   7
 -11   4   3 413.455 127.377   9
 -11   4  -3 610.974 126.135   4
   4  11   4 1077.36 164.520   9
  11  -4   4 1028.14 134.943   9
 -11   4  -4 705.027 116.459   7
  -3 -11   0-46.1960 107.451   2
  -3 -11   1 39148.1 1209.30   2
  -3 -11   1 38516.7 1126.34   1
  11  -3   2 19736.4 524.276   3
  -3 -11  -2 18699.8 439.712   7
  -3 -11   2 18614.3 977.148   1
  -3 -11   2 18393.7 978.189   2
  11  -3   2 18955.8 505.402  10
 -11   3  -2 19035.9 501.720   4
 -11   3   2 19205.2 457.847   9
 -11   3  -2 18763.4 492.602   7
 -11   3  -3 2405.92 207.795   4
 -11   3   3 2644.29 227.808   9
  -3 -11   3 2271.70 208.412   3
  11  -3   3 2375.17 235.033   3
 -11   3  -3 2771.52 245.017   7
  -3 -11  -3 2549.75 194.587   7
   3  11   4-23.8855 102.864   9
  11  -3   4 105.275 74.7330   9
  -2 -11   0-13.5391 114.536   2
  -2 -11  -1 15249.9 430.696   2
  -2 -11   1 15723.5 766.992   2
  -2 -11   1 15153.0 688.243   1
 -11   2  -2 47975.9 790.307   4
  -2 -11   2 47392.4 1519.87   1
  11  -2   2 48218.4 811.203  10
  -2 -11   2 47803.6 774.273   3
  -2 -11   2 46685.9 1547.05   2
  -2 -11  -2 48890.4 694.048   7
 -11   2  -2 47430.6 774.421   7
 -11   2   2 48901.3 730.057   9
  11  -2   2 47452.3 791.480   3
 -11   2  -3 1887.88 212.673   7
  -2 -11  -3 2056.20 170.251   7
 -11   2   3 1861.90 196.993   9
  -2 -11   3 1648.92 188.016   3
  11  -2   3 1811.33 203.463   3
 -11   2  -3 1785.49 181.900   4
  11  -2   4 4.59010 75.9273   9
   2  11   4 27.5631 97.3484   9
  -1 -11   0 5221.79 374.456   2
  -1 -11   1 41871.7 1119.97   1
  -1 -11   1 42668.4 1257.63   2
  -1 -11  -1 40500.2 710.207   2
 -11   1  -2 21207.0 517.516   7
  -1 -11   2 21737.8 1058.11   2
  -1 -11  -2 22101.9 456.683   7
  -1 -11   2 23001.7 1020.78   1
 -11   1   2 22435.9 494.651   9
  -1 -11   2 21921.8 531.531   3
  11  -1   2 21889.8 552.843  10
 -11   1  -2 22015.2 540.382   4
  11  -1   2 22421.2 535.374   3
  -1 -11   3 65.0164 88.0986   3
 -11   1  -3 47.7789 117.334   7
  11  -1   3 167.428 98.6311   3
 -11   1   3 314.154 123.608   9
   1  11   3-12.6040 107.847   9
 -11   1  -3 160.118 86.2343   6
 -11   1  -3 9.23766 91.6809   4
  11  -1   4 593.000 126.755   9
   1  11   4 558.889 132.076   9
   0 -11   0 98.2023 120.631   2
   0 -11   1 2014.93 258.305   1
   0 -11   1 1960.75 292.910   2
   0 -11  -1 1839.51 162.697   2
  11   0   2 13945.2 421.390   3
 -11   0  -2 14411.0 436.901   4
 -11   0   2 14646.7 407.149   9
  11   0   2 14263.7 450.121  10
 -11   0  -2 14066.4 414.805   7
   0 -11   2 14184.7 436.498   3
   0 -11   2 14973.4 882.053   2
   0 -11   2 15929.0 819.097   1
   0 -11  -2 13972.4 361.628   7
 -11   0  -3 957.082 146.007   4
 -11   0  -3 635.771 149.966   7
   0  11   3 636.455 125.153   9
  11   0   3 693.537 137.624   3
 -11   0   3 707.571 142.949   9
 -11   0  -3 537.464 115.880   6
   0 -11   3 689.473 142.987   3
   0  11   4 1499.61 199.619   9
  11   0   4 1044.56 152.626   9
   1 -11   0 14036.2 611.308   2
   1 -11   1 50729.0 1382.06   2
   1 -11  -1 49437.2 872.894   2
   1 -11   1 48949.8 1163.18   1
  11   1   2 5126.45 275.999  10
 -11  -1  -2 5062.11 262.375   4
 -11  -1  -2 4789.75 245.462   7
 -11  -1   2 5015.72 245.535   9
   1 -11   2 4940.13 445.997   1
  11   1   2 4874.97 247.519   3
   1 -11   2 5095.10 265.903   3
   1 -11   2 5106.86 526.099   2
 -11  -1  -3 480.631 128.513   4
   1 -11   3 308.247 121.273   3
  11   1   3 338.593 110.395   3
  -1  11   3 276.062 101.781   9
 -11  -1   3 412.323 126.286   9
 -11  -1  -3 281.249 97.4660   6
 -11  -1  -3 164.833 117.918   7
 -11  -1  -4 7286.32 341.276   7
  -1  11   4 8560.96 381.867   9
  11   1   4 7880.67 366.009   9
 -11  -2   0-70.8098 90.8309   1
   2 -11   1 357.439 135.203   1
   2 -11  -1 259.758 83.6733   2
   2 -11   1 170.002 183.066   2
 -11  -2  -2 43.2086 103.498   4
 -11  -2  -2-5.51741 104.882   7
  -2  11   2 227.829 67.4433   9
 -11  -2   2 261.087 79.6875   9
 -11  -2  -2 271.378 85.0374   6
   2 -11   2 82.7392 147.980   2
  11   2   2 362.357 96.5585  10
   2 -11   2 275.207 87.9747   3
 -11  -2  -3 4.66431 83.0385   6
  -2  11   3 54.3728 90.0690   9
 -11  -2  -3-67.4045 140.991   7
   2 -11   3 79.5219 104.839   3
 -11  -2   3-5.26301 92.6282   9
  11   2   3 30.3465 78.5238   3
  11   2   4 5672.70 320.440   9
  -2  11   4 5615.44 312.891   9
 -11  -2  -4 5304.80 296.093   7
 -11  -3   0 28093.0 782.928   1
 -11  -3  -1 2800.39 183.688   1
   3 -11   1 2576.94 263.177   1
   3 -11   1 2379.99 324.615   2
 -11  -3  -2 2894.66 192.615   7
 -11  -3  -2 3134.30 195.581   6
   3 -11   2 3652.61 452.319   2
   3 -11   2 3240.54 221.524   3
 -11  -3  -2 3538.35 229.898   4
  11   3   2 3464.74 236.831  10
  -3  11   2 3152.24 188.398   9
   3 -11   3 1282.46 192.183   3
 -11  -3  -3 1356.04 186.313   7
 -11  -3  -3 1378.08 162.457   6
  -3  11   3 1227.98 163.464   9
   3 -11   4 3145.74 260.620   3
  -3  11  -4 2728.91 197.442   7
  11   3   4 3256.18 264.759   9
 -11  -3  -4 2532.07 217.705   7
  -3  11   4 3010.36 241.256   9
 -11  -4   0-66.3227 112.255   1
   4 -11   1 14844.3 591.684   1
   4 -11   1 15595.6 777.990   2
 -11  -4  -1 15859.7 496.869   1
 -11  -4  -2 1923.65 165.759   7
  -4  11   2 1986.32 148.668   9
   4 -11   2 2216.68 192.068   3
   4 -11   2 2343.21 374.944   2
 -11  -4  -2 2214.73 190.470   4
  11   4   2 2182.95 194.171  10
 -11  -4  -2 2082.27 167.781   6
 -11  -4  -3 610.784 150.641   7
  -4  11   3 530.849 121.288   9
 -11  -4  -3 735.814 124.695   6
   4 -11   3 485.152 147.536   3
  -4  11  -4 7864.32 331.729   7
 -11  -4  -4 7473.33 341.888   7
  11   4   4 8140.24 387.122   9
   4 -11   4 8056.94 392.202   3
  -4  11   4 8056.94 359.342   9
 -11  -5   0 42095.1 1053.61   1
 -11  -5   1 228.915 163.014   1
   5 -11   1 163.269 89.9799   1
 -11  -5  -1 248.407 95.1135   1
  11   5   2 506.953 111.396  10
 -11  -5  -2 371.680 113.185   4
 -11  -5  -2 520.005 111.359   7
   5 -11   2 556.696 115.959   3
 -11  -5  -2 516.670 97.0792   6
  -5  11   2 394.913 74.2011   9
   5 -11   2 645.706 210.003   2
   5 -11   3-99.7015 114.933   3
 -11  -5  -3 30.4070 76.0437   6
 -11  -5  -3-229.815 132.776   7
  -5  11   3-192.201 109.259   9
  -5  11  -4 8860.21 357.899   7
   5 -11   4 9108.87 416.325   3
  11   5   4 9075.45 402.549   9
  -5  11   4 8454.49 361.064   9
 -11  -5  -4 8457.11 356.360   7
 -11  -6   0-51.0959 114.596   1
   6 -11   1 56.3460 72.1879   1
 -11  -6   1 112.353 152.225   1
 -11  -6  -1 18.2632 71.4572   1
 -11  -6  -2 71.5022 98.1606   4
   6 -11   2-4.43475 82.5964   3
  -6  11   2-34.5194 46.1890   9
 -11  -6  -2 12.9632 68.3299   7
 -11  -6  -2-91.1898 75.3509   6
   6 -11   2-147.054 162.185   2
  11   6   2 58.3993 88.8333  10
 -11  -6  -3 6445.87 306.720   6
  -6  11   3 6440.36 324.580   9
 -11  -6  -3 6758.79 347.801   7
   6 -11   3 6514.21 376.263   3
  11   6   4 6428.91 345.436   9
  -6  11   4 5612.73 292.725   9
   6 -11   4 6230.38 347.263   3
  -6  11  -4 6248.64 305.980   7
 -11  -6  -4 6045.37 307.904   7
 -11  -7   0 165582. 2287.69   1
 -11  -7  -1 1239.28 183.955   1
 -11  -7   1 1038.84 251.557   1
  -7  11   2 228.399 59.1811   9
   7 -11   2 477.797 206.133   2
   7 -11   2 281.019 98.3794   3
 -11  -7  -2 232.463 95.7309   7
 -11  -7  -2 302.813 89.0520   6
  11   7   2 264.298 99.5040  10
 -11  -7  -3 11014.4 396.305   6
 -11  -7  -3 12095.0 453.929   7
  -7  11   3 11410.1 425.168   9
   7 -11   3 11314.7 498.773   3
  11   7   4 296.869 129.505   9
  -7  11  -4 180.078 100.956   7
 -11  -7  -4-224.358 101.232   7
  -7  11   4-245.051 112.063   9
   7 -11   4 83.4150 108.502   3
 -11  -8   0 88.4103 132.339   1
 -11  -8  -1 10424.5 544.698   1
 -11  -8   1 10283.7 699.675   1
   8 -11   2 1143.99 150.594   3
 -11  -8  -2 975.868 135.062   7
 -11  -8  -2 1266.77 135.660   6
   8 -11   2 1225.44 275.827   2
  -8  11   2 1039.50 112.806   9
  11   8   2 1190.07 160.160  10
 -11  -8  -3 2778.11 247.467   7
   8 -11   3 2663.84 273.114   3
 -11  -8  -3 2465.50 196.518   6
  -8  11   3 2393.56 208.504   9
  -8  11   4 1744.84 163.935   9
  -8  11  -4 2072.67 192.011   7
   8 -11   4 2016.85 210.693   3
  11   8   4 2434.67 227.550   9
 -11  -8  -4 2110.49 187.646   7
 -11  -9   0 17417.6 813.925   1
 -11  -9  -1 37252.3 1064.84   1
 -11  -9   1 35914.3 1321.92   1
 -11  -9  -1 36458.7 594.104   6
 -11  -9  -2 6808.03 313.833   7
   9 -11   2 7613.93 670.555   2
  -9  11   2 6562.10 265.620   9
 -11  -9  -2 7043.59 301.283   6
  11   9   2 7114.10 355.278  10
 -11  -9  -3 1227.83 210.838   7
   9 -11   3 1202.76 216.212   3
  -9  11   3 665.209 142.535   9
 -11  -9  -3 529.111 115.836   6
  -9  11  -4 791.882 135.598   7
  11   9   4 719.170 142.288   9
 -11  -9  -4 404.347 103.077   7
   9 -11   4 781.076 157.986   3
 -11 -10   0 189.981 162.009   1
 -11 -10  -1 748.908 104.169   6
 -11 -10  -1 613.144 92.4510   7
 -11 -10   1 731.771 233.494   1
 -11 -10  -2 361.393 108.704   7
 -10  11   2 292.341 70.0906   9
  11  10   2 256.690 101.089  10
 -11 -10  -2 277.006 89.5670   6
  10 -11   2 419.634 195.085   2
  10 -11   3 69479.5 1243.40   3
 -11 -10  -3 70616.1 1068.19   7
 -10  11  -3 71176.5 1126.73   7
  10 -11   4-47.0153 96.7063   3
 -11 -10  -4-42.9260 80.3529   7
  11  10   4-3.28175 97.4846   9
 -10  11  -4-21.5391 88.4676   7
 -11  11   0 14525.8 416.995   8
 -11 -11   0 14835.4 785.644   1
 -11  11  -1 9236.73 337.853   8
 -11 -11   1 9607.57 731.298   1
 -11 -11  -1 9349.57 326.340   6
 -11  11   1 9733.60 347.822   8
 -11 -11  -1 8784.82 300.819   7
 -11  11   2 284.905 71.8208   9
 -11 -11  -2 279.905 104.451   7
 -11 -11  -2 239.530 93.2257   6
  11  11   2 155.459 89.6126  10
 -11  11   3 12894.5 441.290   9
 -11  11  -3 14345.2 543.327   7
  11 -11   3 13727.0 573.506   3
 -11  11  -4 112.063 88.8172   7
  11  11   4 202.216 98.7726   9
 -11  11  -4-101.497 71.5074   6
  11 -11   4 81.2616 88.5661   3
 -11 -12   0 45.4280 73.8407   6
 -12  11   0 26.6171 72.3319   8
 -11 -12   0 26.7246 150.096   1
 -11 -12  -1 25493.6 552.884   6
 -12  11   1 25939.3 589.121   8
 -11 -12   1 25920.6 1213.66   1
 -12  11  -1 25304.3 573.537   8
 -11 -12  -1 25554.7 519.449   7
 -11 -12  -2 1538.65 169.274   7
  11  12   2 1376.67 171.093  10
 -11 -12  -2 1438.02 158.304   6
  12 -11   3 3572.28 311.663   3
 -12  11  -3 3439.92 289.559   7
 -11 -12  -3 3104.51 240.300   7
  12 -11   4 233.533 100.874   3
 -12  11  -4 171.028 90.5218   7
  11  12   4 72.6762 78.1466   9
 -12  11  -4-54.6160 69.6326   6
 -10 -12   0 62652.6 1615.59   1
 -10 -12   0 59777.6 782.028   6
 -12  10   0 60847.2 859.282   8
 -10 -12  -1 16046.3 404.166   7
 -12  10  -1 15917.3 443.470   8
 -10 -12  -1 16549.5 433.429   6
 -10 -12   1 15397.6 916.093   1
 -12  10   1 16182.4 449.400   8
 -10 -12  -2 2413.12 196.568   7
 -10 -12  -2 2321.76 184.943   6
  12 -10   2 2522.87 223.324   3
  10  12   2 2030.33 200.105  10
 -10 -12  -3-9.37227 124.720   7
 -12  10  -3-83.8236 153.245   7
  12 -10   3 114.903 130.469   3
 -12  10  -4 7049.60 316.205   7
  12 -10   4 6714.67 337.626   3
 -12  10  -4 5869.15 261.320   6
  10  12   4 6840.90 318.087   9
  -9 -12   0-50.9947 144.260   1
  -9 -12   1 14983.8 879.797   2
  -9 -12  -1 15335.2 407.612   6
  -9 -12  -1 15360.2 386.042   7
  -9 -12   1 15716.6 890.147   1
  -9 -12  -2 1941.76 170.165   6
  -9 -12  -2 1717.41 170.030   7
  -9 -12   2 1556.39 378.822   1
   9  12   2 1831.27 185.676  10
  12  -9   2 1798.16 186.293   3
 -12   9  -3-192.520 190.681   7
  12  -9   3 78.7118 118.874   3
  -9 -12  -3 49.5693 108.014   7
  12  -9   4 12284.6 453.351   3
   9  12   4 12329.5 425.058   9
 -12   9  -4 11459.0 365.668   6
 -12   9  -4 13073.9 430.332   7
  -8 -12   0 36148.0 1154.82   1
  -8 -12   1 45184.9 1448.82   1
  -8 -12  -1 45643.7 652.564   7
  -8 -12   1 46810.0 1502.91   2
   8  12   2 280.022 98.4675  10
  -8 -12  -2 419.875 111.106   7
  -8 -12   2-95.7274 237.699   2
  12  -8   2 266.478 90.3240   3
 -12   8   2 259.053 72.9862   9
  -8 -12  -2 239.055 86.1669   6
  -8 -12   2 129.871 172.354   1
 -12   8  -3 1395.52 161.502   4
 -12   8  -3 1062.00 171.899   7
 -12   8   3 1500.58 172.616   9
  12  -8   3 1593.97 216.738   3
  -8 -12  -3 1368.14 175.773   7
 -12   8  -4 8960.02 328.199   6
 -12   8  -4 10037.8 388.548   7
   8  12   4 10159.6 391.975   9
  12  -8   4 9917.62 411.311   3
  -7 -12   0 118.945 145.902   1
  -7 -12   0-111.549 138.562   2
  -7 -12   1 29386.1 1139.23   1
  -7 -12   1 30499.1 1179.51   2
  -7 -12   2 3427.37 482.025   1
  -7 -12   2 2974.66 459.484   2
  -7 -12  -2 3684.64 211.547   6
 -12   7   2 3046.44 196.061   9
  -7 -12  -2 3457.00 214.007   7
  12  -7   2 3479.83 246.821   3
 -12   7  -3 1419.73 195.089   7
 -12   7  -3 1577.37 174.519   4
 -12   7   3 1530.99 178.917   9
  -7 -12  -3 1750.56 190.605   7
  12  -7   3 1428.47 216.755   3
 -12   7  -4 3682.42 263.262   7
  12  -7   4 3901.84 273.326   3
   7  12   4 4211.50 269.738   9
  -6 -12   0 1457.66 240.676   2
  -6 -12   1 27174.9 1062.77   1
  -6 -12   1 26908.0 1075.52   2
  -6 -12  -2 541.034 104.722   7
 -12   6   2 528.731 95.1302   9
 -12   6  -2 523.181 122.440   4
  12  -6   2 516.165 118.443   3
  -6 -12   2 550.046 228.118   1
  -6 -12   2 256.329 202.976   2
  -6 -12  -2 555.345 88.6099   6
 -12   6  -3 7876.05 358.884   4
 -12   6   3 7752.68 359.623   9
 -12   6  -3 7724.43 394.801   7
  -6 -12  -3 7710.75 343.485   7
  12  -6   3 7499.38 410.895   3
  12  -6   4 6032.68 332.103   3
   6  12   4 6151.52 317.195   9
 -12   6  -4 5586.07 296.932   7
  -5 -12   0-144.487 115.844   2
  -5 -12   1 94387.7 1933.09   1
  -5 -12   1 91686.7 1942.21   2
  12  -5   2 644.100 101.682  10
  -5 -12   2 511.801 248.523   1
  12  -5   2 411.354 102.042   3
  -5 -12  -2 460.105 98.7087   7
 -12   5  -2 313.910 93.7322   7
 -12   5  -2 448.679 107.944   4
  -5 -12   2 437.955 190.786   2
 -12   5   2 541.524 102.734   9
  -5 -12  -3 2421.00 203.734   7
 -12   5   3 2338.26 214.603   9
 -12   5  -3 2078.58 225.445   7
  12  -5   3 2370.92 247.986   3
 -12   5  -3 2349.33 215.154   4
   5  12   4 1349.31 174.089   9
 -12   5  -4 580.106 133.695   7
  -4 -12   0 3788.34 334.364   2
  -4 -12   1 40561.1 1238.69   1
  -4 -12   1 39554.8 1279.41   2
  12  -4   2 13334.5 433.281  10
 -12   4   2 13388.0 396.829   9
 -12   4  -2 13318.4 435.264   4
  -4 -12   2 12695.2 867.700   2
  12  -4   2 13206.1 448.431   3
  -4 -12   2 13106.9 861.341   1
 -12   4  -2 13081.9 429.235   7
  -4 -12  -2 13783.4 398.344   7
  12  -4   3 4122.86 307.670   3
 -12   4  -3 4286.29 273.913   4
  -4 -12   3 4050.66 268.010   3
  -4 -12  -3 4507.06 261.496   7
 -12   4  -3 4601.03 313.637   7
 -12   4   3 4292.15 278.521   9
  12  -4   4 163.433 75.3798   9
   4  12   4 89.9212 102.550   9
  -3 -12   0-118.506 129.736   2
  -3 -12   1 30307.1 1099.47   2
  -3 -12   1 29035.0 1022.55   1
  -3 -12  -2 2820.36 187.164   7
 -12   3  -2 2978.84 219.184   7
 -12   3  -2 2813.62 219.520   4
  -3 -12   2 2812.93 419.657   1
  12  -3   2 2845.18 212.492   3
  -3 -12   2 2557.18 397.173   2
  12  -3   2 2803.90 206.541  10
 -12   3   2 3062.38 199.969   9
 -12   3  -3 142.003 96.2836   4
  -3 -12   3 140.994 95.9928   3
  12  -3   3 119.537 112.753   3
  -3 -12   3 313.268 205.022   2
  -3 -12  -3 325.929 99.0231   7
 -12   3  -3 88.7645 135.985   7
 -12   3   3 537.474 144.910   9
   3  12   4 1766.95 179.390   9
  12  -3   4 1824.76 169.335   9
 -12   3  -4 1449.96 158.188   7
  -2 -12   0 7540.73 460.581   2
  -2 -12   1 30436.5 1106.89   2
  -2 -12   1 29444.1 1000.41   1
 -12   2   2 228142. 1634.59   9
  -2 -12   2 226681. 3519.25   2
  -2 -12   2 224514. 1709.80   3
  12  -2   2 224774. 1809.55  10
 -12   2  -2 224955. 1734.85   7
  12  -2   2 228988. 1772.63   3
  -2 -12   2 228118. 3409.24   1
 -12   2  -2 228241. 1787.56   4
  -2 -12  -2 225777. 1568.95   7
 -12   2   3 245.343 119.359   9
  -2 -12   3 99.6255 192.740   2
 -12   2  -3 121.534 100.086   4
   2  12   3 58.3788 88.0333   9
 -12   2  -3 102.292 94.5966   6
  12  -2   3 277.717 114.783   3
 -12   2  -3 24.7756 143.474   7
  -2 -12   3 133.316 91.0620   3
  -2 -12  -3 285.356 95.0646   7
   2  12   4 479.800 131.787   9
  12  -2   4 383.932 100.049   9
  -1 -12   0-61.2232 119.068   2
  -1 -12   1 664.650 195.098   1
  -1 -12   1 477.914 189.983   2
  -1 -12  -1 665.785 107.470   2
 -12   1  -2 41929.3 736.799   7
  -1 -12   2 42024.5 1517.96   2
  -1 -12   2 41579.9 747.695   3
 -12   1   2 42552.0 699.724   9
 -12   1  -2 42388.1 770.781   4
  12  -1   2 41240.9 776.143  10
  -1 -12  -2 42893.5 659.028   7
  12  -1   2 42431.0 746.417   3
  -1 -12   2 42243.1 1433.49   1
 -12   1  -3 566.528 127.284   4
  -1 -12   3 168.489 183.405   2
 -12   1  -3 616.355 128.425   6
  -1 -12   3 839.000 157.312   3
  12  -1   3 617.737 133.503   3
 -12   1   3 761.373 150.428   9
 -12   1  -3 691.039 154.107   7
   1  12   3 551.182 121.754   9
  12  -1   4 2096.78 193.024   9
   1  12   4 2566.35 220.953   9
   0 -12   0 31352.0 946.955   2
   0 -12  -1 89930.4 1200.24   2
   0 -12   1 87487.0 1674.80   1
  12   0   2 457.240 96.3421   3
 -12   0  -2 361.341 96.2206   7
 -12   0  -2 391.295 100.984   4
   0 -12   2 657.847 119.078   3
   0 -12   2 463.528 162.508   1
  12   0   2 633.993 117.110  10
   0 -12   3 897.660 151.947   3
 -12   0  -3 1005.04 149.776   6
 -12   0  -3 981.792 153.686   4
  12   0   3 998.815 154.825   3
 -12   0  -3 705.338 162.323   7
   0  12   3 932.188 150.894   9
 -12   0   3 997.231 169.159   9
 -12   0  -4 882.776 143.693   7
  12   0   4 1477.21 171.645   9
   1 -12   0 72.8631 118.020   2
   1 -12   1 71580.0 1709.91   2
   1 -12   1 67948.6 1445.88   1
   1 -12  -1 69776.8 1114.18   2
   1 -12   2 913.956 126.465   3
  12   1   2 807.020 128.505  10
 -12  -1  -2 770.639 119.572   4
 -12  -1  -2 758.865 108.092   7
  12   1   2 1077.66 129.935   3
   1 -12   2 956.648 228.721   1
   1 -12   2 1075.73 281.102   2
  -1  12   3 1510.51 174.861   9
 -12  -1  -3 1371.12 158.438   6
 -12  -1  -3 1509.67 188.379   4
  12   1   3 1497.59 178.433   3
   1 -12   3 1464.28 183.034   3
 -12  -1  -3 1327.52 177.847   7
 -12  -1  -4 3468.10 240.657   7
  -1  12   4 4152.66 261.816   9
  12   1   4 4096.63 270.083   9
 -12  -2   0 486.509 130.197   1
   2 -12   0 427.092 154.866   2
   2 -12   1 23557.4 992.240   2
   2 -12   1 22727.5 818.494   1
   2 -12  -1 23458.6 669.131   2
   2 -12   2 242.699 88.5639   3
 -12  -2  -2 37.8639 106.295   4
  -2  12   2 94.9156 55.5920   9
 -12  -2  -2-1.19683 101.848   7
 -12  -2  -2 141.332 77.0377   6
  12   2   2 158.497 89.2248  10
   2 -12   2 75.1502 197.538   2
 -12  -2  -3-40.9090 82.7820   6
 -12  -2  -3 44.9334 109.898   4
 -12  -2  -3-117.015 139.954   7
  -2  12   3 77.1450 87.4469   9
  12   2   3 94.5399 80.1956   3
   2 -12   3 123.065 101.135   3
  -2  12   4 2194.15 205.204   9
  12   2   4 2407.92 220.402   9
 -12  -2  -4 1841.96 191.409   7
 -12  -3   0-47.5604 87.7534   1
   3 -12   1 117885. 1805.61   1
   3 -12   1 122906. 2240.17   2
   3 -12   2 1291.80 151.143   3
 -12  -3  -2 1399.50 170.404   4
  -3  12   2 1233.50 124.507   9
 -12  -3  -2 1415.88 137.936   5
 -12  -3  -2 1344.17 145.436   6
   3 -12   2 1411.84 311.406   2
  12   3   2 1464.07 168.080  10
 -12  -3  -2 1129.83 139.688   7
 -12  -3  -3 3109.44 227.359   6
 -12  -3  -3 3450.01 258.486   7
  -3  12   3 2991.15 236.310   9
   3 -12   3 3192.88 276.426   3
  -3  12   4 10210.7 398.672   9
 -12  -3  -4 9409.43 381.668   7
   3 -12   4 9754.22 412.353   3
  12   3   4 10080.2 414.636   9
  -3  12  -4 9749.65 355.677   7
 -12  -4   0 7.81595 89.3110   1
   4 -12   1 27908.8 859.390   1
   4 -12   1 29583.5 1114.14   2
 -12  -4  -2 249.536 90.0642   7
   4 -12   2 12.2387 140.954   2
  12   4   2 211.735 90.6375  10
  -4  12   2 133.234 57.4192   9
   4 -12   2 149.596 86.3571   3
 -12  -4  -2 128.008 64.6032   5
 -12  -4  -2 218.107 80.5324   6
 -12  -4  -2 191.811 95.2232   4
  -4  12   3 15424.4 501.072   9
 -12  -4  -3 16044.0 521.058   7
 -12  -4  -3 15232.4 480.983   6
   4 -12   3 14892.2 560.169   3
  -4  12  -4 12378.0 408.517   7
  -4  12   4 12043.6 420.844   9
 -12  -4  -4 12472.8 429.346   7
  12   4   4 12583.9 461.491   9
   4 -12   4 12756.5 469.806   3
 -12  -5   0-81.3666 110.635   1
   5 -12   1 85.4885 84.6855   1
 -12  -5   1 107.238 131.848   1
 -12  -5  -1 215.750 95.3400   1
   5 -12   2 6934.31 325.851   3
 -12  -5  -2 6597.86 294.646   6
 -12  -5  -2 6448.83 317.035   4
   5 -12   2 6185.56 602.606   2
  -5  12   2 6173.00 254.484   9
 -12  -5  -2 6238.63 290.442   5
  12   5   2 6766.02 339.231  10
 -12  -5  -2 6433.77 299.550   7
   5 -12   3 4553.56 328.380   3
 -12  -5  -3 4387.50 287.365   7
 -12  -5  -3 4786.95 271.807   6
  -5  12   3 4641.85 282.166   9
 -12  -5  -4 1911.99 197.963   7
  12   5   4 2467.06 224.413   9
  -5  12  -4 2202.56 189.551   7
  -5  12   4 1863.46 183.494   9
   5 -12   4 2101.45 214.577   3
 -12  -6   0 412402. 3585.63   1
 -12  -6   1 11169.4 717.407   1
   6 -12   1 11575.9 527.492   1
 -12  -6  -1 12557.6 535.822   1
 -12  -6  -2 735.254 123.081   7
 -12  -6  -2 834.598 134.711   4
  12   6   2 600.428 119.865  10
   6 -12   2 942.138 140.917   3
   6 -12   2 855.522 268.156   2
 -12  -6  -2 784.636 113.110   6
 -12  -6  -3-104.066 125.796   7
  -6  12   3 31.4931 88.0959   9
 -12  -6  -3 75.6167 84.8107   6
   6 -12   3 130.370 127.692   3
 -12  -6  -4 4006.81 249.789   7
  -6  12   4 3615.87 227.032   9
   6 -12   4 4135.11 282.998   3
  -6  12  -4 4184.64 252.557   7
  12   6   4 4324.31 282.114   9
 -12  -7   0 102.360 141.319   1
 -12  -7   1 304.899 196.834   1
 -12  -7  -1-45.7800 81.7100   1
 -12  -7  -2 50.7023 72.0901   6
 -12  -7  -2 38.9550 106.957   4
   7 -12   2 20.9833 83.1322   3
  12   7   2 101.601 86.1369  10
 -12  -7  -2 63.0278 76.1258   7
   7 -12   2 14.3137 181.837   2
 -12  -7  -3 4265.59 261.075   6
   7 -12   3 4746.72 343.493   3
  -7  12   3 4128.68 263.206   9
 -12  -7  -3 4854.04 303.143   7
  -7  12  -4 2640.61 208.505   7
 -12  -7  -4 2042.05 181.058   7
  12   7   4 2506.96 224.935   9
   7 -12   4 2516.30 227.766   3
  -7  12   4 1964.30 169.233   9
 -12  -8   0 203056. 2719.16   1
 -12  -8  -1 477.425 88.6001   6
 -12  -8  -1 452.532 95.0725   4
 -12  -8   1 295.891 179.331   1
 -12  -8  -1 388.550 134.098   1
 -12  -8  -1 346.323 79.8664   5
 -12  -8  -2 1197.69 149.422   7
  12   8   2 1117.17 156.108  10
   8 -12   2 1284.70 293.110   2
 -12  -8  -2 1238.15 148.239   6
   8 -12   3 30288.2 826.797   3
 -12  -8  -3 30134.9 668.695   6
  -8  12   3 29914.8 669.831   9
  -8  12  -4 10155.5 385.060   7
   8 -12   4 10093.6 426.420   3
 -12  -8  -4 10306.9 376.560   7
  12   8   4 10729.3 420.841   9
 -12  -9   0 361.331 168.131   1
 -12  -9  -1 3502.74 341.567   1
 -12  -9  -1 3311.16 182.908   7
 -12  -9  -1 3178.89 189.668   6
 -12  -9   1 3578.96 444.164   1
  12   9   2 5111.65 308.490  10
 -12  -9  -2 5184.68 265.863   6
   9 -12   2 5386.13 593.668   2
 -12  -9  -2 5288.04 273.467   7
   9 -12   3 50094.5 1052.95   3
  -9  12   3 48392.5 842.816   9
 -12  -9  -4-108.416 84.3978   7
  -9  12  -4 144.421 102.613   7
   9 -12   4 268.659 116.044   3
  12   9   4 219.943 111.166   9
 -12 -10   0 66999.6 1673.79   1
 -10  12   0 67013.6 889.207   8
 -10  12  -1-34.6495 67.0457   8
 -12 -10   1-93.8237 166.841   1
 -12 -10  -1 24.1136 55.8593   7
 -12 -10  -1 14.0299 103.309   1
 -12 -10  -1 45.6904 72.2691   6
 -10  12   1 65.6790 61.7543   8
 -12 -10  -2 3137.31 215.920   7
  12  10   2 3027.82 243.710  10
 -12 -10  -2 2917.32 209.195   6
  10 -12   2 2714.11 442.788   2
 -12 -10  -3 1267.00 221.107   7
  10 -12   3 1084.17 242.583   3
 -12 -10  -4 199.132 86.1043   7
 -10  12  -4 58.2429 86.8385   7
  12  10   4 101.809 92.9942   9
  10 -12   4-19.7989 86.2847   3
 -11  12   0-69.1337 81.2244   8
 -12 -11   0 78.4608 142.896   1
 -12 -11   0 43.7571 70.4467   6
 -11  12  -1 3525.56 216.077   8
 -12 -11  -1 3713.06 203.033   7
 -12 -11  -1 3549.24 370.223   1
 -12 -11  -1 3587.46 213.795   6
 -12 -11   1 3533.09 473.250   1
 -11  12   1 3149.77 209.534   8
 -12 -11  -2 5585.06 285.326   7
 -12 -11  -2 5251.78 282.511   6
  11 -12   2 5142.13 597.969   2
  12  11   2 5036.23 313.850  10
 -11  12  -3 8779.80 432.327   7
  11 -12   3 8821.59 462.329   3
 -12 -11  -3 9714.00 414.411   7
 -11  12  -4 559.845 111.344   7
 -11  12  -4 269.742 73.4879   6
  11 -12   4 388.346 110.371   3
  12  11   4 425.248 106.422   9
 -12 -12   0 38686.6 668.822   6
 -12 -12   0 38092.5 1339.28   1
 -12  12   0 39496.3 726.660   8
 -12 -12  -1 4045.33 221.638   7
 -12 -12  -1 4611.03 245.547   6
 -12 -12   1 3769.69 498.798   1
 -12 -12  -1 3951.08 408.958   1
 -12  12   1 3902.42 236.461   8
 -12  12  -1 4040.79 237.150   8
 -12 -12  -2 914.427 140.798   6
  12 -12   2 934.661 306.371   2
  12  12   2 757.281 145.119  10
 -12 -12  -2 819.461 138.676   7
 -12 -12  -3 1187.65 180.787   7
 -12  12  -3 1539.45 227.258   7
  12 -12   3 1567.43 230.071   3
 -12  12  -4-100.734 74.1118   6
  12  12   4 96.9901 73.4220   9
  12 -12   4-29.1614 87.0937   3
 -12  12  -4 29.6265 76.1264   7
 -13  12   0 40.2181 90.7208   8
 -12 -13   0 142.761 172.302   1
 -12 -13   0 131.470 85.9081   6
 -12 -13  -1 783.473 205.633   1
 -13  12  -1 575.309 114.701   8
 -12 -13  -1 621.083 112.446   6
 -12 -13   1 420.423 206.582   1
 -13  12   1 471.361 102.811   8
  12  13   2 970.604 158.279  10
 -12 -13  -2 1056.84 162.802   7
 -12 -13  -2 1099.21 157.744   6
  13 -12   2 925.879 293.329   2
 -13  12  -3 573.390 166.286   7
  13 -12   3 583.373 171.779   3
 -12 -13  -3 329.733 133.591   7
  13 -12   4 987.854 137.385   3
  12  13   4 994.717 125.957   9
 -13  12  -4 704.516 95.1584   6
 -13  12  -4 1150.70 133.964   7
 -11 -13   0 41422.6 689.476   6
 -11 -13   0 41555.0 1399.27   1
 -13  11   0 41877.0 755.272   8
 -11 -13  -1 3060.26 197.605   7
 -11 -13  -1 3097.90 209.710   6
 -11 -13   1 3316.31 475.184   1
 -13  11  -1 3062.16 214.438   8
 -13  11   1 3014.35 213.966   8
  13 -11   2 786.962 150.738   3
  11  13   2 550.644 128.987  10
 -11 -13  -2 587.278 127.625   7
 -11 -13  -2 839.054 135.777   6
 -11 -13  -3-18.3974 131.726   7
 -13  11  -3 55.6080 159.108   7
  13 -11   3 168.228 128.056   3
 -13  11  -4 1757.31 167.357   7
  13 -11   4 1655.91 174.627   3
 -13  11  -4 1298.88 130.638   6
  11  13   4 1672.21 160.041   9
 -13  10   0-148.859 86.9001   8
 -10 -13   0 69.4454 145.896   1
 -10 -13   0 47.5776 60.2770   6
 -10 -13  -1 6528.88 272.982   7
 -10 -13   1 7403.78 654.339   1
 -10 -13  -1 6919.87 295.991   6
 -13  10   1 7217.27 314.064   8
 -13  10  -1 7357.14 314.559   8
 -10 -13  -2 196.609 105.058   7
  10  13   2 133.448 83.7578  10
  13 -10   2 138.433 110.775   3
 -10 -13  -2 269.667 96.0759   6
 -10 -13   2 108.902 147.137   1
 -13  10  -3 3656.30 284.125   7
 -13  10  -3 3924.46 259.431   4
 -10 -13  -3 3504.99 254.055   7
  13 -10   3 3501.47 303.299   3
 -13  10  -4 2677.87 205.032   7
  13 -10   4 2832.15 223.089   3
  10  13   4 2514.34 194.853   9
 -13  10  -4 2484.84 174.542   6
  -9 -13   0 6767.51 549.940   1
 -13   9   0 6929.15 294.900   8
  -9 -13   0 7246.37 277.328   6
 -13   9   1 679.026 105.666   8
  -9 -13   1 539.442 235.654   2
  -9 -13   1 705.407 238.383   1
 -13   9  -1 738.575 111.819   8
  -9 -13  -1 794.328 114.804   6
   9  13   2 17252.9 542.324  10
  -9 -13  -2 17722.9 489.070   6
  -9 -13  -2 17319.3 488.044   7
  -9 -13   2 15631.9 1089.67   1
  13  -9   2 17024.1 545.568   3
  13  -9   3 185.922 127.236   3
 -13   9  -3 88.4159 100.195   4
  -9 -13  -3-104.549 118.360   7
 -13   9  -4 2926.09 190.166   6
  13  -9   4 3298.36 243.082   3
   9  13   4 3056.15 217.452   9
 -13   9  -4 3205.05 228.964   7
  -8 -13   0-65.7850 164.057   2
  -8 -13   0-11.5944 145.695   1
  -8 -13   1 726.973 217.956   2
  -8 -13   1 876.680 258.473   1
 -13   8   1 615.336 102.746   8
  -8 -13  -1 813.782 110.696   6
 -13   8  -1 741.159 108.999   8
  13  -8   2 19.8815 86.2166   3
  -8 -13   2-206.823 220.693   2
   8  13   2 145.006 86.4828  10
  -8 -13  -2 131.166 73.9320   6
  -8 -13  -2 13.4809 81.2756   7
  -8 -13   2 30.5586 170.090   1
  -8 -13  -3 283.906 124.438   7
 -13   8  -3 154.381 98.1657   4
 -13   8  -3-147.339 189.645   7
  13  -8   3 198.975 141.841   3
 -13   8  -4 1939.48 158.782   6
  13  -8   4 2398.39 212.920   3
   8  13   4 2588.04 203.897   9
 -13   8  -4 2582.03 213.909   7
  -7 -13   0 6719.81 516.977   1
  -7 -13   0 6053.32 492.254   2
  -7 -13   1 23188.7 1060.23   2
  -7 -13  -1 24325.7 509.773   6
  -7 -13   1 23747.4 1075.43   1
  -7 -13  -2 2559.28 195.086   7
  -7 -13   2 1944.15 383.785   2
  -7 -13  -2 2736.48 185.923   6
  13  -7   2 2386.69 207.772   3
  -7 -13   2 2270.67 410.129   1
 -13   7  -3 394.240 142.598   4
 -13   7  -3 97.7191 152.245   7
  -7 -13  -3 566.610 155.800   7
  13  -7   3 321.340 149.801   3
 -13   7  -4 1508.21 174.350   7
  13  -7   4 1658.34 180.775   3
   7  13   4 1825.18 173.453   9
 -13   7  -4 1248.05 128.827   6
  -6 -13   0-115.564 134.006   2
  -6 -13   1 2366.04 361.575   1
  -6 -13   1 2011.78 322.477   2
  -6 -13  -2 95.6127 54.4563   6
  13  -6   2 81.6579 82.5876   3
  -6 -13  -2 61.0694 70.4132   7
 -13   6  -2-120.572 121.222   7
  -6 -13   2 28.2390 148.513   1
 -13   6  -2 84.2666 90.6734   4
  -6 -13   2-24.1642 203.307   2
 -13   6  -3 20953.6 589.841   4
  -6 -13  -3 21429.8 566.960   7
 -13   6  -3 22108.7 640.725   7
  13  -6   3 20702.0 660.908   3
 -13   6  -4 454.282 119.527   7
   6  13   4 727.225 130.840   9
 -13   6  -4 537.117 93.5673   6
  -5 -13   0 78411.6 1601.29   2
  -5 -13   1 24914.6 1040.09   1
  -5 -13   1 24413.5 1040.39   2
  -5 -13   2 2698.93 411.323   2
  13  -5   2 2966.03 212.124  10
  13  -5   2 3133.68 235.042   3
  -5 -13  -2 3044.50 205.586   7
  -5 -13   2 2993.46 442.112   1
 -13   5  -2 2968.80 226.435   4
 -13   5  -2 2835.29 216.566   7
  -5 -13  -3 14917.7 467.378   7
 -13   5  -3 14144.6 522.624   7
 -13   5  -3 13552.0 487.679   4
  13  -5   3 14154.2 540.929   3
 -13   5  -4-260.191 136.538   7
   5  13   4-20.7319 83.8625   9
  -4 -13   0 55.6439 114.425   2
  -4 -13   1 212.549 162.854   1
  -4 -13   1 131.740 155.638   2
  -4 -13   2 556.553 233.135   1
  13  -4   2 413.611 92.6116  10
 -13   4  -2 223.148 90.8475   7
 -13   4  -2 254.712 106.681   4
  13  -4   2 311.326 97.1938   3
  -4 -13   2 312.682 160.162   2
  -4 -13  -2 453.608 100.478   7
  -4 -13  -3 26181.4 601.513   7
 -13   4  -3 25611.4 697.283   7
  -4 -13   3 23835.9 612.715   3
  13  -4   3 25143.3 709.030   3
 -13   4  -3 25140.3 649.675   4
  13  -4   4 329.110 88.0409   9
   4  13   4 288.193 102.988   9
  -3 -13   0 19019.4 768.200   2
  -3 -13   1 21001.4 958.242   2
  -3 -13   1 20463.2 891.764   1
  -3 -13   2 886.775 270.198   2
  -3 -13   2 561.235 246.422   1
 -13   3  -2 902.506 148.565   7
 -13   3  -2 867.228 157.360   4
  13  -3   2 994.908 136.815  10
  13  -3   2 896.481 135.081   3
  -3 -13  -2 992.007 130.951   7
 -13   3  -3 22226.9 644.338   7
  -3 -13   3 21208.5 596.696   3
  13  -3   3 22109.0 654.331   3
 -13   3  -3 21651.4 606.689   4
 -13   3  -4 1571.07 163.074   7
  13  -3   4 1901.41 167.905   9
   3  13   4 2001.93 186.553   9
  -2 -13   0-123.593 133.326   2
  -2 -13   1 6100.00 529.005   2
  -2 -13   1 5668.85 471.593   1
 -13   2  -2 4169.50 272.295   4
  -2 -13   2 4152.41 245.272   3
  -2 -13   2 4148.91 490.425   1
 -13   2  -2 4113.16 256.671   7
  13  -2   2 3943.78 247.245   3
  -2 -13   2 4658.75 535.964   2
  13  -2   2 4003.79 255.476  10
   2  13   3 3252.26 260.369   9
 -13   2  -3 3123.61 246.433   4
 -13   2  -3 3162.08 260.173   7
  -2 -13   3 3120.60 250.134   3
 -13   2  -3 3583.59 263.247   6
  13  -2   3 3287.14 263.907   3
 -13   2  -4 1121.67 151.207   7
   2  13   4 1668.34 179.399   9
  13  -2   4 1574.36 161.057   9
  -1 -13   0 36274.5 1066.18   2
  -1 -13   1 63.1926 123.123   1
  -1 -13   1-108.142 193.612   2
  13  -1   2 75.0303 75.5307   3
  -1 -13   2 15.8264 70.6511   3
 -13   1  -2 94.6955 118.419   4
 -13   1  -2 115.868 88.9359   7
  13  -1   2 99.5484 81.3837  10
  -1 -13   2 175.163 152.102   1
  -1 -13   2-135.682 170.040   2
 -13   1  -3 6917.12 340.118   6
 -13   1  -3 6744.47 365.338   7
  -1 -13   3 6450.86 698.511   2
 -13   1  -3 6891.44 353.000   4
  -1 -13   3 7356.57 374.333   3
  13  -1   3 7240.16 369.052   3
   1  13   3 6582.12 345.999   9
  13  -1   4 4650.83 269.287   9
 -13   1  -4 3982.17 255.710   7
   1  13   4 4580.96 269.067   9
   0 -13   0-167.546 145.370   2
   0 -13   1 1150.75 230.902   1
   0 -13   1 1382.02 267.663   2
   0 -13   2 863.733 140.940   3
 -13   0  -2 814.238 137.963   4
 -13   0  -2 610.860 114.429   7
 -13   0  -2 1056.96 124.389   5
   0 -13   2 880.534 227.275   1
  13   0   2 858.503 117.058   3
   0 -13   2 1230.23 332.362   2
  13   0   2 821.832 133.201  10
  13   0   3 309.464 110.132   3
 -13   0  -3 112.301 150.461   7
 -13   0  -3 221.312 110.769   4
   0 -13   3 130.422 130.088   2
   0  13   3 101.835 103.687   9
 -13   0  -3 328.898 115.387   6
   0 -13   3 475.390 129.940   3
   0  13   4 1961.35 188.912   9
  13   0   4 1652.59 175.874   9
   1 -13   0 97544.1 1764.87   2
   1 -13   1 6682.56 554.394   2
   1 -13   1 5734.58 447.394   1
   1 -13  -1 5933.49 348.958   2
   1 -13   2 585.177 112.840   3
   1 -13   2 692.940 206.538   1
 -13  -1  -2 550.815 134.081   4
 -13  -1  -2 416.218 100.005   7
  13   1   2 496.362 112.757  10
 -13  -1  -2 648.083 118.387   6
  -1  13   2 558.436 87.6907   9
 -13  -1  -2 590.521 101.253   5
  13   1   2 505.504 93.9179   3
   1 -13   2 610.876 246.857   2
 -13  -1  -3 11044.6 446.639   7
 -13  -1  -3 10003.9 430.366   4
  13   1   3 11072.6 434.814   3
 -13  -1  -3 10320.5 408.797   6
   1 -13   3 10691.1 461.335   3
  -1  13   3 10320.2 418.546   9
 -13  -1  -4 3139.52 234.089   7
  13   1   4 3715.47 253.179   9
  -1  13   4 3233.75 235.735   9
   2 -13   0-24.4413 120.235   2
   2 -13   1 3888.85 360.662   1
   2 -13   1 3769.93 427.430   2
   2 -13  -1 3702.45 287.460   2
 -13  -2  -2 7.82532 73.4915   6
 -13  -2  -2-64.3810 111.163   4
 -13  -2  -2-178.331 114.532   7
   2 -13   2-4.91981 67.3487   3
  13   2   2 55.1371 80.0929  10
 -13  -2  -2-125.714 81.0928   5
   2 -13   2-35.6604 158.901   2
 -13  -2  -3 524.543 150.492   4
 -13  -2  -3 400.386 131.875   7
  -2  13   3 354.922 97.1464   9
   2 -13   3 696.904 153.140   3
  13   2   3 524.837 105.443   3
 -13  -2  -3 576.573 126.561   6
  13   2   4 7677.48 352.781   9
  -2  13   4 7386.19 329.186   9
 -13  -2  -4 7002.67 328.348   7
 -13  -3   0 710.241 161.701   1
   3 -13   1 5794.07 429.487   1
   3 -13  -1 5776.50 373.139   2
   3 -13   1 6088.17 533.313   2
 -13  -3  -2 2201.87 202.701   4
 -13  -3  -2 2088.75 176.148   6
   3 -13   2 2094.08 187.674   3
  13   3   2 2298.20 206.170  10
   3 -13   2 2513.50 394.283   2
 -13  -3  -2 2078.58 182.544   7
 -13  -3  -2 2148.96 174.827   5
   3 -13   3 241.662 127.617   3
  -3  13   3 116.269 81.4288   9
 -13  -3  -3 293.448 112.423   6
  -3  13   4 4461.36 256.355   9
 -13  -3  -4 4396.59 270.042   7
   3 -13   4 4891.63 293.069   3
  -3  13  -4 4179.84 234.858   7
  13   3   4 4720.88 289.115   9
 -13  -4   0-77.4154 105.061   1
   4 -13   1 2235.85 263.077   1
   4 -13   1 2402.08 363.141   2
 -13  -4  -2 2804.50 200.600   6
 -13  -4  -2 2887.01 230.109   4
 -13  -4  -2 2463.43 200.033   7
  13   4   2 2852.70 229.174  10
   4 -13   2 3379.93 472.328   2
 -13  -4  -2 2659.75 197.141   5
   4 -13   2 3006.82 222.941   3
 -13  -4  -3 1033.00 155.190   7
   4 -13   3 1215.45 199.790   3
  -4  13   3 1237.60 158.109   9
 -13  -4  -3 1556.39 170.043   6
  -4  13  -4 2182.43 177.443   7
   4 -13   4 2382.10 212.312   3
 -13  -4  -4 1900.26 184.501   7
  -4  13   4 1794.70 166.294   9
 -13  -5   0 55668.7 1303.44   1
   5 -13   1-19.0863 99.9943   1
   5 -13   1 8.16842 150.147   2
  13   5   2 1761.00 189.434  10
 -13  -5  -2 1699.78 166.003   6
 -13  -5  -2 1474.19 161.214   7
   5 -13   2 1690.98 171.932   3
   5 -13   2 1623.00 336.153   2
 -13  -5  -2 1732.97 166.152   5
 -13  -5  -2 1620.92 183.002   4
 -13  -5  -3 5323.92 319.408   7
 -13  -5  -3 5678.07 310.253   6
  -5  13   3 5541.93 298.564   9
   5 -13   3 5393.25 353.267   3
 -13  -5  -4-93.1337 98.6700   7
  -5  13  -4 152.186 88.0829   7
  -5  13   4-99.3518 85.1776   9
   5 -13   4 77.5439 94.2218   3
 -13  -6   0 2.07154 115.776   1
 -13  -6  -1 16101.0 431.252   5
   6 -13   1 15095.8 631.664   1
 -13  -6  -1 15537.3 399.008   6
 -13  -6  -1 15754.0 417.474   4
 -13  -6   1 15064.8 859.971   1
   6 -13   2 662.897 238.180   2
 -13  -6  -2 710.275 140.770   4
 -13  -6  -2 612.490 111.589   6
   6 -13   2 966.233 144.050   3
 -13  -6  -2 808.966 129.602   7
  13   6   2 777.137 140.513  10
   6 -13   3 19180.3 652.710   3
  -6  13   3 19158.9 540.064   9
 -13  -6  -3 19717.5 553.315   6
 -13  -6  -4 1625.81 168.537   7
  -6  13  -4 1749.26 175.012   7
   6 -13   4 1874.53 197.285   3
  -6  13   4 1464.30 143.787   9
 -13  -7   0 68584.4 1575.25   1
 -13  -7   1 2593.75 408.004   1
 -13  -7  -1 2963.72 184.624   6
 -13  -7  -1 3213.98 295.315   1
 -13  -7  -1 3007.00 199.503   5
 -13  -7  -1 2802.96 194.744   4
 -13  -7  -2 6002.24 323.035   4
   7 -13   2 5769.92 613.070   2
 -13  -7  -2 5971.75 289.209   6
 -13  -7  -2 5404.55 281.143   7
  13   7   2 5909.04 330.766  10
 -13  -7  -3 15916.5 528.407   7
 -13  -7  -3 14435.7 475.085   6
  -7  13   3 14222.2 460.640   9
   7 -13   3 14300.2 566.794   3
  -7  13   4 145.412 75.9516   9
 -13  -7  -4 319.166 107.170   7
  -7  13  -4 682.307 131.861   7
   7 -13   4 519.517 131.132   3
 -13  -8   0 110.313 137.938   1
 -13  -8   1 6754.60 614.540   1
 -13  -8  -1 6648.01 252.886   7
 -13  -8  -1 7442.27 472.789   1
 -13  -8  -1 6400.53 271.024   6
  -8  13   1 6957.33 287.826   8
 -13  -8  -1 6763.03 291.081   4
  -8  13  -1 6819.76 281.810   8
 -13  -8  -1 6812.83 301.628   5
 -13  -8  -2 83.9117 96.4089   7
 -13  -8  -2 52.0560 78.1117   6
   8 -13   2 7.57124 152.178   2
  13   8   2 9.85602 87.3341  10
  -8  13   3 52604.4 871.107   9
 -13  -8  -3 53037.9 898.902   6
   8 -13   3 54632.9 1090.22   3
 -13  -8  -4 4970.85 268.139   7
  -8  13  -4 5405.24 279.275   7
   8 -13   4 4995.07 299.432   3
  13   8   4 5200.85 290.625   9
 -13  -9   0 49674.7 1434.04   1
  -9  13   0 47941.5 753.932   8
 -13  -9   1 735.338 239.385   1
  -9  13   1 886.951 115.406   8
  -9  13  -1 834.232 109.450   8
 -13  -9  -1 734.831 102.517   7
 -13  -9  -1 1022.06 196.283   1
 -13  -9  -1 845.705 117.153   6
 -13  -9  -2-35.2835 87.1819   7
 -13  -9  -2-12.9570 85.0380   6
  13   9   2-35.8921 83.5256  10
   9 -13   2 14.9904 144.575   2
   9 -13   3 59062.2 1147.51   3
 -13  -9  -3 58691.1 947.179   6
  -9  13   3 58948.8 908.923   9
 -13  -9  -4 3112.89 212.540   7
  -9  13  -4 3228.60 218.622   7
   9 -13   4 3276.67 245.438   3
  13   9   4 3226.18 232.537   9
 -10  13   0-28.0065 68.5875   8
 -13 -10   0-18.1624 65.6137   6
 -13 -10   0 49.3909 129.776   1
 -10  13  -1 20914.1 522.916   8
 -13 -10  -1 21131.0 465.434   7
 -13 -10   1 21013.5 1117.63   1
 -13 -10  -1 22189.2 900.394   1
 -13 -10  -1 21183.0 497.795   6
 -10  13   1 21171.3 522.419   8
  10 -13   2 4793.67 595.806   2
 -13 -10  -2 5320.44 284.527   6
  13  10   2 5072.45 318.990  10
 -13 -10  -2 5142.46 279.115   7
  10 -13   3 759.483 238.172   3
 -13 -10  -3 565.404 197.544   7
 -10  13   3 211.454 100.971   9
 -13 -10  -3 170.593 105.783   6
 -13 -10  -4 31.9580 79.1664   7
 -10  13  -4 134.090 88.5166   7
  10 -13   4-1.81175 87.1247   3
  13  10   4 72.8813 98.0295   9
 -13 -11   0 1527.52 290.888   1
 -11  13   0 1399.89 146.387   8
 -13 -11   0 1417.39 142.939   6
 -11  13  -1 2320.71 184.530   8
 -13 -11  -1 2356.65 307.891   1
 -13 -11  -1 2441.04 185.796   6
 -13 -11   1 2935.44 451.080   1
 -11  13   1 2265.15 185.624   8
 -13 -11  -1 2307.69 171.245   7
 -13 -11  -2 10275.2 388.142   7
  11 -13   2 10015.2 858.138   2
 -13 -11  -2 10332.0 395.248   6
  13  11   2 9548.28 440.283  10
  11 -13   3 5798.13 394.699   3
 -13 -11  -3 6723.97 358.347   7
 -13 -11  -3 5809.66 306.959   6
  13  11   4 6.93374 75.9478   9
 -11  13  -4-4.26510 78.6652   7
 -11  13  -4-39.6397 59.3269   6
  11 -13   4 96.7846 91.9685   3
 -13 -12   0-3.12720 119.060   1
 -13 -12   0 22.6556 66.7714   6
 -12  13   0 22.8627 72.1624   8
 -13 -12   1 30153.0 1384.40   1
 -13 -12  -1 29517.6 586.708   7
 -13 -12  -1 29570.3 1139.86   1
 -12  13   1 28514.0 643.092   8
 -12  13  -1 27988.3 635.187   8
 -13 -12  -1 28759.1 615.525   6
  13  12   2 16545.0 570.288  10
  12 -13   2 15929.3 1090.77   2
 -13 -12  -2 17971.1 516.569   7
 -13 -12  -2 17259.3 516.499   6
 -13 -12  -3 6341.23 338.776   7
 -12  13  -3 6477.65 378.677   7
  12 -13   3 5986.71 386.168   3
 -12  13  -4 520.912 86.9956   6
 -12  13  -4 797.743 117.783   7
  13  12   4 643.093 108.834   9
  12 -13   4 799.397 129.346   3
 -13 -13   0 41380.2 1494.51   1
 -13 -13   0 41945.0 739.831   6
 -13  13   0 42875.7 802.805   8
 -13 -13  -1 7383.98 328.789   6
 -13  13  -1 7073.69 333.491   8
 -13 -13  -1 7479.30 592.962   1
 -13 -13   1 6870.58 693.744   1
 -13  13   1 7275.64 340.366   8
  13  13   2 34785.9 824.912  10
 -13 -13  -2 36258.2 753.778   6
  13 -13   2 34410.9 1617.54   2
 -13 -13  -2 37009.8 744.838   7
  13 -13   3 60.4329 127.161   3
 -13 -13  -3 189.408 127.095   7
 -13  13  -3 44.9773 148.500   7
 -13 -13  -3 86.4296 78.1319   6
 -13  13  -4 150.512 75.3589   7
  13  13   4 81.3675 60.7527   9
  13 -13   4 46.3452 74.4034   3
 -14  13   0 14.3394 84.2475   8
 -13 -14   0 100.648 91.6442   6
 -13 -14   0-19.6157 132.097   1
 -14  13  -1-25.7342 89.8047   8
 -13 -14  -1-2.06172 96.4578   6
 -13 -14  -1 66.5036 101.115   1
 -14  13   1-161.819 115.443   8
 -13 -14   1-6.25761 141.583   1
 -13 -14  -2 28059.6 680.453   6
 -13 -14  -2 27931.1 660.472   7
  14 -13   2 27630.3 1464.53   2
  14 -13   2 27516.6 751.835   3
  13  14   2 27158.8 731.003  10
  14 -13   3 104.300 137.504   3
 -14  13  -3 51.4411 142.452   7
 -14  13  -4-101.580 76.4615   7
 -14  13  -4-197.820 69.9928   6
  13  14   4-11.2547 54.9399   9
  14 -13   4-123.882 74.4612   3
 -14  12   0 729.142 127.138   8
 -12 -14   0 920.819 131.041   6
 -12 -14   0 693.861 227.886   1
 -12 -14  -1 11645.2 747.902   1
 -12 -14  -1 10898.9 398.114   6
 -14  12   1 10981.4 417.782   8
 -14  12  -1 10209.5 403.066   8
 -12 -14   1 10333.5 841.292   1
 -12 -14  -2 4838.15 282.316   6
 -12 -14  -2 5174.97 300.615   7
  12  14   2 4423.99 300.383  10
  14 -12   2 4913.80 328.146   3
 -12 -14  -3 870.388 161.387   7
 -14  12  -3 891.810 184.144   7
  14 -12   3 1109.88 210.450   3
 -14  12  -4 51.6045 73.1474   7
  12  14   4 15.6279 67.4152   9
  14 -12   4 25.2470 73.0177   3
 -14  12  -4-167.155 82.9344   6
 -11 -14   0-68.5981 118.865   1
 -14  11   0-36.4135 80.0685   8
 -11 -14   0 99.5705 73.7552   6
 -11 -14  -1 2233.44 337.808   1
 -11 -14  -1 2467.74 190.586   6
 -11 -14   1 2270.55 399.260   1
 -14  11   1 2505.44 204.729   8
 -14  11  -1 2525.65 205.635   8
  11  14   2 6691.91 359.617  10
 -11 -14  -2 7111.36 333.222   6
  14 -11   2 6624.68 366.126   3
 -11 -14  -2 6616.90 332.351   7
  14 -11   3 524.545 148.496   3
 -14  11  -3 626.331 127.615   4
 -14  11  -3 533.581 161.098   7
 -11 -14  -3 403.635 132.002   7
  11  14   4 96.0414 61.2811   9
 -14  11  -4-82.0958 67.7475   6
 -14  11  -4 31.6464 81.6889   7
  14 -11   4 111.410 79.9927   3
 -14  10   0-49.1960 80.9642   8
 -10 -14   0 41.9946 65.2031   6
 -10 -14   0-85.8648 130.343   1
 -14  10   1 121.284 75.9204   8
 -10 -14  -1 278.233 94.1876   6
  10  14   1 333.472 81.8898  10
 -14  10  -1 189.634 84.9930   8
  10  14   2 2932.37 238.757  10
 -10 -14  -2 3592.96 249.529   7
 -10 -14   2 3022.11 512.073   1
 -10 -14  -2 3210.67 223.048   6
  14 -10   2 3211.11 261.190   3
 -10 -14  -3 1463.44 180.042   7
  14 -10   3 1331.58 205.014   3
 -14  10  -3 1612.13 182.870   4
 -14  10  -3 1602.47 212.861   7
  10  14   4 668.815 111.432   9
 -14  10  -4 639.878 116.107   7
  14 -10   4 616.069 120.087   3
 -14  10  -4 411.097 82.6122   6
  -9 -14   0 58.2709 123.304   1
  -9 -14   0-17.0920 69.3828   6
 -14   9   0-82.2676 91.4673   8
  -9 -14   1-210.243 227.880   2
  -9 -14   1 325.810 197.731   1
 -14   9  -1-2.61852 70.7654   8
  -9 -14  -1 133.449 74.6099   6
   9  14   1 130.899 48.5861  10
 -14   9   1 3.73540 69.6552   8
  -9 -14  -2 5130.28 279.087   7
  -9 -14   2 4195.56 600.957   1
  -9 -14  -2 5120.44 273.261   6
  14  -9   2 4638.32 299.227   3
   9  14   2 4700.81 295.627  10
 -14   9  -3 72.5675 167.501   7
 -14   9  -3 75.5770 105.240   4
  -9 -14  -3 12.8436 106.628   7
  14  -9   3 146.736 124.878   3
 -14   9  -4 824.004 129.341   7
  14  -9   4 789.417 131.945   3
   9  14   4 720.887 115.806   9
 -14   9  -4 545.746 90.7372   6
  -8 -14   0 294.448 137.488   2
  -8 -14   0 566.188 99.0991   6
  -8 -14   0 354.510 170.277   1
 -14   8   0 566.374 96.8574   8
  -8 -14   1 926.048 258.221   2
  -8 -14   1 1039.18 271.995   1
  -8 -14  -1 1218.38 141.052   6
 -14   8   1 942.207 125.405   8
 -14   8  -1 1089.47 130.752   8
  -8 -14  -2 3769.20 240.014   7
  -8 -14  -2 3942.18 235.360   6
  -8 -14   2 3346.98 524.223   2
  14  -8   2 4003.16 271.942   3
  -8 -14   2 3233.60 517.848   1
 -14   8  -3 5098.93 306.032   4
  -8 -14  -3 5528.04 306.219   7
 -14   8  -3 4755.10 323.288   7
  14  -8   3 4806.14 341.098   3
 -14   8  -4 137.262 63.1256   6
  14  -8   4 471.392 110.584   3
   8  14   4 444.414 103.488   9
 -14   8  -4 346.629 105.765   7
 -14   7   0-79.5743 78.5867   8
  -7 -14   0 13.6809 107.416   1
  -7 -14   0-224.062 156.896   2
  -7 -14   0 33.6480 67.0807   6
 -14   7   1 21263.2 521.121   8
 -14   7  -1 20386.8 506.456   8
  -7 -14   1 21508.5 1057.71   2
  -7 -14  -1 21601.5 501.875   6
  -7 -14   1 20779.2 1041.36   1
  -7 -14  -2 1323.72 155.709   7
 -14   7  -2 1210.06 162.519   7
 -14   7  -2 1090.96 169.673   4
  -7 -14   2 997.654 302.574   1
  -7 -14  -2 1322.87 137.944   6
  -7 -14   2 1437.15 365.144   2
  14  -7   2 1284.96 159.981   3
 -14   7  -3 9312.64 433.890   7
  14  -7   3 9045.65 452.445   3
 -14   7  -3 9017.42 404.957   4
   7  14   4 2576.30 194.792   9
 -14   7  -4 2471.98 197.908   7
 -14   7  -4 2120.18 163.338   6
  14  -7   4 2405.10 206.738   3
  -6 -14   0 89735.7 1849.62   2
  -6 -14   1 1168.13 281.246   1
  -6 -14   1 1298.84 280.323   2
  -6 -14  -1 1236.67 128.214   6
 -14   6   1 970.384 115.070   8
 -14   6  -1 983.568 117.484   8
  14  -6   2 50.8245 75.0419   3
  -6 -14   2-137.293 223.931   2
 -14   6  -2-106.877 105.603   7
 -14   6  -2 78.6540 103.647   4
  -6 -14  -2 101.809 95.3852   7
  -6 -14   2 63.6779 133.133   1
  14  -6   3 10800.8 479.365   3
 -14   6  -3 11535.4 450.612   4
 -14   6  -3 11081.8 482.349   7
   6  14   4 56.6758 80.3565   9
 -14   6  -4-244.953 84.9560   6
 -14   6  -4-190.305 100.694   7
  -5 -14   0-66.0087 132.806   2
  -5 -14   1 10017.2 685.536   1
  -5 -14   1 9994.34 691.033   2
  -5 -14   2 2.34689 164.181   2
  14  -5   2 73.2669 65.2769  10
  -5 -14  -2 295.073 101.639   7
  14  -5   2 49.6492 84.5507   3
 -14   5  -2 27.3787 112.741   4
  -5 -14   2 280.309 219.414   1
 -14   5  -2 55.0496 100.454   7
 -14   5  -3 8731.09 422.612   7
 -14   5  -3 8040.06 390.208   4
  14  -5   3 8436.03 425.431   3
 -14   5  -4-113.581 114.450   7
   5  14   4 64.2428 77.5903   9
 -14   5  -4-134.500 83.3286   6
  -4 -14   0 7434.91 504.291   2
  -4 -14   1-2.91617 177.205   2
  -4 -14   1 492.722 203.276   1
 -14   4  -2 6681.37 332.654   4
  14  -4   2 6525.73 328.005   3
  -4 -14   2 6453.31 657.588   2
  -4 -14   2 7172.28 681.812   1
 -14   4  -2 6623.09 315.326   7
  14  -4   2 7359.16 335.443  10
 -14   4  -3 14893.1 519.051   4
 -14   4  -3 15672.0 551.570   7
  14  -4   3 14804.5 545.983   3
 -14   4  -4-64.0406 110.877   7
 -14   4  -4 83.5647 69.6123   6
  -3 -14   0-57.3357 106.625   2
  -3 -14   1 1858.13 300.089   1
  -3 -14   1 2007.22 341.849   2
 -14   3  -2 32260.3 691.517   7
 -14   3  -2 33054.0 720.389   4
  -3 -14   2 31568.0 1366.57   1
  -3 -14   2 32243.6 1428.77   2
  14  -3   2 32822.9 713.013  10
  14  -3   2 33014.2 700.545   3
 -14   3  -3 10634.5 460.888   7
  -3 -14   3 9701.81 403.756   3
   3  14   3 9703.11 420.355   9
 -14   3  -3 10541.8 427.664   6
 -14   3  -3 10076.4 433.236   4
  14  -3   3 10292.0 451.149   3
  14  -3   4 486.197 100.444   9
   3  14   4 458.490 98.9921   9
  -2 -14   0 7017.50 499.350   2
  -2 -14   1 9941.19 695.148   2
  -2 -14   1 10231.0 647.025   1
  -2 -14   2 3573.10 468.050   1
  -2 -14   2 2608.98 427.263   2
 -14   2  -2 3288.34 247.857   4
 -14   2  -2 3372.51 232.304   7
  14  -2   2 3316.47 238.545  10
  -2 -14   2 3451.43 228.079   3
  14  -2   2 3098.04 220.247   3
  14  -2   3 5917.24 342.650   3
 -14   2  -3 5995.82 337.791   4
 -14   2  -3 6186.36 357.885   7
 -14   2  -3 6774.34 346.190   6
   2  14   3 5571.00 320.839   9
  -2 -14   3 5521.61 325.094   3
  14  -2   4 415.969 99.4098   9
 -14   2  -4 313.981 105.264   7
   2  14   4 631.317 125.991   9
  -1 -14   0-170.044 138.864   2
  -1 -14   1 12814.4 710.394   1
  -1 -14   1 12994.5 788.015   2
  14  -1   2 25251.4 589.318   3
 -14   1  -2 25251.5 590.634   7
  14  -1   2 24120.4 627.314  10
 -14   1  -2 23894.0 627.350   4
  -1 -14   2 24810.6 1246.60   2
  -1 -14   2 24375.3 592.854   3
  -1 -14   2 25356.0 1161.85   1
 -14   1  -3 3134.64 246.656   6
 -14   1  -3 2966.16 251.426   4
 -14   1  -3 2955.47 246.827   7
  14  -1   3 3349.25 254.905   3
  -1 -14   3 3312.18 256.355   3
   1  14   3 3052.33 237.342   9
 -14   1  -4 2492.60 207.894   7
  14  -1   4 2711.03 205.850   9
   1  14   4 2745.54 203.008   9
   0 -14   0 3627.98 368.184   2
   0 -14   1 2122.96 288.220   1
   0 -14   1 1971.72 309.224   2
  14   0   2 17522.7 543.051  10
 -14   0  -2 17524.5 534.281   4
   0 -14   2 17866.5 1062.75   2
   0 -14   2 17434.2 514.470   3
  14   0   2 17686.9 484.708   3
 -14   0  -2 18237.0 504.696   5
   0 -14   2 17997.8 960.596   1
 -14   0  -2 17897.8 495.889   7
 -14   0  -3 153.450 120.631   4
 -14   0  -3-106.702 180.771   7
   0  14   3 161.881 88.0483   9
   0 -14   3 229.906 101.877   3
 -14   0  -3 435.543 129.557   6
  14   0   3 265.277 108.935   3
 -14   0  -4 1657.46 179.783   7
  14   0   4 1588.22 167.189   9
   0  14   4 1761.74 179.831   9
   1 -14   0 32.2025 121.264   2
   1 -14   1 1328.19 233.696   1
   1 -14   1 1280.76 274.102   2
   1 -14   2 43.1547 137.951   2
 -14  -1  -2 71.3919 100.246   4
   1 -14   2 56.5481 74.4968   3
 -14  -1  -2-107.300 107.355   7
 -14  -1  -2 97.0801 85.7128   6
 -14  -1  -2 30.9663 70.9659   5
  14   1   2 60.0791 83.4236  10
 -14  -1  -3 3368.06 270.400   4
 -14  -1  -3 2898.65 247.440   7
  14   1   3 3520.13 249.499   3
  -1  14   3 3474.72 248.307   9
 -14  -1  -3 3105.10 238.865   6
   1 -14   3 3227.94 262.140   3
  -1  14   4 9202.96 355.462   9
  14   1   4 9590.21 378.935   9
 -14  -1  -4 9431.21 374.037   7
   2 -14   0 3882.46 386.178   2
   2 -14   1 4066.01 449.253   2
   2 -14   1 3581.72 359.443   1
 -14  -2  -1 3896.77 200.167   6
 -14  -2  -2 1704.14 187.285   4
 -14  -2  -2 1650.80 160.776   7
  14   2   2 1650.47 184.468  10
   2 -14   2 1750.02 176.892   3
 -14  -2  -2 1798.18 169.648   6
   2 -14   2 1873.19 364.982   2
 -14  -2  -2 1719.08 164.118   5
 -14  -2  -3 6744.40 369.802   4
  14   2   3 7135.03 338.766   3
 -14  -2  -3 6336.87 330.025   6
   2 -14   3 7032.44 383.398   3
 -14  -2  -3 6414.61 343.840   7
  -2  14   3 6973.71 341.058   9
 -14  -2  -4 5834.61 297.609   7
  14   2   4 5969.94 306.737   9
  -2  14   4 5949.33 287.125   9
   3 -14   0 70.3778 128.135   2
 -14  -3  -1 35.2355 75.9866   5
   3 -14  -1-36.7355 69.4158   2
 -14  -3  -1 163.684 88.0094   4
   3 -14   1 59.3045 157.412   2
 -14  -3  -1 106.861 67.2762   6
   3 -14   1 128.769 103.127   1
 -14  -3  -2-80.8464 78.9652   5
 -14  -3  -2 79.8764 105.394   4
   3 -14   2 18.7649 71.6352   3
 -14  -3  -2-143.054 100.204   7
 -14  -3  -2-25.5009 87.3864   6
   3 -14   2-14.8018 187.005   2
  14   3   2 70.5963 81.4721  10
 -14  -3  -3 16823.3 549.087   7
 -14  -3  -3 16437.5 518.045   6
  -3  14   3 16437.3 507.558   9
   3 -14   3 15382.5 575.287   3
  -3  14  -4 3690.45 219.531   7
   3 -14   4 3885.66 260.084   3
 -14  -3  -4 3731.00 241.026   7
  -3  14   4 3572.42 223.346   9
 -14  -4   0 46418.6 1179.48   1
 -14  -4  -1 6.48090 76.4513   5
 -14  -4  -1-80.6400 81.8597   4
   4 -14   1 22.6368 96.5976   1
   4 -14  -1 68.7475 75.3300   2
   4 -14   1-51.5739 162.942   2
 -14  -4  -1-5.11525 57.9086   6
   4 -14   2 1788.60 179.243   3
 -14  -4  -2 1593.97 172.244   7
  14   4   2 1464.49 177.802  10
 -14  -4  -2 1527.86 184.497   4
 -14  -4  -2 1603.32 168.095   5
   4 -14   2 1805.20 358.377   2
 -14  -4  -2 1561.09 160.904   6
   4 -14   3 4884.21 336.197   3
 -14  -4  -3 4784.01 298.019   7
 -14  -4  -3 4806.03 290.328   6
  -4  14   3 5073.29 285.033   9
 -14  -4  -4 2203.74 188.813   7
  -4  14  -4 2334.90 183.543   7
   4 -14   4 2279.61 200.815   3
  -4  14   4 2214.01 172.778   9
 -14  -5   0-16.9308 113.340   1
 -14  -5  -1 8.32652 70.1080   6
 -14  -5  -1-52.7012 82.2111   5
 -14  -5  -1 53.4963 76.3684   4
   5 -14   1 40.1570 76.2112   1
   5 -14   1 92.6819 156.974   2
   5 -14   2 123.527 95.1102   3
 -14  -5  -2 31.4939 109.511   4
   5 -14   2-45.6350 195.222   2
 -14  -5  -2 140.815 93.3868   6
 -14  -5  -2 73.3464 82.4739   7
  14   5   2 142.838 95.3176  10
 -14  -5  -2 62.9709 72.9221   5
 -14  -5  -3 12799.6 454.736   6
  -5  14   3 11614.6 418.468   9
   5 -14   3 12367.2 519.595   3
 -14  -5  -3 12225.4 471.884   7
 -14  -5  -4-30.9609 95.3352   7
  -5  14   4 52.3738 66.3018   9
   5 -14   4 141.454 90.3502   3
  -5  14  -4 158.507 84.5487   7
 -14  -6   0 103392. 1914.32   1
 -14  -6  -1 193.143 86.7341   4
 -14  -6  -1 113.876 61.6391   7
   6 -14   1 395.338 129.866   1
 -14  -6  -1 123.000 82.8725   5
 -14  -6  -1 156.081 83.6204   6
   6 -14   1 206.573 153.199   2
  14   6   2 4864.42 314.440  10
 -14  -6  -2 4618.96 267.398   7
   6 -14   2 5065.17 593.179   2
 -14  -6  -2 4619.32 262.768   6
 -14  -6  -2 5005.88 284.677   5
   6 -14   2 5072.33 297.595   3
 -14  -6  -2 4955.90 301.667   4
  -6  14   3 133.875 88.4015   9
 -14  -6  -3 513.456 128.825   6
   6 -14   3 570.384 165.832   3
 -14  -6  -3 179.110 147.824   7
  -6  14  -4 4705.40 255.457   7
 -14  -6  -4 4706.19 259.546   7
  -6  14   4 4116.06 220.797   9
   6 -14   4 4425.90 276.678   3
 -14  -7   0 300.665 154.782   1
  -7  14  -1 1341.27 129.973   8
 -14  -7  -1 1231.09 119.843   7
 -14  -7  -1 1079.94 129.245   4
  -7  14   1 1255.51 133.732   8
 -14  -7   1 1222.80 284.405   1
 -14  -7  -1 1409.96 140.342   6
 -14  -7  -1 1197.98 144.115   5
  14   7   2 610.225 134.706  10
 -14  -7  -2 429.793 133.457   4
 -14  -7  -2 425.649 118.496   7
   7 -14   2 342.988 216.201   2
 -14  -7  -2 424.138 115.122   6
   7 -14   3 13015.6 546.379   3
 -14  -7  -3 13219.8 463.232   6
 -14  -7  -3 13679.6 498.714   7
  -7  14   3 12552.5 419.166   9
  -7  14  -4 1917.46 178.939   7
   7 -14   4 1976.97 195.785   3
 -14  -7  -4 1693.18 167.745   7
 -14  -8   0 41039.9 1300.72   1
 -14  -8   0 39082.1 676.042   5
  -8  14   0 39391.3 689.611   8
 -14  -8  -1 5469.62 279.321   5
 -14  -8   1 5058.39 559.568   1
  -8  14   1 5305.76 264.681   8
 -14  -8  -1 5208.93 252.304   6
 -14  -8  -1 5425.71 270.054   4
  -8  14  -1 5953.99 273.795   8
 -14  -8  -1 5231.26 233.969   7
 -14  -8  -2 5953.17 298.564   7
   8 -14   2 6396.93 682.971   2
 -14  -8  -2 5674.53 298.151   6
  14   8   2 6290.15 354.384  10
   8 -14   3 5475.25 369.996   3
 -14  -8  -3 5104.64 294.827   6
  -8  14   3 4517.30 254.703   9
 -14  -8  -3 5639.17 356.521   7
 -14  -8  -4 169.103 95.7547   7
  -8  14  -4 381.905 104.428   7
   8 -14   4 128.067 101.228   3
  -9  14   0-25.6396 89.6479   8
 -14  -9   0 124.353 112.429   1
 -14  -9   0-68.2627 60.5202   6
 -14  -9  -1 926.193 113.959   7
 -14  -9  -1 988.076 124.148   6
  -9  14   1 899.064 116.555   8
 -14  -9   1 928.080 278.245   1
  -9  14  -1 913.348 117.151   8
  14   9   2 76.7870 89.9930  10
 -14  -9  -2-27.6712 95.7627   7
   9 -14   2-49.8215 171.212   2
 -14  -9  -2 65.2433 95.6722   6
 -14  -9  -3 3787.96 303.384   7
 -14  -9  -3 3008.28 233.961   6
  -9  14   3 3068.70 208.199   9
   9 -14   3 3335.33 312.201   3
 -14  -9  -4 1520.30 155.107   7
  -9  14  -4 1547.23 156.331   7
   9 -14   4 1475.82 171.203   3
  14   9   4 1593.14 172.383   9
 -14 -10   0 67834.8 885.651   6
 -10  14   0 66985.3 942.876   8
 -14 -10   0 70079.0 1807.73   1
 -14 -10  -1 12632.0 372.139   7
 -14 -10   1 12502.3 886.427   1
 -10  14   1 12822.3 423.136   8
 -14 -10  -1 12732.2 407.102   6
 -14 -10  -1 13746.2 717.844   1
 -10  14  -1 12323.5 414.586   8
  14  10   2 134.033 102.161  10
 -14 -10  -2 67.5543 95.2287   7
  10 -14   2 336.705 219.470   2
 -14 -10  -2 258.115 105.902   6
 -14 -10  -3 27517.3 658.057   6
  10 -14   3 28570.4 805.141   3
 -14 -10  -4 6562.56 286.132   7
 -10  14  -4 7030.44 303.348   7
  14  10   4 6807.38 312.702   9
  10 -14   4 6804.03 326.020   3
 -11  14   0-52.4599 84.5092   8
 -14 -11   0 136.915 141.558   1
 -14 -11   0 46.4081 72.3661   6
 -14 -11  -1 21929.0 503.101   7
 -11  14   1 20779.0 554.857   8
 -14 -11  -1 21534.0 539.754   6
 -14 -11  -1 23382.7 978.293   1
 -11  14  -1 21320.2 552.584   8
 -14 -11   1 21611.5 1197.55   1
 -14 -11  -2 1569.91 179.217   7
  14  11   2 1741.35 215.241  10
 -14 -11  -2 1476.06 174.923   6
  11 -14   2 1178.09 318.485   2
  11 -14   3 7368.63 427.776   3
 -14 -11  -3 6982.79 335.070   6
 -11  14  -4 2179.57 154.704   6
 -11  14  -4 2642.07 192.414   7
  11 -14   4 2380.83 199.907   3
  14  11   4 2306.56 182.541   9
 -14 -12   0 9491.03 361.190   6
 -14 -12   0 9111.58 702.550   1
 -12  14   0 9820.69 382.157   8
 -14 -12  -1 24213.9 551.963   7
 -14 -12  -1 25127.1 594.398   6
 -14 -12  -1 27249.0 1098.46   1
 -14 -12   1 25210.5 1308.31   1
 -12  14  -1 24703.5 611.082   8
 -12  14   1 24892.0 617.790   8
 -14 -12  -2 19858.6 557.150   7
  12 -14   2 19737.0 1239.35   2
 -14 -12  -2 20389.4 571.443   6
  14  12   2 19540.9 631.239  10
 -12  14  -3 8098.22 421.180   7
 -14 -12  -3 7132.62 339.211   6
  12 -14   3 7702.28 429.779   3
  14  12   4 218.071 86.0646   9
 -12  14  -4 315.448 91.5606   7
  12 -14   4 225.677 88.7389   3
 -12  14  -4 210.381 62.6815   6
 -14 -13   0 171.392 167.012   1
 -14 -13   0 96.6822 86.7272   6
 -13  14   0 18.0395 83.8299   8
 -14 -13   1 4721.99 588.974   1
 -13  14  -1 4864.58 285.454   8
 -14 -13  -1 4840.76 284.047   6
 -14 -13  -1 4707.59 487.131   1
 -13  14   1 4526.32 279.189   8
  14  13   2 1157.44 188.262  10
  13 -14   2 813.254 288.638   2
 -14 -13  -2 924.978 159.310   6
 -14 -13  -2 1095.52 183.203   7
 -14 -13  -3 3666.62 270.987   7
 -13  14  -3 3555.39 285.974   7
 -14 -13  -3 2985.30 222.531   6
  13 -14   3 3065.18 287.706   3
 -13  14  -4 151.620 76.5040   7
  14  13   4 148.664 66.1105   9
  13 -14   4 154.997 77.6971   3
 -14 -14   0 14401.3 463.219   6
 -14 -14   0 13943.3 908.122   1
 -14  14   0 14930.2 498.617   8
 -14  14  -1 8096.00 371.285   8
 -14 -14  -1 8536.99 671.726   1
 -14 -14   1 8230.83 791.346   1
 -14  14   1 8466.88 379.313   8
 -14 -14  -1 8089.97 366.277   6
 -14 -14  -2 1765.53 218.787   7
  14  14   2 1811.51 212.376  10
  14 -14   2 1505.78 373.420   2
 -14 -14  -2 1982.26 211.400   6
  14 -14   3 600.131 157.228   3
 -14  14  -3 354.587 149.695   7
 -14 -14  -3 181.928 82.6016   6
 -14  14  -4 551.551 94.0879   7
  14 -14   4 483.429 95.8314   3
  14  14   4 342.412 75.9600   9
 -14 -15   0-75.7685 90.9428   6
 -14 -15   0-85.5198 142.711   1
 -15  14   0-17.4919 102.713   8
 -15  14  -1 782.850 140.325   8
 -14 -15  -1 913.139 150.270   6
 -14 -15  -1 975.518 262.560   1
 -14 -15   1 908.801 295.739   1
 -15  14   1 684.022 141.843   8
  14  15   2 828.990 160.390  10
  15 -14   2 961.886 187.858   3
  15 -14   2 940.759 322.244   2
 -14 -15  -2 804.216 157.496   6
  15 -14   3 306.260 126.218   3
 -15  14  -3 328.596 148.201   7
 -15  14  -4-55.6737 59.0479   7
  15 -14   4-11.2929 54.4560   3
 -15  13   0 234.624 117.354   8
 -13 -15   0 173.070 94.2960   6
 -13 -15   0 133.762 142.813   1
 -13 -15   1 606.784 230.784   1
 -15  13   1 224.452 103.282   8
 -15  13  -1 318.666 103.410   8
 -13 -15  -1 892.973 250.247   1
 -13 -15  -1 566.301 133.943   6
  15 -13   2 192.607 176.113   2
  15 -13   2 236.828 157.855   3
  13  15   2 144.239 103.027  10
 -13 -15  -2 163.988 114.825   6
  15 -13   3 671.602 155.317   3
 -15  13  -3 757.298 136.503   4
 -15  13  -3 768.446 179.037   7
 -15  13  -4-32.0650 60.8969   7
  13  15   4 80.0165 57.4198   9
  15 -13   4-2.86318 54.0585   3
 -15  12   0 2.96899 91.7018   8
 -12 -15   0-62.0933 85.7554   6
 -12 -15   0-75.8557 150.230   1
 -12 -15  -1 8997.01 699.240   1
 -12 -15  -1 9324.07 380.936   6
 -15  12   1 8790.31 387.397   8
  12  15   1 9268.18 370.811  10
 -15  12  -1 8399.45 374.860   8
 -12 -15   1 8498.56 795.639   1
  12  15   2 2067.12 213.656  10
 -12 -15  -2 2301.28 207.283   6
  15 -12   2 2555.15 245.953   3
 -15  12  -3-41.1288 85.4259   4
 -15  12  -3-98.2769 143.131   7
  15 -12   3 21.1829 111.146   3
  12  15   4 1070.55 114.061   9
  15 -12   4 871.512 120.406   3
 -15  12  -4 913.933 99.1161   6
 -15  11   0 1241.41 162.129   8
 -11 -15   0 1194.14 138.940   6
 -11 -15   0 1129.67 267.903   1
 -15  11  -1 4249.53 266.312   8
  11  15   1 4526.37 251.772  10
 -11 -15  -1 4851.70 506.854   1
 -11 -15  -1 4668.54 269.917   6
 -11 -15   1 4839.06 581.786   1
 -15  11   1 4135.74 269.524   8
 -11 -15   2 363.259 248.502   1
  11  15   2 544.217 118.302  10
  15 -11   2 810.634 151.538   3
 -11 -15  -2 653.965 129.264   6
 -15  11  -3 1131.44 155.775   4
 -15  11  -3 1302.66 204.000   7
  15 -11   3 934.706 179.629   3
 -15  11  -4 71.5357 74.9924   7
  11  15   4 52.4457 62.1450   9
  15 -11   4 3.06287 64.6449   3
 -10 -15   0-62.4092 70.2715   6
 -10 -15   0 51.2336 131.469   1
 -15  10   0-63.2720 89.4585   8
 -15  10   1 611.202 117.948   8
 -10 -15   1 768.750 267.136   1
 -15  10  -1 415.453 99.3394   8
 -10 -15  -1 524.356 113.118   6
  10  15   1 469.666 88.9957  10
  15 -10   2 557.572 137.467   3
 -10 -15  -2 454.744 107.559   6
 -10 -15   2 495.669 237.472   1
 -15  10  -3 825.211 143.309   4
 -15  10  -3 853.770 180.565   7
  15 -10   3 661.485 161.465   3
 -15  10  -4-51.4093 71.1670   6
 -15  10  -4 40.3964 75.8495   7
  10  15   4 145.285 70.6925   9
  15 -10   4 118.390 79.5673   3
 -15   9   0-34.8079 71.9211   8
  -9 -15   0 14.8455 151.636   1
  -9 -15   0-50.7567 70.3647   6
  -9 -15   1 2001.43 388.191   2
  -9 -15  -1 2216.16 184.450   6
 -15   9   1 1948.57 177.911   8
 -15   9  -1 2045.88 181.739   8
  -9 -15   1 2029.15 377.781   1
  -9 -15   2 348.041 216.068   1
  -9 -15  -2 501.180 102.869   6
  15  -9   2 527.370 129.587   3
 -15   9  -3 961.216 148.738   4
 -15   9  -3 869.895 179.379   7
  15  -9   3 961.628 179.391   3
 -15   9  -4-40.2236 62.8710   6
   9  15   4 88.6017 68.1186   9
  15  -9   4 36.0641 70.1607   3
 -15   9  -4 4.52146 80.2244   7
 -15   8   0-0.24220 72.4344   8
  -8 -15   0 40.8206 138.248   1
  -8 -15   0-199.226 210.324   2
  -8 -15   0 55.8005 75.8892   6
  -8 -15   1 1957.21 368.050   2
  -8 -15  -1 1809.36 166.246   6
 -15   8   1 1730.50 167.004   8
 -15   8  -1 1766.61 167.483   8
  -8 -15   1 1874.09 355.266   1
  15  -8   2 1252.22 165.078   3
  -8 -15   2 905.526 324.547   2
 -15   8  -2 1215.60 164.707   7
  -8 -15  -2 1363.10 152.012   6
  -8 -15   2 1092.28 355.617   1
  15  -8   3 1354.03 200.540   3
 -15   8  -3 1324.66 195.846   7
 -15   8  -3 1577.06 188.080   4
 -15   8  -4 146.156 79.9250   7
 -15   8  -4 98.4556 61.9079   6
   8  15   4 313.733 86.4404   9
  15  -8   4 254.025 88.4256   3
  -7 -15   0 24855.8 1042.08   2
  -7 -15   0 26685.3 1084.92   1
 -15   7   0 26991.9 595.162   8
  -7 -15   1 1591.83 318.801   1
  -7 -15  -1 1732.25 157.090   6
 -15   7  -1 1554.67 153.091   8
  -7 -15   1 1702.44 337.404   2
 -15   7   1 1579.31 158.958   8
  15  -7   2 174.905 80.6627   3
  -7 -15   2 204.770 183.130   1
  -7 -15   2-41.0225 187.593   2
 -15   7  -2 157.929 107.991   4
  -7 -15  -2 21.7897 62.8331   6
 -15   7  -2 219.822 111.204   7
 -15   7  -3 1963.27 210.835   4
 -15   7  -3 1886.39 235.504   7
  15  -7   3 1583.02 208.434   3
 -15   7  -4 678.682 118.168   7
   7  15   4 777.584 113.742   9
 -15   7  -4 446.415 87.5966   6
  -6 -15   0-41.1368 160.936   2
 -15   6   0-23.2790 78.7399   8
  -6 -15   1 533.165 210.171   1
  -6 -15   1 524.417 211.814   2
 -15   6  -1 545.918 103.369   8
 -15   6   1 549.755 103.699   8
  -6 -15  -1 614.105 103.970   6
  15  -6   2-15.8660 77.7599   3
  -6 -15   2-189.897 207.145   2
  -6 -15   2 74.3324 182.162   1
 -15   6  -2-86.2056 101.177   7
 -15   6  -2 7.29254 105.989   4
 -15   6  -3 6165.16 359.774   7
  15  -6   3 6076.15 361.160   3
 -15   6  -3 6236.24 352.582   4
 -15   6  -4 67.4998 89.1216   7
 -15   6  -4-40.3587 74.0731   6
   6  15   4 117.019 77.7810   9
  -5 -15   0 128251. 2236.10   2
 -15   5   0 131681. 1279.88   8
  -5 -15   1 3179.57 416.092   2
 -15   5  -1 3124.99 208.245   8
  -5 -15   1 3752.24 440.275   1
 -15   5   1 3174.48 207.018   8
  -5 -15  -1 3471.33 205.213   6
  15  -5   2 579.202 108.646  10
  -5 -15   2 725.938 275.679   2
 -15   5  -2 607.632 125.702   7
 -15   5  -2 536.078 135.673   4
  -5 -15   2 730.832 264.965   1
  15  -5   2 642.830 125.720   3
 -15   5  -3 8438.53 398.150   4
 -15   5  -3 8443.60 412.941   7
  15  -5   3 8077.95 408.743   3
 -15   5  -4-251.960 80.2370   6
 -15   5  -4-115.354 106.307   7
   5  15   4 1.87387 64.4591   9
  -4 -15   0-249.936 159.343   2
  -4 -15   1 456.026 181.321   2
  -4 -15   1 399.454 185.141   1
 -15   4   1 542.748 98.0979   8
  -4 -15  -1 504.689 85.3358   6
 -15   4  -1 491.779 96.4985   8
  -4 -15   2 512.671 216.042   1
  15  -4   2 583.435 114.971   3
  -4 -15   2 682.664 237.865   2
 -15   4  -2 533.790 129.257   7
 -15   4  -2 566.238 139.772   4
  15  -4   2 713.384 120.406  10
 -15   4  -3 19100.3 605.050   7
 -15   4  -3 18056.7 577.504   4
 -15   4  -3 17509.2 559.302   6
   4  15   3 16626.8 536.414   9
  15  -4   3 18070.8 590.516   3
 -15   4  -4 499.769 115.244   7
 -15   4  -4 329.208 75.9971   6
  -3 -15   0 73229.3 1646.51   2
 -15   3   1 2714.47 181.849   8
 -15   3  -1 2414.59 174.494   8
  -3 -15   1 2479.96 346.077   1
  -3 -15   1 2432.97 361.583   2
  15  -3   2 1182.64 148.683   3
  15  -3   2 986.373 136.261  10
  -3 -15   2 1067.72 289.043   2
 -15   3  -2 1097.36 154.537   7
 -15   3  -2 1043.13 167.713   4
  -3 -15   2 984.780 288.684   1
 -15   3  -3 11662.4 478.893   7
  15  -3   3 11384.8 466.019   3
 -15   3  -3 12056.4 468.370   6
   3  15   3 11627.5 449.295   9
 -15   3  -3 10911.3 461.672   4
 -15   3  -4 554.317 122.765   7
   3  15   4 797.478 118.953   9
 -15   3  -4 529.621 92.2724   6
  15  -3   4 769.826 105.186   9
  -2 -15   0 46.1231 114.360   2
 -15   2  -1 2562.85 180.876   8
 -15   2   1 2641.53 185.786   8
  -2 -15   1 3304.02 433.868   2
  -2 -15   1 2815.66 370.072   1
  15  -2   2 625.542 110.988   3
  -2 -15   2 564.800 241.860   2
  -2 -15   2 608.631 232.942   1
 -15   2  -2 662.575 156.080   4
 -15   2  -2 650.973 135.833   7
  15  -2   2 727.766 129.224  10
 -15   2  -3 8503.22 390.815   6
 -15   2  -3 8210.69 401.199   4
 -15   2  -3 8618.84 415.334   7
  15  -2   3 8059.13 393.321   3
  -2 -15   3 7971.58 381.505   3
   2  15   3 8196.43 377.643   9
   2  15   4 549.927 110.645   9
  15  -2   4 278.537 82.6655   9
 -15   2  -4 405.887 120.705   7
  -1 -15   0 12361.5 684.328   2
 -15   1  -1-92.9679 76.0429   8
 -15   1  -1 48.6644 76.6753   4
  -1 -15   1 187.995 192.318   2
  -1 -15   1 56.4555 137.077   1
  -1 -15   2 2137.84 406.051   2
 -15   1  -2 1993.33 203.654   4
 -15   1  -2 1968.74 181.976   7
  -1 -15   2 1984.90 359.483   1
 -15   1  -2 2229.74 195.195   5
  15  -1   2 2148.22 178.728   3
  -1 -15   2 2101.55 187.175   3
  15  -1   2 2156.77 203.506  10
 -15   1  -3 5030.69 334.298   7
  15  -1   3 4593.80 290.630   3
 -15   1  -3 4954.01 303.064   6
   1  15   3 4504.49 276.737   9
  -1 -15   3 4812.35 301.060   3
 -15   1  -3 4474.57 303.502   4
 -15   1  -4 2804.20 212.585   7
   1  15   4 2778.49 193.182   9
  15  -1   4 2935.76 201.011   9
   0 -15   0-372.925 180.885   2
   0 -15   1 234.605 135.086   1
   0 -15   1 147.293 162.971   2
 -15   0  -1 185.698 84.4826   4
 -15   0  -1 144.758 67.7355   6
 -15   0  -2 696.707 125.597   5
   0 -15   2 837.745 128.704   3
 -15   0  -2 715.537 149.721   4
 -15   0  -2 686.302 119.414   7
   0 -15   2 651.194 214.204   1
  15   0   2 744.685 132.510  10
 -15   0  -2 899.265 146.092   6
   0 -15   2 555.881 236.350   2
 -15   0  -3 1388.12 192.770   4
 -15   0  -3 1245.67 182.980   7
  15   0   3 1466.45 171.067   3
   0  15   3 1399.65 161.672   9
 -15   0  -3 1212.88 169.469   6
   0 -15   3 1521.72 186.650   3
 -15   0  -4 476.688 122.117   7
   0  15   4 502.396 104.466   9
  15   0   4 445.312 105.993   9
   1 -15   0 9378.58 608.907   2
 -15  -1  -1 1847.54 162.287   4
   1 -15   1 1861.77 329.647   2
   1 -15   1 1890.77 286.047   1
 -15  -1  -1 1795.33 144.196   6
 -15  -1  -1 1659.32 153.780   8
 -15  -1  -2 27.1991 75.9603   5
   1 -15   2 150.522 85.5029   3
   1 -15   2-31.8743 175.762   2
  15   1   2 199.891 98.5739  10
 -15  -1  -2 149.419 119.515   4
 -15  -1  -2 18.7701 93.8061   7
 -15  -1  -2 69.2058 94.7903   6
 -15  -1  -3 91.6440 118.407   4
 -15  -1  -3-328.925 175.140   7
  -1  15   3-228.070 111.344   9
  15   1   3 26.0278 70.4037   3
 -15  -1  -3-92.3696 115.408   6
   1 -15   3-141.931 98.6491   3
 -15  -1  -4 656.535 132.896   7
  -1  15   4 301.025 78.6004   9
  15   1   4 702.445 121.450   9
   2 -15   0 65.3042 117.670   2
   2 -15   1 6272.21 587.186   2
   2 -15   1 6014.64 483.974   1
 -15  -2  -1 5837.10 257.867   6
 -15  -2  -1 5758.48 268.509   4
 -15  -2   1 5956.87 276.150   8
 -15  -2  -1 5707.46 275.560   8
 -15  -2  -2 591.932 110.512   5
   2 -15   2 679.718 122.160   3
 -15  -2  -2 717.841 132.822   6
 -15  -2  -2 782.284 155.984   4
 -15  -2  -2 693.962 124.989   7
   2 -15   2 585.910 238.027   2
  15   2   2 518.953 116.989  10
 -15  -2  -3 452.744 153.084   4
 -15  -2  -3 122.951 154.612   7
 -15  -2  -3 510.376 127.811   6
  -2  15   3 506.972 119.664   9
   2 -15   3 640.814 150.299   3
  -2  15   4 39.4336 64.4475   9
 -15  -2  -4-72.3477 104.563   7
  15   2   4-100.529 90.6785   9
   3 -15   0 1319.29 249.829   2
 -15  -3  -1 7052.47 297.923   4
 -15  -3  -1 6795.92 301.760   8
   3 -15   1 7397.87 638.575   2
   3 -15   1 6888.82 505.873   1
 -15  -3  -1 6732.41 278.565   6
 -15  -3   1 7110.66 306.345   8
 -15  -3  -1 6803.84 296.928   5
  15   3   2 8244.63 393.141  10
 -15  -3  -2 8586.56 385.749   4
   3 -15   2 7660.90 729.148   2
 -15  -3  -2 8280.46 352.003   6
   3 -15   2 8496.90 371.058   3
 -15  -3  -2 7888.23 344.778   7
 -15  -3  -2 8340.66 363.487   5
 -15  -3  -3 216.929 140.594   7
  -3  15   3 454.255 103.358   9
 -15  -3  -3 563.957 125.683   6
   3 -15   3 622.091 151.005   3
  -3  15   4-13.5472 65.3615   9
 -15  -3  -4 81.8096 90.3424   7
   3 -15   4 208.736 90.0642   3
   4 -15   0 52.2388 147.091   2
 -15  -4  -1 94.4212 73.7065   5
 -15  -4  -1 54.3900 50.4785   7
 -15  -4  -1 17.4887 83.7110   4
 -15  -4   1 79.0196 70.7123   8
   4 -15   1 107.225 98.4871   1
 -15  -4  -1-37.4142 67.9221   8
   4 -15   1 136.705 159.316   2
 -15  -4  -1-101.625 81.8241   6
 -15  -4  -2 4781.64 297.658   4
 -15  -4  -2 4414.68 264.774   7
  15   4   2 4473.83 298.626  10
   4 -15   2 4578.03 563.400   2
 -15  -4  -2 4585.17 269.456   6
   4 -15   2 4816.48 287.594   3
 -15  -4  -2 4831.02 281.520   5
   4 -15   3 6855.13 385.563   3
 -15  -4  -3 6692.05 361.169   7
 -15  -4  -3 7011.82 348.616   6
  -4  15   3 6539.31 309.559   9
 -15  -4  -4 162.646 87.7574   7
  -4  15  -4 375.019 87.8907   7
  -4  15   4 229.969 71.5500   9
   4 -15   4 350.423 99.0624   3
 -15  -5   0 12572.1 668.337   1
 -15  -5   0 13033.6 420.998   8
 -15  -5   1 23577.5 563.077   8
   5 -15   1 25688.5 1177.90   2
 -15  -5  -1 23944.4 546.477   4
 -15  -5  -1 23337.7 477.352   7
   5 -15   1 24103.8 908.602   1
 -15  -5  -1 24018.6 524.782   6
 -15  -5  -1 23137.3 580.239   8
 -15  -5  -1 23848.0 557.866   5
 -15  -5  -2 9586.51 408.564   4
 -15  -5  -2 8521.24 355.005   7
   5 -15   2 8697.81 788.947   2
  15   5   2 9101.86 420.463  10
   5 -15   2 8991.99 393.930   3
 -15  -5  -2 8895.08 371.097   6
 -15  -5  -2 8713.68 384.121   5
 -15  -5  -3 3510.18 287.282   7
 -15  -5  -3 3770.93 263.436   6
   5 -15   3 3570.58 297.447   3
  -5  15   3 2997.49 209.482   9
 -15  -5  -4 35.1961 85.6576   7
  -5  15  -4 84.0513 71.6221   7
   5 -15   4 218.290 91.7711   3
  -5  15   4 85.0692 62.0990   9
 -15  -6   0-18.6078 76.1233   5
 -15  -6   0-51.6200 103.506   1
 -15  -6   0-46.3003 72.9808   8
 -15  -6  -1-35.6530 84.3593   4
 -15  -6  -1-60.0278 59.6576   7
 -15  -6  -1-1.55453 73.4379   6
 -15  -6  -1-74.7809 99.8153   5
  15   6   2 254.464 122.430  10
   6 -15   2 220.168 113.972   3
 -15  -6  -2 52.5892 90.7165   7
   6 -15   2 197.514 164.409   2
 -15  -6  -2 59.5582 96.2756   5
 -15  -6  -2 28.8225 91.5223   6
 -15  -6  -2 36.1882 118.192   4
 -15  -6  -3 7936.26 389.166   7
   6 -15   3 7283.00 405.975   3
 -15  -6  -3 7511.72 357.191   6
 -15  -6  -4 443.533 107.410   7
  -6  15  -4 513.259 104.020   7
   6 -15   4 487.425 110.791   3
 -15  -7   0 7651.43 285.761   6
 -15  -7   0 7542.98 569.558   1
 -15  -7   0 7888.33 312.876   5
 -15  -7  -1 5790.80 280.768   4
 -15  -7  -1 5475.90 240.877   7
   7 -15   1 6407.21 618.823   2
 -15  -7  -1 6077.25 276.494   6
  -7  15   1 5555.99 276.891   8
  -7  15  -1 6075.99 279.688   8
 -15  -7  -1 5982.44 299.287   5
 -15  -7  -2 23637.6 646.239   4
 -15  -7  -2 22560.0 567.161   7
   7 -15   2 22109.7 1275.60   2
 -15  -7  -2 21815.0 576.446   6
  15   7   2 21804.5 664.292  10
 -15  -7  -3 2929.79 264.526   7
 -15  -7  -3 2770.54 227.995   6
   7 -15   3 2624.88 275.003   3
  -7  15  -4 901.088 124.332   7
   7 -15   4 864.805 135.871   3
 -15  -7  -4 768.285 123.691   7
  -8  15   0-87.0295 92.4348   8
 -15  -8   0-48.6743 81.9365   5
 -15  -8   0 81.1083 73.3494   6
 -15  -8   0 160.777 142.622   1
 -15  -8  -1 7295.17 320.228   4
 -15  -8  -1 7642.14 284.805   7
 -15  -8   1 7574.50 684.763   1
 -15  -8  -1 7724.38 315.368   6
 -15  -8  -1 7514.97 336.743   5
  -8  15  -1 7421.29 320.340   8
  -8  15   1 7351.07 316.479   8
 -15  -8  -2 8605.89 355.690   7
  15   8   2 8066.48 409.154  10
   8 -15   2 8167.07 794.802   2
 -15  -8  -2 8446.41 366.635   6
 -15  -8  -3 8217.85 398.789   7
 -15  -8  -3 7912.56 359.190   6
   8 -15   3 7642.80 422.523   3
 -15  -8  -4 640.660 111.595   7
  -8  15  -4 561.092 108.737   7
   8 -15   4 562.036 118.460   3
  -9  15   0 66.1484 82.1273   8
 -15  -9   0 11.7813 125.285   1
 -15  -9   0 142.987 78.5694   6
  -9  15  -1 133.161 74.0750   8
 -15  -9  -1 180.379 75.0357   7
  -9  15   1-32.8472 89.8131   8
 -15  -9  -1 308.205 102.943   6
 -15  -9   1 178.211 168.532   1
 -15  -9  -2 211.793 119.775   7
  15   9   2 192.614 118.254  10
   9 -15   2-36.5330 198.127   2
 -15  -9  -2 103.673 100.970   6
 -15  -9  -3-42.7817 147.062   7
 -15  -9  -3 82.0443 96.0069   6
   9 -15   3 139.838 141.073   3
 -15  -9  -4 207.317 90.2724   7
  -9  15  -4 347.431 96.4495   7
  15   9   4 234.080 100.135   9
   9 -15   4 188.252 91.6948   3
 -10  15   0 65.1190 79.3378   8
 -15 -10   0 68.3630 123.041   1
 -15 -10   0 85.2341 74.6856   6
 -15 -10   1 18370.8 1104.14   1
 -15 -10  -1 18573.0 507.787   6
 -10  15   1 17622.8 519.431   8
 -10  15  -1 18504.4 519.057   8
 -15 -10  -1 18789.7 467.597   7
 -15 -10  -2 12977.5 442.298   7
  15  10   2 13558.7 529.395  10
  10 -15   2 12505.4 994.748   2
 -15 -10  -2 12546.3 449.803   6
  10 -15   3 2174.02 253.272   3
 -15 -10  -3 2877.31 257.624   7
 -15 -10  -3 2648.58 221.369   6
 -10  15  -4 4581.71 236.461   7
  10 -15   4 4415.69 262.852   3
  15  10   4 4691.21 253.429   9
 -15 -11   0 2315.01 190.549   6
 -11  15   0 2571.53 200.990   8
 -15 -11   0 2251.76 361.886   1
 -15 -11   1 47141.4 1797.65   1
 -15 -11  -1 47267.4 752.413   7
 -15 -11  -1 46040.5 807.656   6
 -11  15  -1 45327.4 837.751   8
 -11  15   1 45817.1 839.627   8
 -15 -11  -2 38866.1 763.625   7
  11 -15   2 37717.0 1740.37   2
 -15 -11  -2 40284.3 801.639   6
  15  11   2 38746.6 898.531  10
  11 -15   3 2230.26 253.278   3
 -15 -11  -3 3030.10 262.058   7
 -15 -11  -3 2482.00 213.136   6
 -11  15  -4 129.786 51.4170   6
 -11  15  -4 345.100 94.0016   7
  15  11   4 217.437 80.2512   9
  11 -15   4 245.003 92.7537   3
 -12  15   0 15.7102 85.0416   8
 -15 -12   0 28.8953 130.488   1
 -15 -12   0 66.6587 78.8847   6
 -12  15  -1-11.0927 86.4823   8
 -12  15   1-45.0658 104.423   8
 -15 -12  -1 118.331 85.9894   7
 -15 -12   1-40.2466 187.522   1
 -15 -12  -1 158.807 111.519   6
 -15 -12  -2 43581.4 820.106   7
  12 -15   2 42477.4 1869.95   2
 -15 -12  -2 43408.0 848.150   6
  15  12   2 41681.7 945.368  10
 -15 -12  -3 4144.24 287.018   7
  12 -15   3 3757.03 303.657   3
 -12  15  -3 4441.87 311.209   7
 -15 -12  -3 3764.47 260.780   6
 -12  15  -4 1384.68 135.150   7
  15  12   4 1278.82 135.238   9
  12 -15   4 1211.44 139.472   3
 -15 -13   0 2575.15 402.145   1
 -15 -13   0 2642.57 210.500   6
 -13  15   0 2979.33 231.880   8
 -13  15   1 1250.87 162.146   8
 -15 -13   1 1331.18 335.393   1
 -15 -13  -1 1404.87 175.870   6
 -13  15  -1 1408.12 168.196   8
 -15 -13  -2 35484.3 756.173   7
  13 -15   2 33908.2 1678.40   2
 -15 -13  -2 35837.7 783.547   6
  15  13   2 35212.4 861.166  10
  13 -15   3 1185.10 191.260   3
 -15 -13  -3 1671.53 194.948   7
 -13  15  -3 1506.65 204.849   7
 -15 -13  -3 1171.85 148.130   6
 -13  15  -4 457.758 87.5716   7
  15  13   4 467.353 85.2439   9
  13 -15   4 506.302 94.5939   3
 -14  15   0 112.871 106.385   8
 -15 -14   0 160.939 166.085   1
 -15 -14   0 160.847 102.950   6
 -15 -14  -1 17441.5 536.903   6
 -14  15  -1 17028.3 542.523   8
 -14  15   1 16595.9 543.360   8
 -15 -14   1 16868.9 1140.27   1
 -15 -14  -2 50135.6 903.292   7
 -15 -14  -2 49231.4 919.082   6
  15  14   2 48826.4 1010.98  10
  14 -15   3 1083.99 182.379   3
 -14  15  -3 1160.29 178.593   7
 -15 -14  -3 896.257 130.505   6
 -14  15  -4 312.207 78.2694   7
  14 -15   4 351.069 77.6388   3
 -15  15   0 15001.6 523.281   8
 -15 -15   0 15168.7 489.603   6
 -15 -15   0 14537.8 967.026   1
 -15 -15  -1 6438.35 340.350   6
 -15  15  -1 6250.20 341.917   8
 -15 -15   1 5598.47 707.397   1
 -15  15   1 5921.83 338.071   8
  15 -15   2 414.568 162.999   3
  15  15   2 155.683 101.880  10
 -15 -15  -2 364.970 139.622   6
  15 -15   3 65.0676 108.574   3
 -15  15  -3 16.0816 123.923   7
 -15 -15  -3-18.5599 70.0481   6
 -16  15   0-56.1386 109.196   8
 -15 -16   0-28.7329 107.322   6
 -15 -16   0-221.847 171.761   1
 -15 -16   1 27471.8 1518.93   1
  15  16   1 27928.4 697.763  10
 -16  15   1 27261.9 716.483   8
 -15 -16  -1 28816.6 700.985   6
 -16  15  -1 27196.0 711.735   8
 -15 -16  -2 5387.08 322.038   6
  16 -15   2 5322.47 348.946   3
  15  16   2 5094.90 334.829  10
 -16  15  -3 1316.36 186.443   7
  16 -15   3 1268.10 173.758   3
 -14 -16   0 2646.30 435.673   1
 -14 -16   0 2335.85 204.828   6
 -16  14   0 2290.94 221.339   8
  14  16   1 16287.3 520.209  10
 -16  14  -1 15754.4 534.609   8
 -14 -16  -1 16676.1 526.796   6
 -14 -16  -1 16188.6 979.518   1
 -14 -16   1 15445.3 1116.03   1
 -16  14   1 15729.6 537.104   8
 -14 -16  -2 5160.30 311.786   6
  14  16   2 4871.57 327.424  10
  16 -14   2 5379.86 351.598   3
  16 -14   3 547.262 136.465   3
 -16  14  -3 630.915 117.926   4
 -16  14  -3 751.614 162.782   7
 -16  13   0-96.6034 105.937   8
 -13 -16   0-62.5504 157.330   1
 -13 -16   0 65.7270 95.2883   6
 -16  13   1 468.313 115.771   8
 -16  13  -1 411.362 114.242   8
  13  16   1 492.400 103.618  10
 -13 -16  -1 343.767 180.571   1
 -13 -16  -1 752.818 146.567   6
  13  16   2 20516.8 643.203  10
 -13 -16  -2 21206.1 606.552   6
  16 -13   2 21007.4 662.174   3
  16 -13   3 538.964 143.848   3
 -16  13  -3 402.969 101.891   4
 -16  13  -3 653.028 170.706   7
 -16  13  -4-109.090 66.5576   7
 -12 -16   0 38.1280 85.4437   6
 -12 -16   0 57.6773 126.197   1
 -16  12   0 17.7708 95.7907   8
  12  16   1 2154.99 193.850  10
 -16  12  -1 2247.91 206.866   8
 -12 -16  -1 2321.23 213.278   6
 -12 -16   1 2008.43 415.314   1
 -12 -16  -1 1996.79 351.262   1
 -16  12   1 1994.39 194.444   8
  16 -12   2 1146.15 179.394   3
 -12 -16  -2 1023.93 157.213   6
  12  16   2 1001.26 153.856  10
 -16  12  -3 73.3376 93.8888   4
 -16  12  -3 33.3178 128.703   7
  16 -12   3 89.5498 113.331   3
 -16  12  -4 490.267 88.8192   7
  16 -12   4 503.955 89.2590   3
 -16  11   0-14.8891 87.8467   8
 -11 -16   0-42.6558 91.2436   6
 -11 -16   0 122.586 147.664   1
 -11 -16   1 45884.7 1787.29   1
 -11 -16  -1 44427.0 1569.15   1
 -11 -16  -1 46053.7 828.148   6
 -16  11  -1 43395.0 850.394   8
  11  16   1 45046.3 795.353  10
 -16  11   1 45486.2 876.322   8
  16 -11   2 1329.08 186.935   3
 -11 -16  -2 1142.53 156.736   6
 -16  11  -3 413.926 116.380   4
 -16  11  -3 642.261 155.601   7
  16 -11   3 527.801 145.577   3
  11  16   4 110.552 55.0288   9
  16 -11   4 38.4708 61.5601   3
 -10 -16   0 10491.9 381.692   6
 -10 -16   0 11286.3 798.547   1
 -16  10   0 11074.5 425.643   8
 -10 -16   1 208.561 187.921   1
 -10 -16  -1 236.895 105.430   6
 -16  10   1 97.9964 76.8781   8
 -16  10  -1 60.3647 76.6488   8
 -16  10  -2 3661.80 264.783   7
 -10 -16  -2 3360.80 236.824   6
  16 -10   2 3411.75 264.391   3
  16 -10   3 632.725 152.740   3
 -16  10  -3 363.627 105.939   4
 -16  10  -3 503.701 144.087   7
 -16  10  -4-233.927 88.9821   7
  10  16   4-111.597 59.0830   9
 -16  10  -4-235.831 73.5375   6
 -16   9   0 52.1875 84.3331   8
  -9 -16   0 36.4396 128.004   1
  -9 -16   0-67.6432 79.0198   6
 -16   9   1 2980.86 229.284   8
  -9 -16   1 3195.30 472.675   1
 -16   9  -1 3124.36 234.451   8
  -9 -16  -1 3392.81 227.485   6
  -9 -16   1 2870.63 459.616   2
 -16   9  -2 770.197 146.345   7
  -9 -16  -2 864.297 135.501   6
  16  -9   2 574.297 133.745   3
  -9 -16   2 776.119 274.366   1
 -16   9  -3-1.35565 94.9853   4
 -16   9  -3-75.6889 150.505   7
  16  -9   3-53.2287 109.876   3
 -16   9  -4 917.185 118.201   7
   9  16   4 947.678 112.979   9
  -8 -16   0 14031.3 854.467   1
 -16   8   0 14028.2 461.153   8
  -8 -16   0 12719.8 783.839   2
  -8 -16   1 370.914 191.698   1
  -8 -16   1 579.642 255.176   2
  -8 -16  -1 760.935 126.120   6
 -16   8   1 377.437 106.426   8
 -16   8  -1 278.818 91.9482   8
  16  -8   2 482.980 124.940   3
  -8 -16   2 355.250 210.657   2
  -8 -16   2 324.640 201.632   1
 -16   8  -2 369.298 120.303   7
 -16   8  -2 415.016 137.145   4
  -8 -16  -2 397.370 104.685   6
  16  -8   3 1397.11 187.597   3
 -16   8  -3 1481.83 185.100   4
 -16   8  -3 1620.90 212.834   7
   8  16   4 3952.01 207.855   9
 -16   8  -4 3701.29 198.542   6
 -16   8  -4 4458.47 238.118   7
  -7 -16   0 0.42586 132.584   1
  -7 -16   0-105.135 173.105   2
 -16   7   0-31.1053 81.2716   8
 -16   7   1 4547.59 264.974   8
  -7 -16   1 3964.54 498.964   2
  -7 -16  -1 4761.13 256.868   6
  -7 -16   1 4842.08 550.851   1
 -16   7  -1 4570.48 260.552   8
  -7 -16   2 540.425 237.916   1
  16  -7   2 505.208 117.521   3
  -7 -16   2 461.896 211.792   2
 -16   7  -2 523.188 129.212   7
 -16   7  -2 672.508 157.513   4
  -7 -16  -2 655.507 115.328   6
  16  -7   3 3559.31 279.709   3
 -16   7  -3 4104.21 283.875   4
 -16   7  -3 4075.05 301.910   7
 -16   7  -4-20.9671 55.5231   6
 -16   7  -4 105.178 91.0308   7
   7  16   4 44.0873 65.7571   9
  -6 -16   0 12773.3 756.280   2
 -16   6   0 13860.7 440.235   8
 -16   6  -1 3707.89 206.835   7
  -6 -16  -1 3980.36 230.153   6
  -6 -16   1 3726.85 474.528   2
 -16   6  -1 3375.96 231.285   8
 -16   6   1 3610.00 235.687   8
  -6 -16   1 3975.40 491.272   1
  -6 -16   2 7980.61 777.708   1
 -16   6  -2 7160.12 363.796   4
 -16   6  -2 8225.99 368.743   7
  16  -6   2 7355.21 355.467   3
  -6 -16   2 6947.66 770.704   2
 -16   6  -3 251.884 133.363   4
 -16   6  -3 21.8096 147.924   7
  16  -6   3 98.1669 111.094   3
 -16   6  -4 2922.54 203.459   7
 -16   6  -4 2668.21 175.808   6
   6  16   4 2701.40 176.577   9
  -5 -16   0-203.001 189.722   2
 -16   5   0 19.3260 75.0740   8
  -5 -16   1-11.8665 147.224   2
  -5 -16   1-44.9908 131.592   1
 -16   5  -1 30.8314 56.2202   7
  -5 -16  -1 30.3406 62.5575   6
 -16   5   1 9.73269 62.9303   8
 -16   5  -1-49.2741 81.9581   8
  16  -5   2 1918.47 186.265  10
  -5 -16   2 1471.45 371.341   2
 -16   5  -2 1754.26 188.805   7
 -16   5  -2 1801.17 206.937   4
  -5 -16   2 1876.20 394.973   1
  16  -5   2 1808.03 184.550   3
  16  -5   3 4252.65 298.321   3
 -16   5  -3 4126.29 292.792   4
 -16   5  -3 4645.14 327.303   7
 -16   5  -3 4347.88 302.808   6
   5  16   3 3742.85 260.355   9
 -16   5  -4 63.8215 80.0269   7
 -16   5  -4 39.6080 57.6128   6
   5  16   4 222.186 73.1833   9
  -4 -16   0 64722.7 1623.92   2
 -16   4   0 68191.8 940.564   8
  -4 -16   1 1909.20 333.692   2
 -16   4  -1 1632.11 156.908   8
 -16   4  -1 1520.18 136.378   7
  -4 -16  -1 1612.17 145.002   6
 -16   4   1 1595.36 154.139   8
  -4 -16   1 1535.92 292.915   1
  16  -4   2 698.070 123.996  10
  -4 -16   2 571.076 215.464   2
  16  -4   2 773.231 133.219   3
 -16   4  -2 680.024 128.433   7
  -4 -16   2 715.804 268.344   1
 -16   4  -2 750.056 160.542   4
 -16   4  -3 14384.5 518.535   4
 -16   4  -3 15479.8 557.511   7
  16  -4   3 14605.8 524.483   3
 -16   4  -3 15146.5 523.784   6
   4  16   3 13895.2 481.371   9
 -16   4  -4 939.522 132.450   7
   4  16   4 1227.18 127.981   9
 -16   4  -4 830.809 103.872   6
 -16   3   0 39.3486 71.3980   8
  -3 -16   0-12.8117 167.704   2
 -16   3   1 392.404 90.6786   8
  -3 -16   1 516.825 189.506   1
  -3 -16   1 662.636 242.227   2
 -16   3  -1 503.113 95.3256   8
  -3 -16   2 1162.62 323.151   2
  -3 -16   2 1421.49 323.638   1
 -16   3  -2 1701.90 181.887   7
 -16   3  -2 1579.18 191.776   4
  16  -3   2 1575.84 170.848  10
  16  -3   2 1667.00 168.393   3
 -16   3  -3 17779.1 580.283   4
 -16   3  -3 18260.4 600.344   7
  16  -3   3 17234.5 559.768   3
 -16   3  -3 17804.7 562.777   6
   3  16   3 17246.8 526.401   9
 -16   3  -4 948.916 134.731   7
   3  16   4 1044.03 120.918   9
 -16   3  -4 694.470 101.208   6
  -2 -16   0 5779.76 494.756   2
 -16   2   0 5615.03 272.427   8
 -16   2   1 4162.63 242.298   8
 -16   2  -1 4812.29 261.875   4
  -2 -16   1 4942.88 536.951   2
  -2 -16   1 4572.85 484.166   1
 -16   2  -1 4253.88 246.259   8
  16  -2   2 164.362 83.2421   3
  -2 -16   2-41.9218 226.260   2
 -16   2  -2 214.903 114.068   4
 -16   2  -2 168.296 100.380   7
  16  -2   2 169.373 86.2517  10
  -2 -16   2 319.298 194.889   1
   2  16   3 4447.02 283.804   9
 -16   2  -3 4634.73 316.622   4
 -16   2  -3 5054.63 344.493   7
 -16   2  -3 4896.29 313.950   6
  16  -2   3 4712.59 298.682   3
  -2 -16   3 4631.51 282.294   3
 -16   2  -4 798.317 128.284   7
   2  16   4 706.877 105.217   9
  16  -2   4 595.906 96.5659   9
 -16   2  -4 500.859 88.5276   6
  -1 -16   0-58.3026 143.445   2
 -16   1   0-22.8635 71.2833   8
 -16   1   1 429.353 94.1626   8
  -1 -16   1 531.872 195.825   1
 -16   1  -1 464.136 100.191   4
 -16   1  -1 520.634 96.5333   8
  -1 -16   1 781.332 248.838   2
  -1 -16   2 2242.50 427.228   2
 -16   1  -2 2513.75 215.048   6
 -16   1  -2 2494.81 207.431   7
  -1 -16   2 1980.14 353.123   1
  16  -1   2 2219.14 214.445  10
 -16   1  -2 2473.13 237.356   4
  -1 -16   2 2374.75 195.500   3
 -16   1  -2 1981.06 190.021   5
 -16   1  -3 6088.08 342.009   6
 -16   1  -3 6087.84 357.090   4
 -16   1  -3 6248.63 363.320   7
  16  -1   3 6094.71 323.343   3
  -1 -16   3 5790.47 325.891   3
   1  16   3 5768.06 304.487   9
 -16   1  -4 507.607 119.458   7
   1  16   4 548.392 94.4813   9
  16  -1   4 471.087 93.0131   9
   0 -16   0 2688.75 348.593   2
 -16   0   0 2795.21 197.238   8
 -16   0  -1 2204.05 168.848   6
 -16   0  -1 2479.47 188.958   4
 -16   0  -1 2113.73 151.049   7
   0 -16   1 2257.14 325.834   1
 -16   0   1 2081.56 176.622   8
 -16   0  -1 2071.43 181.862   8
   0 -16   1 2621.37 415.094   2
 -16   0  -2 1261.91 154.989   5
  16   0   2 1480.68 181.639  10
 -16   0  -2 1531.96 178.359   6
 -16   0  -2 1455.23 186.120   4
 -16   0  -2 1441.58 165.428   7
   0 -16   2 1594.29 164.871   3
   0 -16   2 1244.82 311.725   2
 -16   0  -3 53.4695 108.626   6
   0 -16   3 189.826 101.707   3
 -16   0  -3 123.256 123.485   4
 -16   0  -3 79.0676 137.384   7
   0  16   3 37.3251 68.5937   9
  16   0   3 147.439 79.1446   3
 -16   0  -4-133.988 107.373   7
   0  16   4-43.1636 56.5995   9
  16   0   4 68.0344 74.2806   9
 -16  -1   0 125.274 73.4342   8
   1 -16   0 92.2434 135.309   2
 -16  -1  -1 2331.30 187.422   4
 -16  -1  -1 2352.82 157.336   7
   1 -16   1 2352.69 332.683   1
 -16  -1  -1 2319.63 176.052   6
 -16  -1   1 2715.75 197.975   8
   1 -16   1 2482.08 390.044   2
 -16  -1  -1 2354.38 187.155   8
  16   1   2 2745.10 243.110  10
 -16  -1  -2 2981.87 244.601   4
 -16  -1  -2 2770.01 215.830   7
 -16  -1  -2 2903.54 223.545   6
   1 -16   2 3059.88 224.634   3
 -16  -1  -2 2699.17 220.472   5
   1 -16   2 2814.98 463.065   2
 -16  -1  -3 47.6191 111.069   6
 -16  -1  -3-37.4253 140.339   4
 -16  -1  -3 31.2639 142.758   7
  -1  16   3 74.7936 79.1894   9
   1 -16   3 237.220 113.290   3
  -1  16   4 28.8488 60.0409   9
 -16  -1  -4-103.157 102.851   7
  16   1   4 112.161 73.4976   9
   2 -16   0 1452.18 284.431   2
 -16  -2   0 1366.16 147.244   8
 -16  -2  -1 1707.12 159.892   4
 -16  -2  -1 1672.32 136.598   7
   2 -16   1 2013.21 361.485   2
 -16  -2  -1 1694.96 170.703   8
   2 -16   1 1905.99 291.566   1
 -16  -2  -1 1932.28 166.712   6
 -16  -2   1 1713.54 167.080   8
  16   2   2 3315.75 263.342  10
 -16  -2  -2 3875.18 280.218   4
 -16  -2  -2 3548.33 241.065   7
   2 -16   2 3822.16 547.413   2
 -16  -2  -2 3456.42 242.958   6
   2 -16   2 3835.55 255.206   3
 -16  -2  -2 3364.76 242.557   5
 -16  -2  -3 8489.61 384.798   6
 -16  -2  -3 8277.41 425.866   4
 -16  -2  -3 8836.79 418.968   7
   2 -16   3 8191.51 414.511   3
 -16  -2  -4 435.169 111.508   7
  16   2   4 294.340 87.1798   9
 -16  -3   0-186.989 98.2195   5
   3 -16   0-105.071 137.401   2
 -16  -3   0-7.08409 76.3617   8
 -16  -3  -1 803.378 122.606   5
 -16  -3  -1 868.351 124.718   6
 -16  -3  -1 773.276 126.961   8
 -16  -3  -1 701.721 97.7791   7
 -16  -3  -1 803.123 124.153   4
   3 -16   1 1031.15 227.599   1
   3 -16   1 732.675 257.848   2
 -16  -3   1 763.534 119.733   8
   3 -16   2 31.8383 83.6115   3
 -16  -3  -2-212.811 145.936   4
 -16  -3  -2-123.104 108.959   7
  16   3   2 75.4942 86.5095  10
 -16  -3  -2-47.9131 96.5288   6
   3 -16   2 7.67091 171.691   2
 -16  -3  -2-11.1454 91.2685   5
 -16  -3  -3 2711.80 255.168   7
   3 -16   3 2709.26 248.714   3
 -16  -3  -3 2777.82 233.702   6
 -16  -3  -4 720.437 112.342   7
 -16  -4   0 10931.7 395.826   8
   4 -16   0 10895.7 702.240   2
 -16  -4   0 10729.9 359.185   5
 -16  -4  -1 7731.86 325.691   4
 -16  -4  -1 7669.87 283.033   7
   4 -16   1 8168.26 691.104   2
   4 -16   1 8028.46 553.575   1
 -16  -4  -1 7690.76 343.307   8
 -16  -4  -1 7636.44 311.138   6
 -16  -4   1 8023.91 344.515   8
 -16  -4  -1 7776.80 330.953   5
   4 -16   2 1732.13 373.096   2
 -16  -4  -2 1906.69 183.226   7
 -16  -4  -2 2270.91 221.492   4
  16   4   2 2013.13 211.522  10
 -16  -4  -2 2095.34 198.864   6
 -16  -4  -2 1901.95 196.405   5
   4 -16   2 2299.27 208.024   3
   4 -16   3 264.799 132.621   3
 -16  -4  -3-79.7878 158.049   7
 -16  -4  -3 46.8113 100.043   6
 -16  -4  -4 629.153 122.064   7
  -4  16  -4 539.984 95.4050   7
   4 -16   4 663.311 113.866   3
 -16  -5   0-26.6167 72.4704   5
 -16  -5   0-2.29588 123.770   1
   5 -16   0-42.5762 119.297   2
 -16  -5   0-24.6095 50.9784   6
 -16  -5   0-66.7153 86.8331   8
 -16  -5  -1 136.406 95.3358   5
 -16  -5  -1 163.788 68.0622   7
 -16  -5  -1 203.051 102.363   4
   5 -16   1 457.583 146.665   1
 -16  -5  -1 144.418 78.4709   8
   5 -16   1 252.400 179.453   2
 -16  -5  -1 217.758 87.3764   6
 -16  -5   1 152.023 72.9922   8
 -16  -5  -2 3877.64 282.479   4
 -16  -5  -2 3596.12 238.592   7
 -16  -5  -2 3558.01 248.415   6
   5 -16   2 3753.85 265.824   3
   5 -16   2 3703.93 557.731   2
  16   5   2 3394.53 273.697  10
 -16  -5  -2 3756.75 266.321   5
 -16  -5  -3 2884.08 254.909   7
 -16  -5  -3 3196.93 248.156   6
   5 -16   3 2782.97 258.398   3
  -5  16  -4 9.51778 68.8236   7
   5 -16   4-50.1598 66.9916   3
 -16  -6   0 8614.08 592.412   1
 -16  -6   0 8913.81 311.070   6
 -16  -6   0 9081.26 369.194   8
 -16  -6   0 8901.28 338.611   5
 -16  -6  -1 1414.76 152.335   4
 -16  -6  -1 1817.27 167.099   6
 -16  -6  -1 1784.47 142.880   7
   6 -16   1 1801.17 360.637   2
 -16  -6  -1 1774.66 175.099   5
 -16  -6  -2 1327.77 189.929   4
   6 -16   2 1632.86 191.619   3
 -16  -6  -2 1389.13 166.776   7
  16   6   2 1524.79 199.493  10
   6 -16   2 1368.83 358.717   2
 -16  -6  -2 1516.66 182.020   6
 -16  -6  -2 1408.83 178.500   5
 -16  -6  -3 1138.24 193.267   7
   6 -16   3 931.465 179.449   3
 -16  -6  -3 1193.64 164.111   6
   6 -16   4 629.203 114.051   3
 -16  -6  -4 556.617 105.443   7
  -6  16  -4 666.372 110.260   7
 -16  -7   0 56.4412 96.7107   1
 -16  -7   0 42.9497 64.3665   6
 -16  -7   0-89.9150 82.5280   5
  -7  16   1 812.300 115.267   8
 -16  -7  -1 769.824 135.782   5
 -16  -7  -1 1180.82 124.397   7
 -16  -7  -1 810.523 127.048   4
   7 -16   1 853.838 258.351   2
 -16  -7  -1 1096.48 140.503   6
  -7  16  -1 846.996 112.476   8
 -16  -7  -2 14937.3 537.757   4
 -16  -7  -2 14615.5 463.049   7
   7 -16   2 13241.1 1027.67   2
 -16  -7  -2 14395.4 482.013   6
  16   7   2 14738.9 553.900  10
 -16  -7  -3 6547.75 358.279   7
 -16  -7  -3 6432.75 334.547   6
   7 -16   3 5658.52 369.904   3
 -16  -7  -4 809.320 118.938   7
  -7  16  -4 962.451 124.626   7
   7 -16   4 838.095 132.826   3
 -16  -8   0 1243.91 152.525   5
 -16  -8   0 1419.16 268.909   1
  -8  16   0 1429.49 154.366   8
 -16  -8   0 1453.27 145.195   6
 -16  -8  -1 35508.0 707.722   4
 -16  -8  -1 34840.3 624.075   7
   8 -16   1 37656.8 1549.97   2
 -16  -8  -1 35909.8 754.524   5
  -8  16   1 35798.5 718.731   8
 -16  -8  -1 36250.6 695.735   6
  -8  16  -1 36067.0 719.461   8
 -16  -8  -2 24624.0 594.557   7
   8 -16   2 25591.2 1424.94   2
 -16  -8  -2 25447.9 632.721   6
  16   8   2 25035.1 724.929  10
   8 -16   3 151.326 130.740   3
 -16  -8  -3 205.543 144.474   7
 -16  -8  -3 167.660 97.7026   6
 -16  -8  -4 6236.08 270.735   7
  -8  16  -4 5932.26 265.204   7
   8 -16   4 5392.11 279.466   3
  -9  16   0-118.286 99.7808   8
 -16  -9   0 115.103 84.7016   6
 -16  -9   0 3.10267 138.342   1
 -16  -9  -1 41862.5 692.568   7
 -16  -9  -1 42070.3 763.262   6
  -9  16  -1 41869.2 793.103   8
  -9  16   1 41439.4 786.907   8
 -16  -9  -2 19129.8 535.171   7
   9 -16   2 18380.4 1224.53   2
 -16  -9  -2 19590.9 565.350   6
  16   9   2 19495.7 645.113  10
 -16  -9  -3 167.718 135.013   7
 -16  -9  -3 225.759 103.873   6
   9 -16   3 171.279 139.402   3
 -16  -9  -4 3028.37 190.902   7
  -9  16  -4 3097.95 193.574   7
   9 -16   4 2779.33 204.444   3
  16   9   4 2979.44 204.277   9
 -16 -10   0 23283.9 554.815   6
 -16 -10   0 22980.1 1111.88   1
 -10  16   0 22657.2 585.583   8
 -10  16  -1-4.39852 93.3845   8
 -10  16   1-137.970 109.231   8
 -16 -10  -1 215.878 81.9222   7
 -16 -10   1 413.471 226.165   1
 -16 -10  -1 75.7904 105.744   6
 -16 -10  -2 77.9237 111.933   7
 -16 -10  -2-8.19333 113.464   6
  10 -16   2 289.173 239.455   2
  16  10   2 273.565 135.577  10
 -16 -10  -3 6177.60 335.268   7
  10 -16   3 5174.69 351.337   3
 -16 -10  -3 5292.35 300.058   6
 -10  16  -4 354.887 87.3073   7
  16  10   4 418.010 91.5337   9
  10 -16   4 121.818 75.4593   3
 -11  16   0-70.2397 96.5326   8
 -16 -11   0-95.2797 86.9676   6
 -16 -11   0 159.235 153.894   1
 -11  16  -1 3391.43 241.937   8
 -16 -11  -1 3188.54 212.689   7
 -16 -11  -1 3170.29 236.536   6
 -16 -11   1 3001.78 497.434   1
 -11  16   1 2894.20 230.156   8
  16  11   2 703.854 160.301  10
 -16 -11  -2 421.702 123.607   7
 -16 -11  -2 441.980 127.182   6
  11 -16   2 356.514 190.463   2
 -16 -11  -3 4011.05 278.588   7
 -16 -11  -3 3524.54 245.407   6
  11 -16   3 3480.33 293.358   3
 -11  16  -4 27.2619 61.7697   7
  16  11   4-12.3602 60.5692   9
  11 -16   4 1.17687 65.1035   3
 -16 -12   0 2063.47 192.905   6
 -16 -12   0 1847.96 355.527   1
 -12  16   0 2121.77 201.129   8
 -12  16  -1 795.670 140.688   8
 -12  16   1 771.424 142.940   8
 -16 -12   1 992.814 341.644   1
 -16 -12  -1 750.455 142.509   6
  16  12   2 6462.50 389.593  10
 -16 -12  -2 6650.91 338.663   7
  12 -16   2 7140.49 790.627   2
 -16 -12  -2 6793.53 360.571   6
  12 -16   3 178.644 130.599   3
 -16 -12  -3-65.6841 113.872   7
 -16 -12  -3 53.6410 91.1430   6
 -12  16  -4 1138.91 120.002   7
  16  12   4 997.919 115.754   9
  12 -16   4 1002.13 121.716   3
 -16 -13   0 77.1252 153.666   1
 -16 -13   0 19.7885 97.7222   6
 -13  16   0-16.7430 89.5359   8
 -13  16  -1 787.210 136.843   8
 -13  16   1 812.987 144.673   8
 -16 -13  -1 882.829 160.861   6
 -16 -13   1 673.509 268.263   1
 -16 -13  -2 5961.20 334.891   7
 -16 -13  -2 6040.31 340.404   6
  16  13   2 5758.94 373.706  10
 -16 -13  -3 216.095 131.894   7
 -13  16  -3-112.191 129.318   7
  13 -16   3-155.992 130.611   3
 -16 -13  -3 64.1910 89.6537   6
  13 -16   4-25.3926 56.2363   3
 -16 -14   0 6950.03 341.353   6
 -16 -14   0 6195.42 652.852   1
 -14  16   0 7274.59 363.958   8
 -14  16  -1 24.2239 98.9145   8
 -14  16   1-6.92052 95.4067   8
 -16 -14   1-15.8741 165.308   1
 -16 -14  -1 52.5034 117.875   6
  16  14   2 1837.39 224.284  10
  14 -16   2 1634.13 220.950   3
 -16 -14  -2 1665.23 213.507   6
  14 -16   3 511.724 145.836   3
 -14  16  -3 663.006 160.641   7
 -16 -14  -3 481.490 111.671   6
 -15  16   0 108.011 124.050   8
 -16 -15   0 194.917 120.925   6
 -16 -15   0-61.5864 180.160   1
 -15  16   1 1328.92 177.735   8
 -15  16  -1 1255.67 175.720   8
 -16 -15   1 1381.74 377.840   1
 -16 -15  -1 1435.43 195.613   6
 -16 -15  -2 3172.11 260.287   6
  16  15   2 2983.39 266.215  10
  15 -16   2 3100.35 280.785   3
 -15  16  -3 2792.67 242.510   7
  15 -16   3 2710.47 241.895   3
 -16  16   0 1004.89 174.442   8
 -16 -16   0 739.434 279.898   1
 -16 -16   0 1172.80 177.549   6
 -16  16  -1 1904.61 209.792   8
  16  16   1 2413.39 226.163  10
 -16 -16   1 1908.22 415.447   1
 -16 -16  -1 2531.30 251.261   6
 -16  16   1 2065.12 227.414   8
 -16 -16  -2 18088.7 575.663   6
  16  16   2 17046.0 605.887  10
  16 -16   2 18030.8 619.972   3
  16 -16   3 6073.97 334.341   3
 -16  16  -3 5947.22 320.299   7
 -16 -17   0-7.50064 108.504   6
 -17  16   0 53.2974 120.826   8
 -16 -17   0-113.686 135.776   1
 -17  16   1 1229.08 191.455   8
 -17  16  -1 1461.31 194.081   8
 -16 -17   1 1026.21 326.517   1
  16  17   1 1303.11 167.479  10
 -16 -17  -1 1651.72 222.705   6
  16  17   2 263.830 112.599  10
  17 -16   2 169.440 128.852   3
 -16 -17  -2 68.8674 116.021   6
 -17  16  -3 609.641 132.293   7
  17 -16   3 585.240 130.595   3
 -15 -17   0 9852.36 421.371   6
 -15 -17   0 9521.36 834.649   1
 -17  15   0 10256.4 449.212   8
 -15 -17  -1 38060.9 815.274   6
  15  17   1 37323.1 799.314  10
 -17  15  -1 36408.1 830.158   8
 -17  15   1 36020.2 831.659   8
 -15 -17   1 35787.2 1745.59   1
 -15 -17  -2 11823.6 461.609   6
  15  17   2 12366.1 502.609  10
  17 -15   2 11936.8 508.527   3
  17 -15   3 287.816 115.509   3
 -17  15  -3 162.998 111.278   7
 -17  14   0-1.33050 113.684   8
 -14 -17   0-105.355 194.899   1
 -14 -17   0 52.1219 111.407   6
 -17  14   1-148.113 122.660   8
 -17  14  -1-99.8174 114.391   8
  14  17   1 112.800 78.8898  10
 -14 -17  -1-36.1798 120.288   6
 -14 -17  -1-63.6260 152.986   1
 -14 -17   1 137.915 218.866   1
  17 -14   2 774.577 174.720   3
 -14 -17  -2 776.840 148.789   6
  17 -14   3 1.59722 92.8560   3
 -17  14  -3 42.4995 76.1928   4
 -17  14  -3 131.337 122.869   7
 -13 -17   0 21042.8 582.618   6
 -13 -17   0 20305.1 1166.81   1
 -17  13   0 21649.0 635.743   8
  13  17   1 2159.91 189.660  10
 -13 -17  -1 2450.22 223.476   6
 -13 -17  -1 1849.06 348.604   1
 -13 -17   1 1490.70 402.458   1
 -17  13   1 2192.07 218.511   8
 -17  13  -1 2249.31 213.852   8
  17 -13   2 496.252 150.729   3
 -13 -17  -2 351.586 124.227   6
 -17  13  -3 1904.57 183.565   4
 -17  13  -3 1851.79 202.364   7
  17 -13   3 1776.12 199.269   3
 -17  12   0 70.3297 102.130   8
 -12 -17   0-74.3538 152.024   1
 -12 -17  -1 194.222 146.141   1
 -12 -17   1 16.5191 139.938   1
 -12 -17  -1 90.8286 103.621   6
 -17  12   1 84.2315 97.5568   8
 -17  12  -1 5.60161 98.3597   8
  17 -12   2 286.044 127.560   3
 -17  12  -2 340.833 144.880   7
 -12 -17  -2 221.057 110.655   6
 -17  12  -3 732.419 133.406   4
 -17  12  -3 1051.41 175.486   7
  17 -12   3 718.198 150.662   3
 -17  11   0 3908.33 272.718   8
 -11 -17   0 3639.30 495.535   1
 -11 -17  -1-46.1301 121.063   1
 -11 -17   1 147.456 182.377   1
 -11 -17  -1 48.3070 111.335   6
 -17  11   1-22.1147 104.857   8
 -17  11  -1-102.000 107.490   8
  17 -11   2 1536.32 196.286   3
 -17  11  -2 1368.95 185.689   7
 -11 -17   2 839.435 274.693   1
 -11 -17  -2 1260.83 165.565   6
 -17  11  -3 294.467 106.081   4
 -17  11  -3 265.786 135.192   7
  17 -11   3 200.153 114.481   3
 -17  11  -4 1582.18 133.892   7
 -17  10   0-0.88833 101.087   8
 -10 -17   0-72.5195 148.936   1
 -17  10   1 294.719 94.4566   8
 -10 -17   1 326.343 225.387   1
 -10 -17  -1 312.359 114.035   6
 -17  10  -1 279.876 98.0198   8
  17 -10   2 28.6177 89.4302   3
 -17  10  -2-38.0187 120.734   7
 -10 -17   2 188.351 191.166   1
 -17  10  -2 19.6531 126.319   4
 -10 -17  -2 60.7175 84.6794   6
 -17  10  -3 143.616 97.1505   4
 -17  10  -3 191.380 136.833   7
  17 -10   3 241.251 119.516   3
 -17  10  -4-19.4402 70.1228   7
  -9 -17   0-199.620 192.785   1
 -17   9   0 4.59761 93.4625   8
  -9 -17   1 3007.22 490.615   2
  -9 -17  -1 3606.41 241.702   6
 -17   9  -1 3186.85 244.126   8
  -9 -17   1 3361.38 504.086   1
 -17   9   1 3393.45 250.912   8
  17  -9   2-8.62511 88.8269   3
 -17   9  -2-1.66037 109.450   7
 -17   9  -2 177.643 126.095   4
  -9 -17  -2 21.5728 82.7268   6
  -9 -17   2 114.457 218.777   1
 -17   9  -3-8.23407 103.448   4
 -17   9  -3 138.927 138.447   7
  17  -9   3 50.9254 96.9268   3
 -17   9  -4 82.7834 55.1179   6
 -17   9  -4 153.045 65.9030   7
  -8 -17   0-123.386 137.178   1
 -17   8   0 44.7603 80.4664   8
  -8 -17  -1 49.3155 81.5954   6
  -8 -17   1 119.305 172.975   2
  -8 -17   1-24.2536 139.535   1
 -17   8   1-7.71201 91.4255   8
 -17   8  -1-117.256 105.365   8
  17  -8   2 730.690 128.033   3
  -8 -17   2 564.561 256.686   2
  -8 -17   2 559.339 302.908   1
 -17   8  -2 751.369 147.860   7
 -17   8  -2 690.229 157.232   4
  -8 -17  -2 811.732 122.373   6
  17  -8   3 572.970 134.507   3
 -17   8  -3 752.285 146.142   4
 -17   8  -3 955.814 176.096   7
 -17   8  -4 2394.28 171.962   7
 -17   8  -4 1924.02 143.194   6
  -7 -17   0 8243.69 668.681   1
  -7 -17   0 6996.29 599.093   2
 -17   7   0 7978.02 355.403   8
  -7 -17   1 2421.85 413.109   1
  -7 -17   1 2171.47 405.926   2
  -7 -17  -1 3085.18 217.104   6
 -17   7  -1 2561.77 213.519   8
 -17   7   1 2505.67 210.817   8
  -7 -17   2 1199.90 340.395   2
 -17   7  -2 1519.76 179.916   7
  -7 -17  -2 1575.05 159.505   6
 -17   7  -2 1456.97 193.044   4
  17  -7   2 1824.59 188.934   3
  -7 -17   2 1539.01 371.399   1
 -17   7  -3 1527.82 191.013   4
 -17   7  -3 1674.41 207.989   7
  17  -7   3 1516.93 191.234   3
 -17   7  -4 4047.06 202.450   6
   7  17   4 4123.91 200.293   9
  -6 -17   0-76.3339 130.302   2
  -6 -17   0 84.3664 141.634   1
 -17   6   0-29.1138 82.3784   8
  -6 -17   1 1859.27 370.117   2
  -6 -17  -1 1876.31 172.048   6
 -17   6   1 1725.37 175.075   8
 -17   6  -1 1905.29 179.844   8
  -6 -17   1 1840.86 352.889   1
  17  -6   2 1040.99 146.063   3
  -6 -17   2 1219.68 302.636   2
 -17   6  -2 1328.92 171.565   7
 -17   6  -2 937.113 167.565   4
  -6 -17   2 1063.45 343.369   1
 -17   6  -3 306.761 133.077   4
 -17   6  -3 504.352 160.559   7
   6  17   3 392.495 106.754   9
  17  -6   3 381.215 115.790   3
 -17   6  -3 406.106 131.158   6
 -17   6  -4 1914.68 145.771   6
   6  17   4 2017.85 147.084   9
  -5 -17   0 23752.7 1031.72   2
 -17   5   0 23463.4 588.055   8
 -17   5   1 1407.20 158.748   8
  -5 -17   1 931.416 272.963   2
 -17   5  -1 955.075 141.368   8
  -5 -17   1 1376.96 308.250   1
  17  -5   2 1181.59 146.685   3
  -5 -17   2 1193.47 353.107   2
 -17   5  -2 1231.34 172.748   7
 -17   5  -2 1307.75 183.741   4
  -5 -17   2 980.170 320.060   1
  17  -5   2 1152.84 150.028  10
  17  -5   3 808.003 145.722   3
 -17   5  -3 1087.70 180.561   4
 -17   5  -3 1123.76 197.096   7
   5  17   3 1099.92 153.057   9
 -17   5  -3 1134.03 175.566   6
   5  17   4 3670.42 190.472   9
 -17   5  -4 3484.22 192.252   6
  -4 -17   0-102.081 168.902   2
 -17   4   0 52.9499 82.3963   8
  -4 -17   1 1281.96 316.975   2
  -4 -17   1 1309.98 301.315   1
 -17   4   1 1101.29 143.587   8
 -17   4  -1 1131.02 143.310   8
  17  -4   2 1769.61 181.547  10
  -4 -17   2 1330.62 344.915   2
  -4 -17   2 1502.07 356.570   1
 -17   4  -2 1758.93 185.218   7
 -17   4  -2 1783.06 207.926   4
  17  -4   2 1661.31 168.392   3
 -17   4  -3 5124.07 325.144   4
 -17   4  -3 4931.48 327.766   7
 -17   4  -3 5008.94 313.447   6
  17  -4   3 4930.90 305.366   3
   4  17   3 4513.97 267.643   9
 -17   4  -4 47.4406 78.2085   7
   4  17   4 150.127 65.1163   9
 -17   4  -4 73.5718 64.1406   6
  -3 -17   0 166654. 2704.29   2
 -17   3   0 170141. 1536.67   8
  -3 -17   1-46.1176 142.809   2
  -3 -17   1 79.1426 145.277   1
 -17   3   1 11.3221 75.2365   8
 -17   3  -1-79.1311 85.8655   8
  17  -3   2 1909.87 180.929   3
  -3 -17   2 1104.31 332.669   2
 -17   3  -2 2036.01 198.423   7
  -3 -17   2 1763.85 381.638   1
 -17   3  -2 1920.90 215.730   4
  17  -3   2 1983.18 198.277  10
 -17   3  -3 1819.78 225.336   4
 -17   3  -3 2102.21 247.892   7
  17  -3   3 1838.99 192.687   3
   3  17   3 1637.23 175.077   9
 -17   3  -3 2021.37 230.355   6
 -17   3  -4 32.6180 53.0332   6
 -17   3  -4-36.4027 84.8206   7
 -17   2   0-9.01168 74.7627   8
  -2 -17   0 91.0113 138.043   2
 -17   2  -1 4364.38 215.510   7
 -17   2  -1 4184.96 254.416   4
  -2 -17   1 4479.08 529.658   2
  -2 -17   1 4525.42 486.197   1
 -17   2   1 4078.73 256.909   8
 -17   2  -1 3586.01 242.795   8
  -2 -17   2 134.839 158.884   2
  -2 -17   2 431.867 198.422   1
 -17   2  -2 345.275 108.306   7
 -17   2  -2 177.930 125.423   4
  17  -2   2 281.240 95.9123  10
 -17   2  -2 253.834 120.080   6
 -17   2  -3 9242.03 430.479   4
 -17   2  -3 9448.48 420.766   6
 -17   2  -3 9721.17 436.331   7
  17  -2   3 9033.26 392.081   3
 -17   2  -4 1099.32 140.295   7
  17  -2   4 734.288 96.2846   9
 -17   2  -4 911.022 108.555   6
 -17   1   0 17830.4 494.524   8
  -1 -17   0 18222.5 899.874   2
 -17   1  -1 4509.32 243.429   6
 -17   1  -1 4429.62 214.761   7
 -17   1  -1 4231.14 257.018   4
  -1 -17   1 4091.97 507.022   2
  -1 -17   1 4498.69 484.600   1
 -17   1   1 4280.25 261.151   8
 -17   1  -1 3939.05 257.224   8
  -1 -17   2 24.3549 232.806   2
 -17   1  -2 71.2778 97.2716   5
 -17   1  -2-6.66741 110.722   7
 -17   1  -2 217.490 120.406   4
 -17   1  -2 224.284 108.569   6
  17  -1   2 273.412 103.747  10
  17  -1   3 1091.83 151.089   3
 -17   1  -3 1016.20 190.306   4
 -17   1  -3 1159.23 206.423   7
 -17   1  -3 1158.64 186.204   6
  -1 -17   3 1099.60 151.810   3
  17  -1   4 2292.06 163.543   9
 -17   1  -4 1985.07 146.342   6
   0 -17   0-59.4670 125.998   2
 -17   0   0-29.6705 73.0658   8
 -17   0  -1 2516.15 186.094   6
 -17   0  -1 2611.15 170.096   7
 -17   0  -1 2528.32 199.880   4
   0 -17   1 2829.96 377.560   1
 -17   0   1 2479.29 201.502   8
 -17   0  -1 2773.30 210.376   8
   0 -17   1 2756.11 425.203   2
 -17   0  -2 1780.81 189.422   5
 -17   0  -2 1635.09 197.716   4
 -17   0  -2 1631.80 169.375   7
  17   0   2 1661.76 195.496  10
   0 -17   2 1945.09 185.812   3
 -17   0  -2 1630.09 186.300   6
   0 -17   2 1569.34 383.551   2
 -17   0  -3 287.378 144.976   4
 -17   0  -3 211.009 135.996   7
 -17   0  -3 139.196 124.135   6
   0 -17   3 368.025 119.982   3
 -17   0  -4 812.274 118.231   7
  17   0   4 930.106 115.363   9
   1 -17   0 18830.1 940.641   2
 -17  -1   0 18594.2 513.356   8
 -17  -1  -1 7095.17 319.578   4
 -17  -1  -1 6818.23 268.665   7
   1 -17   1 7634.22 686.401   2
   1 -17   1 7538.39 595.144   1
 -17  -1  -1 7289.64 306.917   6
 -17  -1   1 7460.91 340.147   8
 -17  -1  -1 6374.00 321.145   8
 -17  -1  -2 397.716 111.592   5
   1 -17   2 414.480 105.425   3
 -17  -1  -2 482.735 142.075   4
 -17  -1  -2 310.812 103.973   7
  17   1   2 490.570 129.811  10
 -17  -1  -2 317.250 101.420   6
   1 -17   2 704.493 319.708   2
 -17  -1  -3 401.697 150.785   4
 -17  -1  -3 302.080 143.369   7
 -17  -1  -3 332.638 122.112   6
   1 -17   3 354.962 119.880   3
  17   1   4-17.7171 69.7717   9
 -17  -1  -4-159.767 94.2986   7
   2 -17   0 62.9566 142.312   2
 -17  -2   0-15.0430 83.9229   8
 -17  -2  -1 1094.93 134.269   5
   2 -17   1 1566.05 339.641   2
 -17  -2  -1 1156.01 149.090   8
 -17  -2  -1 1133.77 114.858   7
 -17  -2  -1 996.669 135.210   4
   2 -17   1 1467.77 267.305   1
 -17  -2  -1 1081.47 133.503   6
 -17  -2   1 1193.33 150.882   8
 -17  -2  -2 268.732 99.4844   5
   2 -17   2 516.407 112.101   3
 -17  -2  -2 617.991 141.747   4
 -17  -2  -2 350.947 121.013   7
  17   2   2 446.670 129.406  10
 -17  -2  -2 430.640 132.316   6
   2 -17   2 572.195 269.710   2
 -17  -2  -3 2686.27 256.851   7
 -17  -2  -3 2635.52 228.645   6
   2 -17   3 2278.20 229.657   3
 -17  -2  -3 2824.48 265.409   4
 -17  -2  -4-41.2933 84.7207   7
  17   2   4 196.771 76.9842   9
   3 -17   0 3642.09 431.312   2
 -17  -3   0 3286.56 190.262   6
 -17  -3   0 3461.19 238.338   8
 -17  -3   0 3626.43 226.703   5
 -17  -3  -1 215.140 96.6142   5
 -17  -3  -1 228.421 71.7822   7
 -17  -3  -1 190.775 94.3559   4
   3 -17   1 320.397 146.021   1
   3 -17   1 300.109 202.519   2
 -17  -3  -1 385.611 106.026   6
 -17  -3   1 275.952 89.8415   8
 -17  -3  -1 206.188 77.5265   8
 -17  -3  -2 5669.78 334.017   4
 -17  -3  -2 5376.64 290.661   7
   3 -17   2 5530.96 646.880   2
 -17  -3  -2 5473.90 306.151   6
  17   3   2 5170.04 332.113  10
   3 -17   2 5265.47 305.256   3
 -17  -3  -2 5479.71 318.510   5
 -17  -3  -3 135.131 141.100   7
 -17  -3  -3 207.580 108.977   6
   3 -17   3 299.233 124.521   3
 -17  -3  -4-83.3987 89.0448   7
 -17  -4   0 50.6162 78.2795   5
   4 -17   0-60.8822 123.329   2
 -17  -4   0 10.6505 54.2472   6
 -17  -4   0-27.7296 80.8911   8
 -17  -4  -1 15823.5 473.889   4
 -17  -4  -1 15412.7 406.588   7
   4 -17   1 16412.7 1017.92   2
 -17  -4   1 16331.6 504.446   8
   4 -17   1 17549.6 852.190   1
 -17  -4  -1 15851.2 457.096   6
 -17  -4  -1 16374.2 513.653   8
 -17  -4  -1 16201.2 495.048   5
   4 -17   2 261.630 185.665   2
  17   4   2 249.086 122.890  10
   4 -17   2 337.215 117.682   3
 -17  -4  -2 55.9043 135.835   4
 -17  -4  -2-42.0682 98.8546   7
 -17  -4  -2 193.189 121.890   6
 -17  -4  -2 89.2541 98.7596   5
 -17  -4  -3 160.408 131.864   7
 -17  -4  -3 56.7810 104.186   6
   4 -17   3 142.845 112.181   3
 -17  -4  -4 689.016 115.596   7
  -4  17  -4 613.110 96.6137   7
 -17  -5   0-44.9513 67.6727   5
 -17  -5   0 102.346 86.5260   8
   5 -17   0 68.0737 122.740   2
 -17  -5   0 50.2134 62.0490   6
 -17  -5  -1 419.580 104.726   5
 -17  -5  -1 412.516 102.950   6
 -17  -5  -1 423.678 85.7186   7
 -17  -5  -1 230.731 98.2874   4
 -17  -5   1 190.855 91.9650   8
   5 -17   1 317.749 208.342   2
 -17  -5  -1 340.900 107.285   8
   5 -17   2 69.4921 113.654   3
 -17  -5  -2 83.5469 128.694   4
 -17  -5  -2 29.9508 111.069   7
  17   5   2 236.141 124.935  10
   5 -17   2 26.6444 162.394   2
 -17  -5  -2 111.511 112.574   6
 -17  -5  -2 234.695 117.385   5
 -17  -5  -3 15.2178 131.739   7
 -17  -5  -3-20.6432 97.8691   6
   5 -17   3 24.5061 129.425   3
 -17  -5  -4 293.892 82.7936   7
  -5  17  -4 442.220 85.6243   7
   5 -17   4 325.068 88.9050   3
 -17  -6   0 43.3872 83.0924   8
   6 -17   0 63.4478 164.850   2
 -17  -6   0 39.1467 70.7151   6
 -17  -6   0 14.8701 81.6802   5
 -17  -6  -1-7.80084 100.214   4
 -17  -6  -1 179.095 69.2335   7
   6 -17   1 192.006 189.419   2
 -17  -6  -1 85.1435 78.3034   6
 -17  -6  -1-80.9383 116.047   5
 -17  -6  -2 10253.9 453.785   4
 -17  -6  -2 9790.04 384.768   7
   6 -17   2 9686.39 892.051   2
 -17  -6  -2 9819.08 406.684   6
  17   6   2 9024.79 451.665  10
 -17  -6  -2 9804.47 428.805   5
   6 -17   2 9509.55 427.018   3
 -17  -6  -3 17.3997 134.813   7
 -17  -6  -3 42.1563 97.3711   6
   6 -17   3 57.6601 108.793   3
 -17  -6  -4 252.296 89.7851   7
  -6  17  -4 79.4179 64.8358   7
   6 -17   4 63.8226 61.9763   3
 -17  -7   0 473.082 158.061   1
 -17  -7   0 465.958 113.348   5
 -17  -7   0 514.554 101.143   6
 -17  -7  -1 8450.88 357.205   4
 -17  -7  -1 8318.62 306.811   7
   7 -17   1 8704.08 762.684   2
 -17  -7  -1 8300.93 347.940   6
  -7  17  -1 8444.52 357.474   8
  -7  17   1 8255.74 353.949   8
 -17  -7  -1 8220.74 369.172   5
 -17  -7  -2 30180.9 759.575   4
 -17  -7  -2 28745.2 648.566   7
   7 -17   2 28035.2 1523.89   2
 -17  -7  -2 29534.3 695.269   6
  17   7   2 28524.5 779.552  10
   7 -17   3 0.91076 118.820   3
 -17  -7  -3 63.2550 125.696   7
 -17  -7  -3 108.129 96.9570   6
   7 -17   4 37.4162 79.5270   3
 -17  -7  -4 11.8146 68.3582   7
  -7  17  -4 49.4090 65.3733   7
  -8  17   0-185.754 108.932   8
 -17  -8   0-176.762 147.726   1
 -17  -8   0 103.475 78.5507   6
 -17  -8   0 66.9195 81.4141   5
 -17  -8  -1 3668.92 246.117   4
 -17  -8  -1 3697.68 213.753   7
 -17  -8  -1 3375.91 234.727   6
 -17  -8  -1 3427.37 262.919   5
   8 -17   1 3195.41 482.989   2
  -8  17   1 3351.76 236.441   8
  -8  17  -1 3210.22 233.485   8
 -17  -8  -2 8240.97 366.168   7
   8 -17   2 8838.32 872.444   2
 -17  -8  -2 8742.85 395.798   6
  17   8   2 8168.36 435.723  10
   8 -17   3 87.7106 111.039   3
 -17  -8  -3-59.0829 133.850   7
 -17  -8  -3 82.8555 94.6580   6
  -8  17  -4 1045.14 120.912   7
   8 -17   4 967.257 129.407   3
 -17  -9   0 3073.33 218.407   6
 -17  -9   0 2924.71 405.222   1
  -9  17   0 3313.75 231.871   8
 -17  -9  -1 18808.2 477.296   7
   9 -17   1 18860.6 1164.14   2
 -17  -9  -1 19486.9 540.676   6
  -9  17  -1 18632.0 546.821   8
  -9  17   1 19058.6 551.801   8
 -17  -9  -2 76742.1 1081.29   7
   9 -17   2 77760.1 2569.73   2
 -17  -9  -2 78811.1 1141.67   6
  17   9   2 78630.2 1312.13  10
   9 -17   3 606.852 150.973   3
 -17  -9  -3 475.608 147.006   7
 -17  -9  -3 311.242 108.178   6
  -9  17  -4 1474.72 135.741   7
   9 -17   4 1383.37 143.886   3
  17   9   4 1359.10 139.630   9
 -17 -10   0-33.6340 114.566   1
 -10  17   0 65.5623 94.5011   8
 -17 -10   0-21.4882 77.0602   6
 -17 -10  -1 6462.63 295.882   7
  10 -17   1 6733.77 709.235   2
 -17 -10  -1 6380.86 326.165   6
 -10  17  -1 6937.99 341.416   8
 -10  17   1 6129.86 323.707   8
 -17 -10  -2 999.922 167.445   7
  17  10   2 900.903 182.517  10
 -17 -10  -2 950.728 175.363   6
  10 -17   2 1073.18 319.135   2
  10 -17   3 555.443 151.301   3
 -17 -10  -3 587.109 151.547   7
 -17 -10  -3 530.127 127.168   6
 -10  17  -4 254.519 71.9654   7
  17  10   4 159.604 68.7114   9
  10 -17   4 175.844 75.5092   3
 -17 -11   0 2076.86 193.619   6
 -11  17   0 2175.82 203.593   8
 -17 -11   0 1987.43 357.277   1
 -11  17  -1 663.982 129.872   8
 -11  17   1 641.107 130.871   8
 -17 -11  -1 930.347 137.409   7
 -17 -11   1 582.675 247.892   1
 -17 -11  -1 1009.57 162.555   6
 -17 -11  -2 53.4137 116.939   7
  17  11   2 194.755 131.879  10
 -17 -11  -2 192.188 132.716   6
  11 -17   2 242.630 223.034   2
  11 -17   3 215.160 129.769   3
 -17 -11  -3-31.6968 124.850   7
 -17 -11  -3 44.6066 91.6176   6
 -11  17  -4 130.793 65.4607   7
  17  11   4-11.8442 59.4840   9
  11 -17   4-5.67603 55.6263   3
 -12  17   0-145.401 118.079   8
 -17 -12   0 6.60205 89.5299   6
 -17 -12   0-31.2775 137.596   1
 -12  17  -1-199.200 115.954   8
 -12  17   1-30.9188 98.4845   8
 -17 -12   1 7.01329 161.124   1
 -17 -12  -1 101.189 109.450   6
 -17 -12  -2 3279.51 250.687   7
 -17 -12  -2 3364.68 264.185   6
  17  12   2 3435.06 297.544  10
  12 -17   3 296.375 133.576   3
 -17 -12  -3 420.797 137.557   7
 -17 -12  -3 364.492 97.8760   6
 -17 -13   0 6832.66 334.294   6
 -17 -13   0 6282.26 638.112   1
 -13  17   0 6627.87 357.658   8
 -13  17  -1 313.446 105.503   8
 -13  17   1 289.840 107.599   8
 -17 -13  -1 436.614 141.616   6
 -17 -13   1 364.720 187.861   1
 -17 -13  -2 95.2667 123.194   7
  17  13   2 118.353 119.717  10
 -17 -13  -2-63.3334 116.341   6
  13 -17   3 468.708 138.288   3
 -13  17  -3 536.281 155.907   7
 -17 -13  -3 433.597 110.738   6
 -14  17   0 9.63314 122.249   8
 -17 -14   0 125.943 108.169   6
 -17 -14   0 60.6587 149.565   1
 -17 -14   1 6789.49 767.156   1
 -17 -14  -1 7516.43 373.001   6
 -14  17  -1 7156.46 369.946   8
 -14  17   1 7208.14 369.038   8
  14 -17   2 2434.97 251.623   3
 -17 -14  -2 2453.23 244.668   6
  17  14   2 2371.90 245.932  10
  14 -17   3 277.021 116.159   3
 -14  17  -3 291.623 137.444   7
 -17 -14  -3 137.060 85.5756   6
 -17 -15   0 16105.3 533.355   6
 -15  17   0 16405.9 563.950   8
 -15  17   1 6880.89 367.907   8
 -17 -15  -1 7708.78 389.097   6
 -15  17  -1 7374.50 382.406   8
  17  15   2 201.392 116.580  10
  15 -17   2 179.763 123.424   3
 -17 -15  -2 180.043 127.667   6
  15 -17   3 896.397 156.856   3
 -15  17  -3 1091.18 169.642   7
 -17 -15  -3 625.342 113.657   6
 -16  17   0 57.7739 128.054   8
 -17 -16   0 165.160 118.130   6
 -17 -16   0 36.4814 155.635   1
 -17 -16   1 23748.0 1445.40   1
 -16  17   1 25573.0 705.855   8
 -17 -16  -1 26214.9 698.767   6
  17  16   1 26021.9 702.710  10
 -16  17  -1 26503.8 715.431   8
  16 -17   2 2934.76 215.748   3
 -17 -16  -2 3354.61 267.098   6
  17  16   2 3148.31 277.180  10
 -16  17  -3 6710.87 331.697   7
  16 -17   3 6313.12 332.721   3
 -17 -17   0 4148.77 291.056   6
 -17  17   0 3761.62 296.974   8
 -17  17   1 27941.7 741.015   8
 -17 -17  -1 29115.2 737.752   6
  17  17   1 28374.3 726.887  10
 -17  17  -1 28033.7 744.900   8
 -17 -17  -2 2702.36 236.454   6
  17  17   2 2379.61 230.296  10
  17 -17   2 2660.35 252.760   3
  17 -17   3 162.134 103.720   3
 -17  17  -3 181.327 108.281   7
 -17 -17  -3 198.998 79.1675   6
 -18  17   0 54.6416 144.884   8
 -17 -18  -1 27282.1 723.636   6
  17  18   1 27110.9 697.448  10
 -18  17   1 26822.4 728.568   8
 -18  17  -1 27256.7 739.843   8
 -18  17  -2 2182.38 215.881   7
 -17 -18  -2 2296.48 222.228   6
  18 -17   2 2431.66 232.256   3
 -18  17  -3 10020.5 366.893   7
  18 -17   3 9374.13 373.010   3
 -16 -18   0 10700.9 928.094   1
 -18  16   0 11782.6 500.862   8
 -16 -18  -1 13674.5 513.124   6
  16  18   1 12991.6 476.563  10
 -18  16   1 12645.2 507.283   8
 -18  16  -1 12666.3 508.407   8
 -18  16  -2 6807.04 347.215   7
 -16 -18  -2 6915.96 354.213   6
  18 -16   2 6491.29 372.358   3
 -18  16  -3 446.431 121.364   7
  18 -16   3 400.582 114.447   3
 -15 -18   0-53.5919 158.485   1
 -18  15   0 16.3458 127.251   8
 -15 -18  -1 24432.9 666.160   6
  15  18   1 23705.3 633.534  10
 -18  15   1 24043.1 688.556   8
 -18  15  -1 23983.6 684.782   8
 -15 -18   1 22018.7 1388.56   1
  18 -15   2 991.190 175.103   3
 -18  15  -2 1126.88 173.080   7
 -15 -18  -2 1053.10 171.084   6
 -18  15  -3 4.76901 73.1198   4
 -18  15  -3 94.7814 110.899   7
  18 -15   3 30.9397 87.8036   3
 -14 -18   0 3072.44 526.612   1
 -18  14   0 3315.35 274.713   8
 -14 -18   1 1267.69 351.805   1
 -18  14   1 1221.73 172.292   8
 -14 -18  -1 871.155 272.615   1
 -14 -18  -1 1448.25 206.611   6
 -18  14  -1 1317.92 186.485   8
  18 -14   2 1099.20 194.734   3
 -18  14  -2 987.828 169.569   7
 -14 -18  -2 1118.65 164.242   6
 -18  14  -3 749.832 129.298   4
 -18  14  -3 651.393 135.366   7
  18 -14   3 955.321 153.356   3
 -18  13   0-73.5430 114.815   8
 -13 -18   0-385.659 205.112   1
 -13 -18  -1 22653.1 627.318   6
 -13 -18  -1 21863.1 1208.65   1
 -18  13   1 21497.0 644.074   8
 -18  13  -1 21813.0 645.615   8
 -13 -18   1 21466.5 1363.43   1
 -18  13  -2 24561.8 652.341   7
 -13 -18  -2 24446.0 648.509   6
  18 -13   2 23350.6 685.228   3
  18 -13   3 3797.34 268.574   3
 -18  13  -3 3650.88 245.186   4
 -18  13  -3 3942.54 263.922   7
 -18  12   0 1824.92 213.257   8
 -12 -18   0 1498.32 350.929   1
 -12 -18  -1 490.329 208.527   1
 -12 -18  -1 893.897 158.764   6
 -12 -18   1 672.809 296.055   1
 -18  12   1 623.796 135.795   8
 -18  12  -1 557.214 130.558   8
 -18  12  -2 6155.54 343.273   7
 -12 -18  -2 5910.86 324.037   6
  18 -12   2 5541.42 341.671   3
 -18  12  -3 1632.48 177.913   4
 -18  12  -3 1770.16 195.993   7
  18 -12   3 1507.13 187.681   3
 -11 -18   0-31.7981 142.260   1
 -18  11   0-160.331 124.644   8
 -11 -18  -1-20.3248 151.218   1
 -11 -18  -1 145.063 105.677   6
 -11 -18   1 38.7045 197.567   1
 -18  11   1-107.505 112.929   8
 -18  11  -1-168.805 117.388   8
 -18  11  -2 14166.4 525.758   4
 -18  11  -2 14485.1 504.199   7
 -11 -18  -2 14342.1 490.813   6
  18 -11   2 14045.9 519.038   3
 -18  11  -3 262.716 104.653   4
 -18  11  -3 169.695 125.918   7
  18 -11   3 16.4869 92.1599   3
 -10 -18   0 631.417 224.235   1
 -18  10   0 955.764 161.734   8
 -10 -18  -1 3154.01 452.484   1
 -10 -18  -1 3430.49 249.517   6
 -10 -18   1 2856.12 485.844   1
 -18  10   1 2971.18 244.424   8
 -18  10  -1 3038.11 237.814   8
  18 -10   2 525.020 137.366   3
 -18  10  -2 459.076 131.504   7
 -18  10  -2 589.771 171.954   4
 -10 -18  -2 631.694 133.346   6
 -18  10  -3 375.454 123.309   4
 -18  10  -3 47.0530 114.087   7
  18 -10   3 157.790 99.1762   3
 -18  10  -4 890.265 102.425   7
 -18   9   0-30.5009 97.2045   8
  -9 -18   0 110.385 183.022   1
  -9 -18  -1 5934.96 311.686   6
  -9 -18   1 5730.14 658.180   1
 -18   9   1 5774.53 324.922   8
 -18   9  -1 5737.89 326.095   8
  -9 -18   1 4967.41 624.067   2
 -18   9  -2 5183.73 330.446   4
 -18   9  -2 5396.62 317.774   7
  -9 -18  -2 5039.04 287.631   6
  -9 -18   2 4601.60 639.609   1
  18  -9   2 5016.57 310.337   3
 -18   9  -3 802.835 157.059   4
 -18   9  -3 1078.21 175.407   7
  18  -9   3 770.980 143.510   3
 -18   9  -4 101.112 60.1699   7
  -8 -18   0 2448.14 388.064   1
 -18   8   0 2673.72 227.442   8
  -8 -18   1 925.346 294.410   1
  -8 -18   1 656.513 224.706   2
 -18   8  -1 794.963 143.118   8
  -8 -18  -1 1000.39 147.837   6
 -18   8   1 737.497 133.729   8
  18  -8   2 438.238 116.975   3
  -8 -18   2 484.267 286.628   1
 -18   8  -2 473.602 144.242   7
 -18   8  -2 432.471 160.761   4
  -8 -18  -2 476.733 106.610   6
 -18   8  -3 331.108 116.262   4
 -18   8  -3 204.542 128.775   7
 -18   8  -3 71.9634 120.540   6
  18  -8   3 120.923 91.3679   3
 -18   8  -4 152.098 71.0545   7
  -7 -18   0-49.1461 128.443   2
  -7 -18   0 89.3611 168.779   1
 -18   7   0-36.2667 93.1939   8
  -7 -18   1-72.3377 188.286   1
  -7 -18   1 32.7452 180.144   2
 -18   7   1 78.3457 82.8912   8
  -7 -18  -1-9.82533 82.8414   6
 -18   7  -1-21.1571 89.8248   8
 -18   7  -2 2953.15 262.467   4
 -18   7  -2 3183.16 243.890   7
  -7 -18   2 2588.95 513.589   2
  -7 -18  -2 2416.02 192.406   6
  18  -7   2 2998.88 233.591   3
  -7 -18   2 2651.69 502.894   1
 -18   7  -3-62.3893 111.284   4
 -18   7  -3 183.628 140.518   7
 -18   7  -3 9.22229 122.133   6
  18  -7   3 91.0029 93.5928   3
   7  18   3-84.9665 76.6658   9
 -18   7  -4 2515.75 169.793   7
 -18   7  -4 1960.95 140.770   6
 -18   6   0 15997.9 512.584   8
  -6 -18   0 15688.9 940.149   1
  -6 -18   0 14925.0 868.492   2
  -6 -18   1 227.111 196.534   2
  -6 -18   1-6.77347 152.789   1
 -18   6   1 41.5649 80.6597   8
 -18   6  -1-88.3446 93.2548   8
  18  -6   2 604.302 123.317   3
  -6 -18   2 283.770 215.240   2
 -18   6  -2 192.215 98.8734   7
 -18   6  -2 476.628 144.735   4
  -6 -18   2 376.815 258.643   1
 -18   6  -3-2.48547 108.049   4
 -18   6  -3-50.1741 135.774   7
  18  -6   3-69.4316 91.5315   3
 -18   6  -3-30.6379 137.503   6
 -18   6  -4 2100.85 167.003   7
 -18   6  -4 1645.79 134.819   6
  -5 -18   0-388.476 168.037   2
 -18   5   0 9.18119 94.6817   8
  -5 -18   1 2384.52 424.597   2
 -18   5   1 2481.68 211.227   8
 -18   5  -1 2460.73 213.045   8
  -5 -18   1 2431.69 417.409   1
  18  -5   2 80.3691 67.1138  10
  18  -5   2 52.0977 71.2618   3
  -5 -18   2-59.5739 162.792   2
 -18   5  -2-123.755 110.848   7
 -18   5  -2-20.3022 127.561   4
  -5 -18   2-53.4290 131.312   1
  18  -5   3 2355.73 220.270   3
 -18   5  -3 2595.71 237.626   4
 -18   5  -3 3177.87 265.971   7
 -18   5  -3 2544.42 240.339   6
 -18   5  -4 9937.82 331.843   7
 -18   5  -4 7919.98 276.084   6
  -4 -18   0 1579.07 305.530   2
 -18   4   0 1300.65 163.152   8
  -4 -18   1 1515.07 314.389   2
 -18   4   1 1546.87 174.551   8
 -18   4  -1 1300.01 171.936   8
  -4 -18   1 1719.88 351.498   1
  18  -4   2 7230.25 360.715  10
 -18   4  -2 7078.59 376.171   4
  -4 -18   2 6464.73 701.905   1
 -18   4  -2 7316.23 347.733   7
  -4 -18   2 7022.78 751.389   2
  18  -4   2 7089.00 331.639   3
 -18   4  -3 50.5436 133.240   4
 -18   4  -3 139.788 155.722   7
  18  -4   3 151.021 88.0725   3
 -18   4  -3 2.00922 123.661   6
 -18   4  -4 3638.83 211.485   7
 -18   4  -4 2757.08 169.054   6
  -3 -18   0-72.0863 170.031   2
 -18   3   0 104.477 91.1800   8
  -3 -18   1 1370.15 295.556   1
  -3 -18   1 1221.16 302.564   2
 -18   3   1 1238.05 157.978   8
 -18   3  -1 1748.58 193.281   4
 -18   3  -1 1196.65 156.364   8
  18  -3   2 4025.06 273.481  10
  -3 -18   2 3475.45 549.289   2
 -18   3  -2 4486.68 309.761   4
  -3 -18   2 3554.67 509.997   1
 -18   3  -2 4339.66 273.978   7
 -18   3  -2 4679.42 300.357   6
 -18   3  -3 8420.50 410.871   4
 -18   3  -3 8677.79 404.838   6
 -18   3  -3 9415.69 423.587   7
  18  -3   3 8039.07 362.087   3
 -18   3  -4-29.6699 73.8839   7
 -18   3  -4 185.501 68.4813   6
  -2 -18   0 15016.1 846.207   2
 -18   2   0 15413.8 484.118   8
 -18   2  -1 3495.04 240.992   4
  -2 -18   1 3379.46 494.801   2
  -2 -18   1 3329.91 447.224   1
 -18   2  -1 3443.33 224.828   6
 -18   2   1 3028.78 234.200   8
 -18   2  -1 2830.20 228.226   8
  -2 -18   2 629.310 234.753   2
 -18   2  -2 740.842 140.723   5
  -2 -18   2 633.962 238.449   1
 -18   2  -2 724.065 131.831   7
 -18   2  -2 741.747 166.534   4
  18  -2   2 662.674 127.752  10
 -18   2  -2 948.391 164.498   6
 -18   2  -3 9009.66 411.447   6
 -18   2  -3 8433.04 415.765   4
 -18   2  -3 9004.13 415.398   7
 -18   2  -4-47.1481 81.9743   7
 -18   2  -4 118.030 55.6788   6
 -18   1   0-96.5375 65.1493   4
 -18   1   0-53.6847 85.6215   8
 -18   1  -1 1171.34 151.289   4
  -1 -18   1 995.711 275.387   1
 -18   1   1 1127.66 150.360   8
 -18   1  -1 1051.14 131.910   6
 -18   1  -1 971.259 147.918   8
  -1 -18   1 1018.97 284.349   2
 -18   1  -2 904.163 151.517   5
 -18   1  -2 1002.53 149.605   7
 -18   1  -2 1045.71 179.785   4
  -1 -18   2 926.746 294.540   2
  18  -1   2 941.473 150.678  10
 -18   1  -2 1099.57 162.857   6
 -18   1  -3 10218.9 458.034   4
 -18   1  -3 10840.9 453.439   7
 -18   1  -3 10367.2 436.926   6
 -18   1  -4 239.869 64.2400   6
  18  -1   4 131.828 56.1273   9
 -18   0   0-26.8759 64.4019   4
   0 -18   0-30.2215 149.686   2
 -18   0   0 18.5678 80.4898   8
 -18   0  -1 14.3792 83.6233   8
 -18   0  -1 10.5678 91.5134   4
   0 -18   1 24.4276 136.050   1
 -18   0  -1 39.2391 74.4475   6
   0 -18   1 39.2552 169.292   2
 -18   0   1-34.7330 94.3196   8
   0 -18   2 887.572 296.941   2
 -18   0  -2 857.329 147.808   5
   0 -18   2 1022.27 137.976   3
 -18   0  -2 837.566 157.703   4
 -18   0  -2 978.383 144.670   7
 -18   0  -2 832.642 162.281   6
  18   0   2 894.392 156.370  10
 -18   0  -3 312.380 140.458   4
 -18   0  -3 540.032 170.222   7
 -18   0  -3 452.081 136.578   6
   0 -18   3 500.906 118.535   3
 -18   0  -4-364.388 102.886   7
  18   0   4 22.8908 50.8539   9
 -18  -1   0-37.1860 57.3910   6
   1 -18   0-33.6608 144.641   2
 -18  -1   0-32.4383 86.6628   8
 -18  -1  -1 5774.77 303.019   4
   1 -18   1 6343.59 653.321   2
   1 -18   1 6317.53 565.553   1
 -18  -1  -1 5755.59 286.472   6
 -18  -1   1 5790.45 322.947   8
 -18  -1  -1 5564.52 319.651   8
 -18  -1  -2-142.628 121.164   5
  18   1   2 56.2429 93.6519  10
   1 -18   2 65.1270 74.7340   3
 -18  -1  -2 102.147 135.743   4
 -18  -1  -2-55.7857 108.212   7
 -18  -1  -2-55.6309 120.578   6
   1 -18   2-11.9067 180.888   2
 -18  -1  -3 1613.03 207.276   4
 -18  -1  -3 1400.04 188.524   7
 -18  -1  -3 1582.90 196.015   6
   1 -18   3 1455.78 181.687   3
 -18  -1  -4 1757.69 152.160   7
  18   1   4 1774.78 146.730   9
 -18  -2   0 394.290 106.583   5
 -18  -2   0 321.895 77.6999   6
 -18  -2   0 282.736 99.1605   8
   2 -18   0 350.957 173.343   2
 -18  -2  -1-96.7632 116.687   5
 -18  -2  -1-51.3464 64.4897   7
 -18  -2  -1-41.5511 98.5455   4
   2 -18   1 54.0863 107.903   1
 -18  -2  -1 60.3863 79.2334   6
   2 -18   1 76.6045 167.503   2
 -18  -2   1 52.0029 80.2925   8
 -18  -2  -1 84.7763 76.3056   8
 -18  -2  -2 583.325 125.442   5
   2 -18   2 650.532 125.274   3
 -18  -2  -2 809.945 160.827   4
 -18  -2  -2 463.579 113.608   7
 -18  -2  -2 557.591 144.936   6
  18   2   2 433.531 136.198  10
   2 -18   2 114.421 156.071   2
 -18  -2  -3 753.118 166.593   7
 -18  -2  -3 781.982 157.250   6
   2 -18   3 656.423 133.744   3
 -18  -2  -4-261.428 92.5164   7
  18   2   4-19.2750 64.2442   9
 -18  -3   0-63.9720 82.8819   5
 -18  -3   0-7.56862 55.9448   6
   3 -18   0 58.3284 123.727   2
 -18  -3   0-30.3637 96.9433   8
 -18  -3  -1-160.937 119.363   5
 -18  -3  -1 52.4811 55.0918   7
 -18  -3  -1 192.895 103.154   4
   3 -18   1 26.6061 138.760   1
 -18  -3  -1 7.72173 81.4306   6
   3 -18   1 54.7325 175.646   2
 -18  -3   1 9.54742 76.8490   8
 -18  -3  -1-5.42691 78.6403   8
 -18  -3  -2 658.020 149.434   6
   3 -18   2 688.133 128.970   3
 -18  -3  -2 664.555 156.944   4
 -18  -3  -2 566.281 120.070   7
   3 -18   2 802.681 290.838   2
  18   3   2 594.641 150.044  10
 -18  -3  -2 607.696 133.394   5
 -18  -3  -3-148.746 146.863   7
 -18  -3  -3-4.48443 113.482   6
   3 -18   3 42.0477 92.8067   3
 -18  -3  -4-57.3502 80.6160   7
  18   3   4-71.1443 65.0245   9
   4 -18   0 3537.34 438.868   2
 -18  -4   0 3852.12 265.184   8
 -18  -4   0 3569.31 206.728   6
 -18  -4   0 3602.16 240.007   5
 -18  -4  -1 7086.73 280.421   7
 -18  -4  -1 7378.35 338.269   4
   4 -18   1 7723.97 734.490   2
   4 -18   1 7317.71 576.974   1
 -18  -4  -1 7486.24 329.945   6
 -18  -4  -1 6912.05 363.618   8
 -18  -4   1 6946.72 354.699   8
 -18  -4  -1 6982.52 342.007   5
 -18  -4  -2 4207.49 303.991   4
 -18  -4  -2 3830.87 250.944   7
 -18  -4  -2 4082.54 276.391   6
  18   4   2 3830.72 298.441  10
   4 -18   2 4120.96 277.611   3
 -18  -4  -2 3978.05 287.026   5
   4 -18   2 3973.37 576.501   2
 -18  -4  -3 31.2580 122.645   7
 -18  -4  -3-96.9989 104.666   6
   4 -18   3-8.14847 104.631   3
 -18  -4  -4 292.402 89.1144   7
 -18  -5   0 0.12651 81.5902   5
   5 -18   0-81.2819 116.383   2
 -18  -5   0-11.8394 65.2982   6
 -18  -5   0 52.1811 101.367   8
 -18  -5  -1-39.8904 94.5251   5
 -18  -5  -1 31.4460 86.0045   8
 -18  -5  -1-51.6029 55.7983   7
 -18  -5  -1 56.1639 97.7453   4
   5 -18   1-22.9064 153.491   2
 -18  -5  -1 54.2524 88.3916   6
 -18  -5   1 53.3535 84.5659   8
 -18  -5  -2 2242.79 245.331   4
 -18  -5  -2 1784.81 181.834   7
  18   5   2 2081.66 231.511  10
   5 -18   2 2289.43 217.534   3
 -18  -5  -2 1994.66 200.669   6
   5 -18   2 1558.05 365.445   2
 -18  -5  -2 1947.08 214.548   5
 -18  -5  -3 74.7413 125.151   7
 -18  -5  -3-58.7672 102.293   6
   5 -18   3 131.863 104.417   3
 -18  -5  -4 232.332 73.2957   7
  -5  18  -4 286.909 74.6440   7
 -18  -6   0 10829.1 439.823   8
   6 -18   0 10779.0 770.753   2
 -18  -6   0 11072.4 371.435   6
 -18  -6   0 9519.34 393.762   5
  -6  18  -1 1203.29 150.012   8
  -6  18   1 1095.23 141.675   8
 -18  -6  -1 1243.34 129.108   7
 -18  -6  -1 1285.22 157.337   4
   6 -18   1 1696.67 355.627   2
 -18  -6  -1 1362.03 164.373   6
 -18  -6  -1 1175.92 162.199   5
 -18  -6  -2 4000.28 310.697   4
 -18  -6  -2 4448.53 294.453   6
  18   6   2 3830.19 310.093  10
 -18  -6  -2 3719.22 249.501   7
   6 -18   2 3881.27 278.735   3
   6 -18   2 3678.23 568.730   2
 -18  -6  -3 448.780 139.681   7
 -18  -6  -3 438.595 130.556   6
   6 -18   3 679.247 152.163   3
 -18  -6  -4 94.9499 65.5545   7
  -6  18  -4 235.202 68.4571   7
   6 -18   4 159.641 72.7373   3
 -18  -7   0-5.85410 80.5988   5
   7 -18   0 166.911 145.894   2
 -18  -7   0-39.8260 70.3063   6
  -7  18  -1 1724.60 175.093   8
  -7  18   1 1629.72 177.276   8
 -18  -7  -1 1584.04 147.577   7
 -18  -7  -1 1579.42 178.698   4
 -18  -7  -1 1941.11 190.457   6
   7 -18   1 1687.05 353.175   2
 -18  -7  -1 1839.84 210.289   5
 -18  -7  -2 14158.1 463.996   7
   7 -18   2 14477.9 1122.24   2
 -18  -7  -2 14403.4 503.427   6
  18   7   2 14261.4 568.345  10
   7 -18   2 14153.3 529.499   3
 -18  -7  -3 117.594 120.806   7
   7 -18   3 100.790 115.822   3
 -18  -7  -3-46.1528 101.411   6
 -18  -7  -4 549.990 97.1308   7
  -7  18  -4 394.948 84.0877   7
   7 -18   4 480.679 99.0991   3
  18   7   4 480.532 92.7567   9
 -18  -8   0 1548.50 305.229   1
  -8  18   0 1502.10 167.411   8
 -18  -8   0 1587.16 164.195   6
 -18  -8   0 1371.53 172.433   5
 -18  -8  -1 13059.5 456.494   4
 -18  -8  -1 12899.0 398.113   7
   8 -18   1 12414.7 949.355   2
 -18  -8  -1 13249.7 454.307   6
  -8  18  -1 13520.5 470.589   8
  -8  18   1 12967.2 470.072   8
 -18  -8  -1 13916.2 497.523   5
 -18  -8  -2 12391.3 439.496   7
   8 -18   2 12029.4 1026.07   2
 -18  -8  -2 12758.5 478.406   6
  18   8   2 12563.3 540.757  10
   8 -18   2 12349.0 505.732   3
   8 -18   3 197.518 123.110   3
 -18  -8  -3-29.3301 123.935   7
 -18  -8  -3 124.369 105.659   6
 -18  -8  -4 817.522 107.181   7
  -8  18  -4 523.803 87.1295   7
   8 -18   4 510.901 93.2126   3
  18   8   4 554.759 98.6604   9
 -18  -9   0 105.535 137.432   1
  -9  18   0-6.58569 93.7430   8
 -18  -9   0 26.7515 92.6037   6
  -9  18  -1-149.169 108.505   8
  -9  18   1-146.280 112.970   8
 -18  -9  -1-20.9744 69.0760   7
   9 -18   1-38.8887 182.490   2
 -18  -9  -1 9.61626 108.525   6
 -18  -9  -2 35568.4 735.006   7
   9 -18   2 35871.2 1785.22   2
 -18  -9  -2 35860.4 790.250   6
  18   9   2 34942.4 895.491  10
   9 -18   3 1058.22 176.360   3
 -18  -9  -3 781.742 165.649   7
 -18  -9  -3 815.418 140.849   6
   9 -18   4 107.945 60.6170   3
  18   9   4 29.2661 52.5279   9
 -10  18   0 180.553 104.624   8
 -18 -10   0 134.894 121.876   1
 -18 -10   0 39.5491 91.8760   6
 -10  18  -1 1678.36 181.823   8
 -10  18   1 1494.81 174.865   8
 -18 -10  -1 1622.13 160.610   7
  10 -18   1 1608.01 367.204   2
 -18 -10  -1 1363.25 176.709   6
 -18 -10  -2 3416.96 254.373   7
 -18 -10  -2 3573.92 277.331   6
  18  10   2 3403.13 311.037  10
  10 -18   3 1113.65 178.851   3
 -18 -10  -3 1245.64 173.549   7
 -18 -10  -3 1263.22 164.756   6
  18  10   4 66.5882 58.5617   9
 -11  18   0 47.9971 105.471   8
 -18 -11   0 112.171 112.804   1
 -18 -11   0 219.160 108.867   6
 -18 -11  -1 2550.11 195.792   7
 -18 -11  -1 2543.76 229.427   6
  11 -18   1 2463.33 461.322   2
 -11  18  -1 2658.25 223.523   8
 -11  18   1 2376.62 222.328   8
  18  11   2 19903.2 679.242  10
 -18 -11  -2 20391.1 571.617   7
 -18 -11  -2 20763.8 612.172   6
  11 -18   3 43.7106 107.934   3
 -18 -11  -3 27.2557 112.073   7
 -18 -11  -3 147.360 98.1977   6
 -18 -12   0 7143.86 348.157   6
 -12  18   0 7106.82 358.983   8
 -18 -12   0 7546.66 699.584   1
  12 -18   1 5380.82 670.742   2
 -18 -12  -1 5444.20 324.931   6
 -12  18   1 5130.65 307.948   8
 -12  18  -1 5576.01 326.716   8
 -18 -12  -2 1219.32 176.926   7
  18  12   2 1005.47 186.092  10
 -18 -12  -2 962.368 172.967   6
  12 -18   3 1296.82 184.288   3
 -18 -12  -3 1527.80 185.076   7
 -18 -12  -3 1141.19 152.985   6
 -18 -13   0 54.1881 110.165   1
 -13  18   0-93.7753 129.336   8
 -18 -13   0-63.5380 102.284   6
 -18 -13   1 2499.88 471.652   1
 -18 -13  -1 2866.24 245.535   6
 -13  18  -1 2866.99 246.606   8
 -13  18   1 2918.64 248.156   8
 -18 -13  -2 1035.21 171.076   7
  13 -18   2 918.477 171.352   3
  18  13   2 1173.97 193.462  10
 -18 -13  -2 1264.50 197.430   6
  13 -18   3 890.218 153.546   3
 -13  18  -3 840.685 151.802   7
 -18 -13  -3 890.619 136.566   6
 -18 -14   0 19400.8 579.155   6
 -14  18   0 19542.2 619.916   8
 -18 -14   0 18213.8 1116.40   1
 -18 -14   1 2356.85 479.825   1
 -14  18  -1 2075.38 206.983   8
 -14  18   1 2046.46 203.778   8
 -18 -14  -1 2409.68 244.065   6
  14 -18   2 1454.15 205.572   3
 -18 -14  -2 1336.18 201.802   6
  18  14   2 1338.66 194.281  10
 -14  18  -3 2356.00 224.818   7
 -18 -14  -3 1784.74 172.717   6
  14 -18   3 2420.09 222.614   3
 -15  18   0 88.7909 131.077   8
 -18 -15   0 120.664 123.322   6
 -18 -15   0-35.9056 152.617   1
 -15  18   1-131.687 140.829   8
 -15  18  -1-199.837 154.355   8
 -18 -15   1-38.2963 150.526   1
 -18 -15  -1-14.9501 137.698   6
  15 -18   2 1121.08 185.913   3
  18  15   2 661.803 150.790  10
 -18 -15  -2 1018.07 182.654   6
  15 -18   3 5084.73 301.362   3
 -15  18  -3 5933.23 313.756   7
 -18 -16   0 4466.66 306.746   6
 -16  18   0 4116.66 304.032   8
 -18 -16   0 3507.87 514.820   1
 -16  18   1 1846.76 211.293   8
 -16  18  -1 1992.25 208.755   8
  18  16   1 2000.81 212.605  10
 -18 -16  -1 2216.50 238.344   6
 -18 -16  -2 3399.48 273.264   6
  18  16   2 3086.80 269.077  10
  16 -18   2 3334.78 277.589   3
  16 -18   3 2633.74 215.411   3
 -16  18  -3 3109.92 224.747   7
 -17  18   0-142.368 146.035   8
 -18 -17   0 80.3118 128.426   6
 -17  18   1 681.126 138.512   8
 -17  18  -1 887.677 159.295   8
  18  17   1 1038.87 152.069  10
  17 -18   2 73.5630 109.452   3
  18  17   2-31.6365 87.3118  10
 -18 -17  -2 41.7388 108.979   6
 -17  18  -3 2132.01 184.884   7
  17 -18   3 2284.17 195.524   3
 -18  18   0 4897.23 337.585   8
 -18 -18  -1 1682.18 228.639   6
  18  18   1 1432.32 170.783  10
 -18  18   1 1213.00 173.962   8
 -18  18  -1 1526.02 196.768   8
 -18  18  -2 2240.48 203.674   7
 -18 -18  -2 2280.72 214.799   6
  18 -18   2 2290.19 224.465   3
 -18  18  -3 4742.19 245.993   7
  18 -18   3 4283.71 247.557   3
 -19  18   0-112.026 155.113   8
 -18 -19  -1 2244.24 244.116   6
 -19  18   1 1599.25 207.528   8
 -19  18  -1 1673.89 208.626   8
  19 -18   2-42.8961 100.324   3
 -19  18  -2-18.8359 84.7522   7
 -19  18  -2 51.1850 114.979   4
 -18 -19  -2-57.8557 95.3980   6
 -19  18  -3 242.928 87.0662   7
  19 -18   3 54.5583 66.7071   3
 -19  17   0 11211.8 495.741   8
 -17 -19  -1 25267.1 695.986   6
 -19  17  -1 24181.4 698.822   8
 -19  17   1 23462.0 686.046   8
  19 -17   2 1309.72 186.111   3
 -19  17  -2 1111.79 148.940   7
 -17 -19  -2 1223.82 170.761   6
 -19  17  -3 9146.25 331.171   7
  19 -17   3 8363.68 337.025   3
 -19  16   0-112.014 154.353   8
 -19  16  -1 3398.53 279.455   8
 -16 -19  -1 3937.75 306.744   6
 -19  16   1 3316.15 278.824   8
  19 -16   2 172.953 122.825   3
 -19  16  -2 65.7250 92.5308   7
 -16 -19  -2 97.6831 112.968   6
 -19  16  -3 536.989 117.006   7
  19 -16   3 469.898 108.016   3
 -15 -19   0 342.750 228.955   1
 -19  15   0 171.716 137.054   8
 -15 -19  -1 9722.42 433.831   6
 -19  15  -1 9349.31 439.893   8
 -19  15   1 9149.84 434.343   8
  19 -15   2 235.195 126.740   3
 -19  15  -2 350.573 130.770   7
 -19  15  -2 414.337 168.789   4
 -15 -19  -2 442.672 145.141   6
  19 -15   3 1636.66 173.942   3
 -19  15  -3 1473.63 146.932   4
 -19  15  -3 1569.06 163.110   7
 -14 -19   0 64.5393 128.457   1
 -19  14   0 42.0966 132.355   8
 -14 -19  -1 2292.54 236.882   6
 -19  14  -1 2047.75 222.294   8
 -19  14   1 2106.90 225.008   8
  19 -14   2 1030.63 176.757   3
 -19  14  -2 1038.11 166.610   7
 -19  14  -2 1333.16 208.150   4
 -14 -19  -2 982.652 177.684   6
 -19  14  -3 283.876 95.6345   4
 -19  14  -3 421.490 113.299   7
  19 -14   3 358.374 109.852   3
 -13 -19   0 279.687 196.825   1
 -19  13   0 316.881 130.661   8
 -13 -19  -1 14434.3 513.815   6
 -13 -19  -1 14887.2 1025.69   1
 -19  13   1 13854.0 523.649   8
 -19  13  -1 13919.0 524.424   8
 -13 -19   1 13924.2 1108.56   1
 -19  13  -2 5825.53 358.421   4
 -19  13  -2 5439.98 322.975   7
 -13 -19  -2 5700.53 322.027   6
  19 -13   2 5078.71 333.377   3
 -19  13  -3 37.6112 81.7239   4
 -19  13  -3 85.0106 97.9114   7
  19 -13   3 109.380 83.1542   3
 -12 -19   0 232.384 201.627   1
 -19  12   0-39.1706 136.296   8
 -12 -19  -1 854.322 283.570   1
 -12 -19  -1 628.738 149.646   6
 -12 -19   1 558.392 333.297   1
 -19  12   1 516.135 118.278   8
 -19  12  -1 665.686 141.189   8
  19 -12   2 108.686 101.737   3
 -19  12  -2 83.5600 111.271   7
 -19  12  -2 355.661 191.767   4
 -12 -19  -2 249.836 113.945   6
 -19  12  -3 69.9739 87.2067   4
 -19  12  -3 147.640 104.566   7
  19 -12   3-71.6300 85.9590   3
 -11 -19   0-24.4616 172.867   1
 -19  11   0-34.3065 111.631   8
 -11 -19  -1 1873.66 389.656   1
 -11 -19   1 1808.99 420.271   1
 -19  11   1 1499.66 183.570   8
 -11 -19  -1 1755.27 201.846   6
 -19  11  -1 1507.65 179.754   8
 -19  11  -2 2492.74 263.029   4
 -19  11  -2 1951.68 199.253   7
 -11 -19  -2 2171.32 203.022   6
  19 -11   2 2069.30 215.572   3
 -19  11  -3 78.9577 90.9971   4
 -19  11  -3 113.283 117.003   7
 -19  11  -3-10.7804 111.517   6
  19 -11   3-46.7262 81.0417   3
 -10 -19   0-73.7195 148.657   1
 -19  10   0-35.1086 115.992   8
 -10 -19  -1 21.8085 130.690   1
 -19  10   1 182.816 104.914   8
 -10 -19   1 167.406 163.905   1
 -10 -19  -1 260.723 108.913   6
 -19  10  -1 23.7437 107.599   8
  19 -10   2 237.191 108.901   3
 -19  10  -2 204.526 108.778   7
 -19  10  -2 309.507 171.184   4
 -10 -19  -2 198.863 95.7986   6
 -19  10  -3 66.7479 91.6728   4
 -19  10  -3 32.8680 112.350   7
  19 -10   3-75.5114 89.2066   3
 -19  10  -3-64.4217 122.815   6
 -19   9   0 10739.5 450.956   8
  -9 -19   0 10149.4 827.674   1
 -19   9  -1 6352.24 349.762   8
 -19   9   1 6667.10 359.180   8
  -9 -19   1 6344.09 697.996   1
 -19   9  -2 2811.00 234.030   7
 -19   9  -2 2467.71 246.132   4
  19  -9   2 2472.37 222.473   3
 -19   9  -3 1020.03 155.064   4
 -19   9  -3 950.861 161.383   7
 -19   9  -3 1075.98 169.103   6
  19  -9   3 850.656 137.651   3
  -8 -19   0-67.0390 156.893   1
 -19   8   0-17.2082 106.875   8
  -8 -19   1 1971.14 420.055   2
  -8 -19   1 2258.90 435.370   1
 -19   8   1 2449.88 224.849   8
 -19   8  -1 2319.20 214.174   8
  19  -8   2 555.751 129.426   3
 -19   8  -2 546.985 137.118   7
 -19   8  -2 640.714 174.285   4
 -19   8  -3 61.5587 99.6598   4
 -19   8  -3 31.3911 109.254   7
  19  -8   3 80.0068 88.6424   3
 -19   8  -3-63.9591 127.812   6
 -19   8  -4 147.303 68.0589   7
 -19   7   0 1696.11 190.247   8
  -7 -19   0 1250.19 277.826   2
  -7 -19   0 1386.44 316.063   1
  -7 -19   1 156.023 202.672   1
  -7 -19   1 232.734 169.697   2
 -19   7   1 194.175 93.8571   8
 -19   7  -1 215.427 91.9686   8
  19  -7   2 1575.73 174.787   3
  -7 -19   2 1026.45 358.543   2
 -19   7  -2 1436.37 175.104   7
 -19   7  -2 1628.82 219.586   4
  -7 -19   2 1076.79 337.333   1
 -19   7  -3 1533.14 195.648   4
 -19   7  -3 1615.37 190.593   7
  19  -7   3 1411.44 175.220   3
 -19   7  -3 1446.82 188.507   6
 -19   7  -4 1547.91 134.545   7
  -6 -19   0-112.214 176.800   2
  -6 -19   0-10.4813 136.552   1
 -19   6   0 13.6071 95.5132   8
 -19   6   1 4684.16 296.830   8
 -19   6  -1 4350.22 285.739   8
  -6 -19   1 4661.69 597.035   2
  -6 -19   1 4175.41 566.316   1
  19  -6   2 135.100 77.7947   3
  -6 -19   2 417.018 267.017   2
 -19   6  -2 183.897 106.889   7
 -19   6  -2 92.7619 134.878   4
  -6 -19   2-117.059 140.701   1
 -19   6  -3 136.710 113.479   4
 -19   6  -3 539.342 140.644   7
  19  -6   3 368.385 105.000   3
 -19   6  -3 232.272 131.499   6
 -19   6  -4 5601.90 238.631   7
 -19   5   0 4014.34 271.698   8
  -5 -19   0 3968.21 496.288   1
  -5 -19   0 3547.68 442.505   2
 -19   5   1 10494.1 433.366   8
  -5 -19   1 9922.93 848.640   2
  -5 -19   1 10315.3 836.506   1
 -19   5  -1 9881.69 431.003   8
  19  -5   2 92.8392 75.7374   3
  -5 -19   2 6.94746 223.735   2
 -19   5  -2 27.4365 101.821   7
 -19   5  -2-4.49580 141.876   4
  -5 -19   2-112.450 141.145   1
  19  -5   2 54.6626 67.0750  10
 -19   5  -3 59.1307 113.828   4
 -19   5  -3-14.5519 120.177   7
  19  -5   3-0.98637 70.5785   3
 -19   5  -3 34.7263 125.563   6
 -19   5  -4 4376.86 213.430   7
  -4 -19   0-29.6039 111.228   2
 -19   4   0-153.425 98.2454   8
  -4 -19   1-172.140 193.791   2
 -19   4  -1 143.116 110.374   4
 -19   4  -1 179.435 92.7697   6
 -19   4   1 249.216 118.601   8
  -4 -19   1 271.892 205.725   1
 -19   4  -1 130.253 95.3230   8
  -4 -19   2 1058.72 327.972   2
 -19   4  -2 1244.61 162.211   7
  -4 -19   2 1114.60 315.218   1
 -19   4  -2 1024.79 185.663   4
  19  -4   2 1099.60 151.553  10
 -19   4  -2 1309.38 189.556   6
 -19   4  -3 3875.96 291.097   4
 -19   4  -3 4562.69 302.858   7
  19  -4   3 4124.82 258.669   3
 -19   4  -3 4524.02 304.024   6
 -19   4  -4 1230.37 129.569   7
  -3 -19   0 3190.31 400.266   2
 -19   3   0 3121.16 242.111   8
  -3 -19   1 2729.42 439.060   2
 -19   3  -1 2918.68 249.465   4
 -19   3  -1 2814.93 212.315   6
  -3 -19   1 2140.18 403.918   1
 -19   3   1 2403.21 221.204   8
 -19   3  -1 2182.27 220.240   8
 -19   3  -2 921.706 169.215   6
 -19   3  -2 924.747 154.936   5
  -3 -19   2 425.394 240.179   2
  -3 -19   2 739.421 270.027   1
 -19   3  -2 1047.65 155.080   7
 -19   3  -2 965.120 186.682   4
  19  -3   2 1026.29 150.472  10
 -19   3  -3 6899.49 372.388   4
 -19   3  -3 7522.77 378.800   7
 -19   3  -3 7445.13 378.803   6
 -19   3  -4 7029.96 268.566   7
  -2 -19   0 26.5999 124.611   2
 -19   2   0 118.934 83.2306   4
 -19   2   0-62.6579 113.620   8
  -2 -19   1 632.733 254.990   2
 -19   2  -1 807.285 144.355   4
  -2 -19   1 691.568 221.831   1
 -19   2  -1 698.474 121.054   6
 -19   2   1 623.900 129.322   8
 -19   2  -1 607.898 131.985   8
  -2 -19   2 2008.49 415.253   2
 -19   2  -2 2125.87 197.789   7
 -19   2  -2 2121.59 235.004   4
 -19   2  -2 2049.31 211.729   6
  19  -2   2 1925.38 200.851  10
 -19   2  -2 1887.39 203.930   5
 -19   2  -3 335.612 144.310   4
 -19   2  -3 109.380 133.649   7
 -19   2  -3 342.465 140.890   6
 -19   2  -4-286.008 88.7930   7
 -19   1   0 2591.82 187.469   4
  -1 -19   0 2662.70 382.225   2
 -19   1   0 2500.47 213.947   8
 -19   1  -1 769.728 141.645   4
  -1 -19   1 723.961 231.920   1
 -19   1  -1 662.934 124.082   6
 -19   1   1 659.169 138.275   8
 -19   1  -1 577.489 113.957   8
  -1 -19   1 715.778 274.973   2
 -19   1  -2 123.861 108.671   5
  -1 -19   2 205.971 179.120   2
 -19   1  -2 3.73677 102.781   7
 -19   1  -2 190.740 143.932   4
  19  -1   2 236.616 114.684  10
 -19   1  -2 283.863 132.670   6
 -19   1  -3 1466.99 212.322   4
 -19   1  -3 1602.41 206.631   7
 -19   1  -3 1749.60 210.177   6
 -19   1  -4 114.883 63.1392   7
 -19   0   0-42.3884 95.4407   8
 -19   0   0 28.6511 66.4627   4
   0 -19   0 85.5861 148.790   2
 -19   0  -1 766.537 139.343   4
   0 -19   1 967.209 271.697   1
 -19   0  -1 934.569 134.833   6
 -19   0  -1 697.918 138.535   8
 -19   0   1 839.393 142.318   8
   0 -19   1 848.637 248.477   2
   0 -19   2-158.639 246.057   2
 -19   0  -2 168.424 103.296   5
 -19   0  -2 144.546 134.796   4
 -19   0  -2 113.715 101.562   7
 -19   0  -2 75.1157 124.898   6
  19   0   2 154.109 100.485  10
 -19   0  -3 879.102 181.180   4
 -19   0  -3 811.183 165.840   7
 -19   0  -3 811.239 162.559   6
 -19   0  -4-197.662 83.6873   7
  19   0   4-12.8292 44.2677   9
   1 -19   0 13157.5 837.932   2
 -19  -1   0 12294.8 371.745   6
 -19  -1   0 13056.7 471.660   8
 -19  -1  -1 2829.96 242.088   8
 -19  -1  -1 3074.48 232.622   4
 -19  -1  -1 3114.14 223.955   6
   1 -19   1 2876.29 394.597   1
 -19  -1   1 3030.33 247.970   8
   1 -19   1 3254.45 484.152   2
 -19  -1  -1 2689.30 231.770   5
  19   1   2 6575.29 371.118  10
 -19  -1  -2 6909.29 385.053   4
 -19  -1  -2 6749.12 331.548   7
   1 -19   2 6649.56 759.090   2
 -19  -1  -2 7059.65 367.775   6
   1 -19   2 7040.36 342.291   3
 -19  -1  -2 6715.90 362.050   5
 -19  -1  -3 237.379 136.015   4
 -19  -1  -3 102.031 129.142   7
 -19  -1  -3 298.190 127.553   6
   1 -19   3 179.408 93.6214   3
 -19  -1  -4-326.798 86.9874   7
  19   1   4 45.2608 54.9006   9
 -19  -2   0-65.1047 86.2146   5
 -19  -2   0 23.1023 93.3774   8
 -19  -2   0 37.7804 55.8374   6
   2 -19   0-68.7476 156.213   2
 -19  -2  -1 262.431 108.771   5
 -19  -2  -1 481.288 130.876   4
   2 -19   1 709.427 250.212   2
   2 -19   1 474.687 179.186   1
 -19  -2  -1 755.247 129.957   6
 -19  -2   1 377.023 109.116   8
 -19  -2  -1 422.743 120.248   8
 -19  -2  -2 6.08482 107.356   5
   2 -19   2 152.817 78.9384   3
 -19  -2  -2-57.5089 150.039   4
 -19  -2  -2 13.7392 94.1538   7
   2 -19   2-49.5188 198.870   2
  19   2   2 29.4597 94.8384  10
 -19  -2  -2 120.630 117.959   6
 -19  -2  -3-124.579 148.758   7
 -19  -2  -3-127.781 135.781   6
   2 -19   3-6.18187 90.2545   3
 -19  -2  -4-4.20089 66.1016   7
  19   2   4 6.63632 51.3758   9
 -19  -3   0 2869.39 189.183   6
 -19  -3   0 2844.71 233.084   8
 -19  -3   0 2595.38 210.364   5
   3 -19   0 2233.22 366.451   2
 -19  -3  -1-135.686 130.917   5
 -19  -3  -1 30.6159 98.2063   4
   3 -19   1-145.355 151.534   1
 -19  -3  -1-104.635 99.1887   6
   3 -19   1 79.9224 165.163   2
 -19  -3   1-17.3267 96.0924   8
 -19  -3  -1-0.76428 87.2755   8
   3 -19   2 91.4903 84.8324   3
 -19  -3  -2-269.021 159.518   4
 -19  -3  -2-182.557 107.686   7
 -19  -3  -2-34.0787 118.198   6
  19   3   2 85.9931 111.431  10
   3 -19   2-169.712 204.135   2
 -19  -3  -2-110.282 125.093   5
 -19  -3  -3 1491.27 191.511   7
 -19  -3  -3 1621.72 194.086   6
   3 -19   3 1404.07 189.723   3
 -19  -3  -4 1119.68 119.012   7
  19   3   4 1001.23 110.106   9
 -19  -4   0-85.9910 106.826   5
 -19  -4   0 18.0566 61.2848   6
   4 -19   0 58.7806 146.027   2
 -19  -4   0-63.3956 100.233   8
 -19  -4  -1-83.7409 130.277   5
 -19  -4  -1 69.8416 95.7145   4
 -19  -4  -1 85.0479 89.3921   8
 -19  -4  -1 26.2701 88.4838   6
   4 -19   1 135.890 174.477   2
 -19  -4   1-8.50610 86.5077   8
   4 -19   2 1640.11 183.253   3
 -19  -4  -2 1720.97 223.887   4
 -19  -4  -2 1570.77 177.690   7
  19   4   2 1453.30 200.113  10
 -19  -4  -2 1911.81 213.432   6
   4 -19   2 1833.18 418.864   2
 -19  -4  -2 1760.24 209.206   5
 -19  -4  -3 211.008 122.155   7
 -19  -4  -3 656.973 148.921   6
   4 -19   3 413.119 126.980   3
 -19  -4  -4 776.773 104.665   7
  19   4   4 702.588 102.771   9
   5 -19   0 7936.67 684.223   2
 -19  -5   0 8745.92 336.617   6
 -19  -5   0 8145.73 394.287   8
 -19  -5   0 7518.94 354.730   5
 -19  -5  -1 1895.68 195.875   5
 -19  -5  -1 1718.23 150.143   7
 -19  -5  -1 1819.20 190.328   4
 -19  -5  -1 1981.59 195.611   6
   5 -19   1 2046.03 409.763   2
 -19  -5  -1 1721.38 197.874   8
   5 -19   2 334.673 112.319   3
 -19  -5  -2 369.940 151.269   6
 -19  -5  -2 225.946 140.285   4
 -19  -5  -2 316.198 114.686   7
   5 -19   2 230.680 193.807   2
  19   5   2 281.140 149.420  10
 -19  -5  -2 231.924 116.675   5
 -19  -5  -3 1422.37 184.569   7
 -19  -5  -3 1484.10 184.376   6
   5 -19   3 1376.06 186.501   3
 -19  -5  -4-73.5789 63.3769   7
  19   5   4 60.2397 58.9644   9
   6 -19   0 6.22550 129.779   2
 -19  -6   0 0.46611 66.9012   6
 -19  -6   0-80.4466 106.982   8
 -19  -6   0-99.4845 106.929   5
 -19  -6  -1 13327.1 462.311   4
 -19  -6  -1 12525.4 381.940   7
   6 -19   1 13317.7 997.384   2
 -19  -6  -1 13200.5 453.024   6
  -6  19  -1 14293.1 484.926   8
  -6  19   1 13480.4 488.852   8
 -19  -6  -1 13723.3 493.159   5
 -19  -6  -2 1814.43 232.156   4
 -19  -6  -2 1655.87 178.511   7
   6 -19   2 2011.71 217.325   3
 -19  -6  -2 1945.77 221.612   6
  19   6   2 1828.51 238.763  10
   6 -19   2 2149.16 460.694   2
 -19  -6  -3 192.046 124.546   7
 -19  -6  -3 395.904 128.356   6
   6 -19   3 228.919 109.504   3
 -19  -6  -4 41.6566 57.4295   7
  19   6   4 124.610 68.6280   9
  -7  19   0 17.5932 96.9623   8
   7 -19   0 36.0540 124.017   2
 -19  -7   0 36.3786 81.7942   6
 -19  -7   0 115.922 108.629   5
  -7  19  -1 1245.57 162.634   8
  -7  19   1 1431.55 170.136   8
 -19  -7  -1 1286.72 172.359   4
 -19  -7  -1 1215.39 133.373   7
   7 -19   1 1431.90 348.499   2
 -19  -7  -1 1260.92 169.948   6
 -19  -7  -1 1189.98 177.821   5
   7 -19   2 886.040 157.209   3
 -19  -7  -2 720.566 138.450   7
  19   7   2 688.405 180.252  10
 -19  -7  -2 647.881 152.734   6
   7 -19   2 514.649 263.838   2
 -19  -7  -3 2033.78 204.176   7
 -19  -7  -3 1867.02 194.912   6
   7 -19   3 1784.58 201.999   3
 -19  -7  -4 1028.87 112.224   7
  19   7   4 1002.51 110.776   9
  -8  19   0 56.8366 104.035   8
   8 -19   0-112.031 156.482   2
 -19  -8   0 132.622 89.9467   6
 -19  -8   0-41.4902 89.8912   5
  -8  19  -1 488.638 120.133   8
  -8  19   1 509.357 134.528   8
 -19  -8  -1 311.705 117.046   4
 -19  -8  -1 430.784 90.3895   7
   8 -19   1 585.231 279.874   2
 -19  -8  -1 565.458 142.823   6
 -19  -8  -1 470.030 152.911   5
 -19  -8  -2 14668.6 476.807   7
 -19  -8  -2 14914.6 521.215   6
  19   8   2 14521.7 585.126  10
   8 -19   2 13808.3 540.790   3
 -19  -8  -3 132.523 116.147   7
 -19  -8  -3-3.21264 92.8928   6
   8 -19   3 175.143 110.470   3
  19   8   4 48.8692 56.3520   9
  -9  19   0 1459.90 173.657   8
   9 -19   0 1275.86 317.980   2
 -19  -9   0 1443.86 168.808   6
  -9  19  -1 63.5538 98.9072   8
  -9  19   1 36.8751 100.972   8
 -19  -9  -1 226.992 80.0122   7
   9 -19   1 15.3286 159.939   2
 -19  -9  -1 87.4632 112.015   6
 -19  -9  -2 12929.3 459.593   7
 -19  -9  -2 14070.1 511.848   6
  19   9   2 13290.0 562.379  10
   9 -19   2 13239.0 529.345   3
   9 -19   3 161.901 116.673   3
 -19  -9  -3 177.233 114.884   7
 -19  -9  -3 105.308 101.668   6
 -10  19   0-141.917 116.814   8
 -19 -10   0-93.0670 92.9850   6
 -10  19  -1-244.469 128.753   8
 -10  19   1-183.532 121.269   8
 -19 -10  -1-112.206 81.8274   7
  10 -19   1-98.7836 163.085   2
 -19 -10  -1-160.765 124.859   6
 -19 -10  -2 1992.73 212.106   7
  19  10   2 2227.96 254.905  10
 -19 -10  -2 2277.53 237.820   6
  10 -19   2 2274.66 247.799   3
  10 -19   3 498.469 132.020   3
 -19 -10  -3 398.460 130.027   7
 -19 -10  -3 553.456 127.455   6
 -11  19   0-6.64933 117.365   8
 -19 -11   0 135.156 100.802   6
 -11  19  -1 794.330 143.830   8
 -11  19   1 616.815 131.448   8
  11 -19   1 739.518 283.683   2
 -19 -11  -1 932.911 166.991   6
  11 -19   2 1501.01 209.376   3
 -19 -11  -2 1285.70 179.410   7
  19  11   2 1453.05 213.640  10
 -19 -11  -2 1629.30 209.475   6
  11 -19   3 726.176 149.467   3
 -19 -11  -3 697.538 143.155   7
 -19 -11  -3 760.814 132.273   6
 -12  19   0-120.771 135.112   8
 -19 -12   0-13.6816 101.731   6
 -12  19  -1-248.532 140.744   8
 -12  19   1-260.140 138.904   8
 -19 -12  -1-112.807 122.984   6
  19  12   2-44.7923 114.566  10
  12 -19   2-94.1951 142.618   3
 -19 -12  -2 46.0666 120.047   7
 -19 -12  -2 66.0080 136.380   6
  12 -19   3 290.398 115.676   3
 -19 -12  -3 71.2920 80.7014   6
 -19 -13   0 3198.55 257.981   6
 -13  19   0 3304.10 268.482   8
 -13  19  -1-111.569 132.849   8
 -13  19   1-230.941 147.632   8
 -19 -13  -1 84.4116 124.305   6
  13 -19   2 1394.77 197.931   3
  19  13   2 1456.41 215.870  10
 -19 -13  -2 1580.28 210.289   6
  13 -19   3 943.388 159.125   3
 -13  19  -3 1105.35 160.431   7
 -19 -13  -3 676.519 118.479   6
 -14  19   0 101.575 122.557   8
 -19 -14   0 135.052 121.081   6
 -14  19  -1 659.174 135.154   8
 -14  19   1 556.085 118.181   8
 -19 -14  -1 858.091 169.687   6
  14 -19   2 20.7115 121.203   3
  19  14   2 359.955 144.932  10
 -19 -14  -2 152.589 136.327   6
 -14  19  -3 43.6752 106.172   7
 -19 -14  -3 289.952 89.8322   6
  14 -19   3 292.788 111.725   3
 -19 -15   0 7532.01 385.374   6
 -15  19   0 7408.23 395.664   8
 -19 -15  -1 10227.4 457.947   6
 -15  19   1 9610.80 440.191   8
 -15  19  -1 10194.1 453.850   8
 -19 -15  -2 2513.70 241.911   6
  19  15   2 2314.81 239.055  10
  15 -19   2 2586.11 248.422   3
 -15  19  -3 6.37898 94.4608   7
 -19 -15  -3-13.4405 63.6966   6
  15 -19   3 144.744 106.118   3
 -16  19   0-172.089 170.262   8
 -19 -16   0-64.9753 113.092   6
 -19 -16  -1 3083.91 271.843   6
  19  16   1 2680.32 245.423  10
 -16  19   1 2663.25 237.710   8
 -16  19  -1 3031.64 254.166   8
  16 -19   2 90.4134 122.004   3
  19  16   2 71.5712 98.6101  10
 -19 -16  -2 47.3858 112.299   6
 -16  19  -3 1219.39 148.002   7
 -19 -16  -3 961.513 115.341   6
  16 -19   3 1128.07 148.036   3
 -17  19   0 6002.59 364.946   8
 -17  19   1-102.739 146.229   8
 -17  19  -1-131.945 146.920   8
 -19 -17  -1-19.1105 149.493   6
  19  17   1 78.7146 77.5069  10
  17 -19   2 150.451 113.270   3
 -19 -17  -2 277.927 120.280   6
  19  17   2 105.946 82.7707  10
 -17  19  -3 711.879 115.590   7
  17 -19   3 751.402 120.857   3
 -18  19   0-268.262 166.674   8
  19  18   1 212.124 90.4148  10
 -19 -18  -1 201.686 153.909   6
 -18  19   1-113.489 137.773   8
 -18  19  -1 88.1335 113.155   8
  18 -19   2-17.5036 99.5740   3
 -18  19  -2 49.5598 83.8808   7
 -19 -18  -2-12.4292 96.2323   6
 -18  19  -3 4552.68 227.969   7
  18 -19   3 4149.43 232.744   3
 -19  19   0-123.995 176.461   8
 -19 -19  -1 2898.00 260.987   6
  19  19   1 2903.09 226.966  10
 -19  19   1 2808.98 252.771   8
 -19  19  -1 2403.63 235.497   8
  19 -19   2 549.122 131.615   3
 -19  19  -2 500.429 113.108   7
 -19  19  -2 572.624 137.684   4
 -19 -19  -2 337.733 114.926   6
  19 -19   3 2435.76 169.167   3
 -19  19  -3 2790.81 172.064   6
 -20  19   0-68.9289 137.324   8
 -20  19   1 1405.28 184.512   8
 -20  19  -1 1560.28 190.790   8
  20 -19   2 283.754 103.620   3
 -20  19  -2 188.328 81.9535   7
 -20  19  -2 161.008 120.433   4
 -20  18   0 3477.49 300.421   8
 -20  18   1 377.333 119.018   8
 -20  18  -1 536.585 146.893   8
 -20  18  -2 3100.74 240.337   4
 -20  18  -2 2685.77 201.000   7
  20 -18   2 2635.73 223.260   3
 -20  18  -3 3269.73 187.875   6
 -20  17   0 10.8211 159.077   8
 -20  17   1 1605.90 202.603   8
 -20  17  -1 1725.49 205.168   8
  20 -17   2 1626.12 186.018   3
 -20  17  -2 1688.11 170.905   7
 -20  17  -2 1762.51 204.156   4
 -20  17  -3 266.228 78.6205   7
 -20  17  -3 132.359 74.3957   6
  20 -17   3 45.1495 72.0532   3
 -20  16   0 8366.53 440.094   8
 -20  16   1 5795.34 355.226   8
 -20  16  -1 5996.29 366.330   8
 -20  16  -2 13040.5 490.220   4
 -20  16  -2 12671.7 442.593   7
 -16 -20  -2 12079.3 442.205   6
  20 -16   2 12443.3 483.218   3
 -20  16  -3 950.407 117.703   7
 -20  16  -3 900.846 128.869   6
  20 -16   3 1046.33 129.093   3
 -20  15   0-116.510 140.412   8
 -15 -20  -1 27327.6 707.409   6
 -20  15   1 26489.5 728.690   8
 -20  15  -1 26601.7 733.704   8
 -20  15  -2 27614.4 714.288   4
 -20  15  -2 26929.4 648.575   7
 -15 -20  -2 26310.5 652.376   6
  20 -15   2 25675.1 699.207   3
 -20  15  -3 1700.64 152.448   4
 -20  15  -3 2024.33 169.776   7
  20 -15   3 1666.84 164.601   3
 -20  15  -3 1824.23 166.273   6
 -14 -20   0 9612.76 892.480   1
 -20  14   0 10945.8 483.427   8
 -20  14   1 5636.04 354.141   8
 -20  14  -1 5376.77 339.454   8
 -20  14  -2 30814.8 767.302   4
 -20  14  -2 30224.3 698.501   7
 -14 -20  -2 30296.4 701.933   6
  20 -14   2 29245.0 748.951   3
 -20  14  -3 4156.93 233.615   4
 -20  14  -3 4048.78 239.688   7
  20 -14   3 3699.87 237.042   3
 -20  14  -3 3809.57 236.976   6
 -13 -20   0 182.867 177.364   1
 -20  13   0-48.5362 137.359   8
 -20  13   1-119.477 144.555   8
 -20  13  -1-204.037 153.796   8
 -20  13  -2 37912.4 860.092   4
 -20  13  -2 38341.6 788.485   7
  20 -13   2 37595.2 839.071   3
 -20  13  -3 850.470 132.040   4
 -20  13  -3 762.329 127.034   7
 -20  13  -3 913.302 143.460   6
  20 -13   3 630.150 119.180   3
 -12 -20   0-42.5128 171.820   1
 -20  12   0 24.7787 128.160   8
 -12 -20  -1 3092.14 476.596   1
 -12 -20   1 3191.00 539.983   1
 -20  12  -1 2467.02 230.256   8
 -20  12   1 2712.06 245.074   8
  20 -12   2 597.163 147.250   3
 -20  12  -2 611.204 144.464   7
 -20  12  -2 703.415 218.053   4
 -20  12  -3 153.572 83.9257   4
 -20  12  -3-18.0362 84.7753   7
  20 -12   3 52.7920 68.6130   3
 -11 -20   0-15.9478 187.554   1
 -20  11   0-54.6095 133.021   8
 -11 -20  -1 6771.31 709.683   1
 -11 -20   1 7846.81 826.878   1
 -20  11  -1 7363.87 384.843   8
 -20  11   1 6832.62 374.521   8
 -20  11  -2 5907.77 363.412   4
 -20  11  -2 6191.69 326.376   7
  20 -11   2 6019.96 337.446   3
 -20  11  -3 55.0436 91.4331   4
 -20  11  -3-51.7599 99.7255   7
 -20  11  -3-153.774 117.259   6
  20 -11   3-49.3976 80.0786   3
 -10 -20   0 284.242 191.244   1
 -20  10   0 448.203 148.067   8
 -10 -20  -1 9410.63 813.757   1
 -10 -20   1 8462.22 843.023   1
 -20  10   1 8688.82 424.338   8
 -20  10  -1 8373.53 412.797   8
 -20  10  -2 10681.0 470.655   4
 -20  10  -2 10709.6 423.887   7
  20 -10   2 10061.9 426.111   3
 -20  10  -3 198.103 112.607   4
 -20  10  -3-43.4922 96.5355   7
  20 -10   3 11.1222 74.7847   3
 -20   9   0-48.3394 128.580   8
  -9 -20   0-21.4037 152.493   1
  -9 -20  -1 32057.5 1480.92   1
 -20   9   1 30315.7 762.468   8
  -9 -20   1 30464.7 1560.40   1
 -20   9  -1 30108.3 754.085   8
 -20   9  -2 5004.65 347.740   4
 -20   9  -2 4856.60 293.236   7
  20  -9   2 5364.80 308.746   3
 -20   9  -3 41.8459 95.6858   4
 -20   9  -3-133.184 117.018   7
  20  -9   3-6.24597 70.7084   3
 -20   9  -3 69.1623 108.902   6
  -8 -20   0 819.567 246.834   1
 -20   8   0 981.413 173.249   8
  -8 -20   1 30197.0 1536.75   1
 -20   8   1 31589.8 763.158   8
 -20   8  -1 32007.2 765.321   8
 -20   8  -2 5492.33 351.144   4
 -20   8  -2 5757.67 315.401   7
  20  -8   2 5829.01 321.371   3
 -20   8  -3-50.2294 103.707   4
 -20   8  -3 25.0834 106.743   7
  20  -8   3 9.99818 75.8612   3
 -20   8  -3-37.3473 119.004   6
  -7 -20   0-141.634 208.416   2
  -7 -20   0-11.7791 132.920   1
 -20   7   0-272.855 139.727   8
  -7 -20   1 63029.7 2178.54   1
 -20   7   1 66714.9 1100.14   8
 -20   7  -1 66077.0 1095.25   8
 -20   7  -2 3807.19 302.933   4
 -20   7  -2 4075.90 270.954   7
  20  -7   2 4091.09 262.273   3
 -20   7  -3 784.280 153.985   4
 -20   7  -3 857.380 151.370   7
  20  -7   3 914.934 140.635   3
 -20   7  -3 1082.77 163.844   6
  -6 -20   0 1205.27 268.963   2
  -6 -20   0 1669.27 359.805   1
 -20   6   0 1350.10 180.879   8
  -6 -20   1 21631.3 1291.56   2
  -6 -20   1 23438.0 1308.44   1
 -20   6   1 24059.2 662.582   8
 -20   6  -1 23528.4 653.296   8
  20  -6   2-14.4902 69.2917   3
 -20   6  -2-1.73214 94.4080   7
 -20   6  -2-35.4139 145.642   4
 -20   6  -3 2012.54 217.623   4
 -20   6  -3 2027.07 207.034   7
  20  -6   3 1837.88 180.961   3
 -20   6  -3 2097.31 226.781   6
  -5 -20   0 55.6208 135.089   2
  -5 -20   0 61.0067 149.596   1
 -20   5   0-25.3511 105.026   8
 -20   5   1 31543.5 750.785   8
 -20   5  -1 31063.7 739.226   4
  -5 -20   1 29159.0 1476.20   2
 -20   5  -1 31260.6 683.080   6
  -5 -20   1 30087.3 1458.32   1
 -20   5  -1 31041.1 745.572   8
 -20   5  -2 299.422 108.494   7
 -20   5  -2 142.375 151.325   4
 -20   5  -2 241.245 122.984   6
 -20   5  -3 8245.97 393.518   4
 -20   5  -3 9017.68 396.861   7
 -20   5  -3 8786.14 396.546   6
 -20   5  -4 3252.64 171.898   7
  -4 -20   0 29845.2 1364.35   1
  -4 -20   0 27924.2 1239.02   2
 -20   4   0 29080.0 713.729   8
  -4 -20   1-28.9732 230.841   2
 -20   4  -1 424.749 138.037   4
 -20   4  -1 406.868 121.368   6
 -20   4   1 43.3900 95.4719   8
 -20   4  -1 172.786 104.187   8
  -4 -20   1 102.060 208.986   1
  -4 -20   2 163.235 200.897   2
 -20   4  -2-50.4238 101.905   7
 -20   4  -2 42.7923 146.694   4
  20  -4   2 21.5865 69.8635  10
 -20   4  -2 87.2194 126.735   6
 -20   4  -3 367.502 139.682   4
 -20   4  -3 569.783 147.992   7
 -20   4  -3 350.459 144.808   6
 -20   4  -4 1126.59 113.732   7
  -3 -20   0-164.791 128.860   2
 -20   3   0-104.038 108.067   8
  -3 -20   1-154.969 221.211   2
 -20   3  -1 150.157 127.004   4
 -20   3  -1 108.295 95.2237   6
  -3 -20   1 83.4481 148.509   1
 -20   3   1-84.5608 111.145   8
 -20   3  -1-112.278 115.213   8
 -20   3  -2-61.3077 115.830   5
  -3 -20   2-22.5644 169.404   2
 -20   3  -2 38.3111 99.1641   7
 -20   3  -2 265.786 147.883   4
  20  -3   2 349.510 96.4477  10
 -20   3  -2-41.2932 128.662   6
 -20   3  -3 7479.26 381.007   4
 -20   3  -3 7899.98 381.338   7
 -20   3  -3 7928.22 379.084   6
 -20   3  -4 3758.05 187.315   7
 -20   2   0 23826.8 563.987   4
  -2 -20   0 23374.0 1124.08   2
 -20   2   0 24486.1 654.721   8
 -20   2  -1 5021.20 282.948   6
 -20   2  -1 4790.80 296.805   4
  -2 -20   1 4468.58 578.266   2
  -2 -20   1 4216.28 530.808   1
 -20   2   1 4561.93 297.205   8
 -20   2  -1 4351.65 297.044   8
 -20   2  -2 1029.61 163.240   5
  -2 -20   2 774.163 271.336   2
 -20   2  -2 812.464 139.149   7
 -20   2  -2 1003.33 193.621   4
  20  -2   2 958.874 154.219  10
 -20   2  -2 1028.64 183.650   6
 -20   2  -3 115.000 127.096   4
 -20   2  -3 56.5109 140.553   7
 -20   2  -3 110.776 129.934   6
 -20   2  -4 123.084 61.6929   7
 -20   1   0-56.5447 70.9902   4
 -20   1   0-53.6845 106.910   8
  -1 -20   0-97.4108 142.510   2
 -20   1  -1 3001.68 241.736   4
 -20   1  -1 3088.64 226.253   6
  -1 -20   1 2738.16 406.264   1
 -20   1   1 2716.86 237.037   8
 -20   1  -1 2803.11 238.644   8
  -1 -20   1 2972.42 481.663   2
 -20   1  -2-84.7794 119.121   5
  -1 -20   2-72.8301 173.303   2
 -20   1  -2-104.930 110.468   7
 -20   1  -2-99.2869 155.090   4
  20  -1   2 35.6285 81.8400  10
 -20   1  -2-95.0478 143.236   6
 -20   1  -3 1150.35 184.787   4
 -20   1  -3 1296.84 176.270   7
 -20   1  -3 1233.49 185.340   6
 -20   1  -4 1449.98 122.372   7
 -20   0   0 3570.72 220.649   4
   0 -20   0 3750.39 468.550   2
 -20   0   0 3453.65 263.467   8
 -20   0  -1 1021.73 163.187   4
   0 -20   1 690.865 256.570   1
 -20   0  -1 866.859 141.355   6
 -20   0   1 798.192 148.940   8
 -20   0  -1 575.970 122.053   8
   0 -20   1 855.428 287.218   2
   0 -20   2 3695.60 563.240   2
 -20   0  -2 4052.79 316.785   4
 -20   0  -2 3879.39 257.208   7
 -20   0  -2 3933.14 284.717   6
  20   0   2 3842.10 288.710  10
 -20   0  -2 3516.29 269.968   5
 -20   0  -3 279.115 144.143   4
 -20   0  -3 339.582 121.152   7
 -20   0  -3 258.212 128.617   6
 -20   0  -4 224.095 69.8435   7
 -20  -1   0-52.4448 104.929   5
   1 -20   0 18.0611 125.269   2
 -20  -1   0-41.1795 113.049   8
 -20  -1  -1 1970.43 195.192   5
 -20  -1  -1 2222.24 210.018   4
 -20  -1  -1 2261.20 199.523   6
   1 -20   1 2144.86 372.922   1
 -20  -1   1 2076.82 209.303   8
 -20  -1  -1 1990.31 216.151   8
   1 -20   1 2353.26 438.236   2
 -20  -1  -2 545.176 146.180   5
   1 -20   2 920.304 276.961   2
   1 -20   2 703.705 119.323   3
 -20  -1  -2 604.690 179.903   4
 -20  -1  -2 433.703 120.353   7
  20   1   2 761.679 163.823  10
 -20  -1  -2 652.973 158.531   6
 -20  -1  -3-1.78288 129.353   4
 -20  -1  -3-192.623 141.150   7
 -20  -1  -3-116.584 128.988   6
   1 -20   3 251.241 98.5970   3
 -20  -1  -4 422.799 83.2503   7
 -20  -2   0 1272.56 168.785   5
 -20  -2   0 1074.83 127.438   6
   2 -20   0 1196.17 272.349   2
 -20  -2   0 713.207 148.433   8
 -20  -2  -1 3318.95 244.465   4
   2 -20   1 3475.98 449.254   1
 -20  -2  -1 3341.50 235.074   6
 -20  -2   1 3512.37 271.045   8
 -20  -2  -1 3335.64 270.462   8
   2 -20   1 3437.73 502.235   2
 -20  -2  -1 3293.83 252.040   5
 -20  -2  -2 4124.20 315.350   4
 -20  -2  -2 3739.16 259.335   7
 -20  -2  -2 4413.80 301.025   6
  20   2   2 4023.99 304.594  10
   2 -20   2 4204.24 275.663   3
 -20  -2  -2 4145.64 298.805   5
   2 -20   2 3746.74 584.463   2
 -20  -2  -3 917.523 155.333   7
 -20  -2  -3 1248.39 177.316   6
   2 -20   3 740.078 131.433   3
 -20  -2  -4-71.2799 66.0739   7
 -20  -3   0-109.133 111.809   5
 -20  -3   0 15.5084 58.8018   6
   3 -20   0 54.7476 115.081   2
 -20  -3   0-59.4386 111.734   8
 -20  -3  -1 271.626 105.753   5
 -20  -3  -1 353.026 116.187   4
   3 -20   1 518.270 165.713   1
 -20  -3  -1 467.647 123.115   6
   3 -20   1 237.218 200.195   2
 -20  -3   1 124.351 96.3781   8
 -20  -3  -1 63.4795 101.262   8
   3 -20   2-23.4273 84.3990   3
 -20  -3  -2 108.738 142.592   4
 -20  -3  -2-11.4655 101.593   7
  20   3   2 38.1153 105.955  10
 -20  -3  -2 56.7438 131.003   6
   3 -20   2 108.402 157.342   2
 -20  -3  -2-23.4395 106.270   5
 -20  -3  -3 521.042 126.344   7
 -20  -3  -3 928.940 158.216   6
   3 -20   3 614.367 133.171   3
 -20  -3  -4 704.766 95.0186   7
 -20  -4   0 1489.13 171.981   5
 -20  -4   0 1591.91 157.476   6
   4 -20   0 1603.12 329.636   2
 -20  -4   0 1753.87 206.299   8
 -20  -4  -1-22.0867 117.337   5
 -20  -4  -1 108.883 108.823   4
 -20  -4  -1 236.773 104.851   6
   4 -20   1 70.9352 147.597   2
 -20  -4   1-85.4485 112.794   8
 -20  -4  -1 8.53143 105.519   8
   4 -20   2 1214.70 172.746   3
 -20  -4  -2 1106.19 205.167   4
 -20  -4  -2 956.324 144.719   7
  20   4   2 997.656 177.541  10
 -20  -4  -2 1224.47 190.977   6
   4 -20   2 960.740 307.634   2
 -20  -4  -2 1064.69 181.229   5
 -20  -4  -3 1049.38 171.311   7
 -20  -4  -3 1280.99 177.510   6
   4 -20   3 944.908 154.490   3
 -20  -4  -4 657.870 93.3523   7
 -20  -5   0-92.2367 103.278   5
 -20  -5   0 20.7726 75.6104   6
   5 -20   0 268.609 183.109   2
 -20  -5   0-18.7943 104.970   8
 -20  -5  -1 16025.6 512.861   4
   5 -20   1 16872.1 1153.32   2
 -20  -5  -1 16400.6 507.731   6
 -20  -5  -1 15822.2 539.736   5
   5 -20   2 47.7017 104.807   3
 -20  -5  -2-148.558 164.057   4
 -20  -5  -2-56.2965 90.8253   7
  20   5   2 51.3484 118.324  10
 -20  -5  -2 81.5789 130.039   6
 -20  -5  -2 65.0322 114.822   5
 -20  -5  -3 1542.08 179.598   7
 -20  -5  -3 1754.37 189.129   6
   5 -20   3 1299.18 175.164   3
 -20  -5  -4-36.9247 55.2379   7
 -20  -6   0 783.228 126.388   6
   6 -20   0 697.425 199.846   2
 -20  -6   0 737.842 154.695   8
 -20  -6   0 798.795 155.012   5
 -20  -6  -1 10089.4 417.115   4
   6 -20   1 11204.8 942.918   2
 -20  -6  -1 11032.9 426.097   6
  -6  20  -1 10735.3 435.984   8
  -6  20   1 10761.0 451.308   8
 -20  -6  -1 10815.5 454.546   5
 -20  -6  -2 2293.79 202.469   7
 -20  -6  -2 2328.34 257.042   4
  20   6   2 2144.79 249.383  10
   6 -20   2 2432.86 231.640   3
 -20  -6  -2 2258.85 237.754   6
 -20  -6  -3 468.141 131.346   7
 -20  -6  -3 535.363 129.632   6
   6 -20   3 574.118 135.531   3
  -7  20   0-56.6134 106.963   8
 -20  -7   0-69.9504 88.0046   6
   7 -20   0 9.05722 134.243   2
 -20  -7   0-22.6470 110.019   5
 -20  -7  -1 29341.4 697.303   4
   7 -20   1 30422.6 1560.72   2
 -20  -7  -1 29016.5 692.788   6
  -7  20  -1 31083.0 736.619   8
  -7  20   1 30101.5 750.409   8
 -20  -7  -1 29829.9 754.505   5
 -20  -7  -2 5870.76 308.805   7
 -20  -7  -2 6092.85 348.984   6
  20   7   2 6278.32 397.549  10
   7 -20   2 6285.24 361.289   3
 -20  -7  -3-12.1794 106.996   7
 -20  -7  -3 10.9572 99.1911   6
   7 -20   3 126.281 99.4435   3
  -8  20   0 256.901 120.823   8
 -20  -8   0 306.825 102.395   6
   8 -20   0-4.64279 137.780   2
 -20  -8   0 254.120 116.440   5
  -8  20  -1 1025.04 159.793   8
  -8  20   1 1009.98 156.957   8
 -20  -8  -1 1124.55 173.220   4
 -20  -8  -1 821.427 119.006   7
 -20  -8  -1 979.357 161.554   6
   8 -20   1 1042.78 301.324   2
 -20  -8  -1 791.730 158.096   5
   8 -20   2 295.409 139.656   3
 -20  -8  -2 181.188 107.280   7
  20   8   2 476.115 172.040  10
 -20  -8  -2 321.516 159.332   6
 -20  -8  -3 403.566 120.633   7
 -20  -8  -3 319.099 106.102   6
   8 -20   3 487.934 124.102   3
  -9  20   0-27.8335 117.125   8
   9 -20   0-44.7005 154.037   2
 -20  -9   0 87.2188 91.6753   6
  -9  20  -1-115.162 126.030   8
  -9  20   1 4.43814 112.302   8
 -20  -9  -1 317.351 92.7539   7
 -20  -9  -1 265.503 118.897   6
   9 -20   1 132.318 167.049   2
 -20  -9  -2 26406.3 643.195   7
 -20  -9  -2 28423.3 725.554   6
  20   9   2 27904.6 802.831  10
   9 -20   2 26561.9 737.985   3
 -20  -9  -3 201.969 108.142   7
 -20  -9  -3 335.092 113.314   6
   9 -20   3 172.333 107.958   3
 -10  20   0 1738.95 205.217   8
 -20 -10   0 1818.06 193.262   6
  10 -20   0 1861.55 367.477   2
  10 -20   1 5009.71 655.755   2
 -20 -10  -1 4903.36 307.643   6
 -10  20  -1 4786.55 310.233   8
 -10  20   1 4418.28 300.665   8
 -20 -10  -2 4478.60 280.656   7
 -20 -10  -2 5289.69 336.377   6
  20  10   2 4566.39 343.153  10
  10 -20   2 5088.33 343.342   3
 -20 -10  -3 761.717 147.569   7
 -20 -10  -3 840.421 137.776   6
  10 -20   3 946.545 153.592   3
 -11  20   0-99.8172 137.456   8
  11 -20   0 229.209 158.542   2
 -20 -11   0-103.998 106.958   6
 -11  20  -1 76.1566 129.460   8
 -11  20   1-43.6690 126.833   8
  11 -20   1 322.816 228.591   2
 -20 -11  -1 62.3450 122.015   6
 -20 -11  -2 7088.33 347.841   7
 -20 -11  -2 7815.75 397.359   6
  20  11   2 7042.42 412.389  10
  11 -20   2 7225.47 396.820   3
 -20 -11  -3 266.279 114.441   7
 -20 -11  -3 262.183 100.729   6
  11 -20   3 280.293 105.219   3
 -20 -12   0 4440.08 295.973   6
 -12  20   0 4851.81 328.937   8
 -12  20  -1 751.643 135.324   8
 -12  20   1 245.320 139.137   8
  12 -20   1 583.985 216.220   2
 -20 -12  -1 427.064 148.766   6
  20  12   2 1646.11 218.782  10
 -20 -12  -2 1869.14 202.417   7
  12 -20   2 2068.94 233.740   3
 -20 -12  -2 2199.57 239.828   6
 -12  20  -3 340.514 120.309   7
 -20 -12  -3 486.726 115.213   6
  12 -20   3 211.434 100.724   3
 -13  20   0 13.7756 127.904   8
 -20 -13   0-171.779 111.007   6
 -20 -13  -1 4500.86 318.385   6
 -13  20  -1 4302.18 291.940   8
 -13  20   1 4048.15 291.223   8
 -20 -13  -2 3195.49 272.909   6
  20  13   2 3167.75 281.517  10
  13 -20   2 3064.30 268.786   3
 -13  20  -3 282.604 109.105   7
 -20 -13  -3 320.906 99.6724   6
  13 -20   3 284.035 100.536   3
 -14  20   0 1785.84 220.629   8
 -20 -14   0 1727.24 206.636   6
 -14  20  -1-77.7070 144.668   8
 -14  20   1-113.440 166.244   8
 -20 -14  -1 243.268 139.520   6
  14 -20   2-91.1744 126.571   3
  20  14   2-76.2225 114.317  10
 -20 -14  -2 13.0290 121.245   6
 -14  20  -3 257.018 101.544   7
 -20 -14  -3 74.8344 68.3381   6
  14 -20   3 321.713 100.955   3
 -15  20   0 10.7121 137.722   8
 -20 -15   0 14.7832 111.671   6
 -15  20   1 3980.04 295.141   8
 -20 -15  -1 4457.97 317.020   6
 -15  20  -1 4193.94 289.648   8
  20  15   2 45.6649 90.8655  10
  15 -20   2 331.448 136.900   3
 -20 -15  -2 138.276 130.385   6
 -15  20  -3 1082.81 139.576   7
 -20 -15  -3 694.501 104.604   6
  15 -20   3 1115.47 148.265   3
 -16  20   0-261.711 179.981   8
 -20 -16   0 146.416 126.942   6
 -16  20   1 801.709 153.178   8
 -16  20  -1 964.052 166.623   8
  20  16   1 1210.25 168.215  10
 -20 -16  -1 1120.39 198.642   6
 -20 -16  -2 3004.65 248.093   6
  20  16   2 2548.62 241.051  10
  16 -20   2 2825.40 249.035   3
 -16  20  -3 2241.32 179.504   7
  16 -20   3 2208.28 187.550   3
 -17  20   0-88.1448 161.236   8
 -17  20   1 1434.00 196.264   8
 -17  20  -1 1716.88 205.925   8
  20  17   1 1660.35 189.195  10
 -20 -17  -1 1709.33 220.033   6
  17 -20   2 324.896 117.554   3
  20  17   2 172.181 79.3226  10
 -20 -17  -2 224.687 110.978   6
 -17  20  -3 728.426 107.714   7
  17 -20   3 677.945 114.323   3
 -18  20   0 27305.3 765.583   8
 -20 -18  -1 1160.86 184.852   6
  20  18   1 1100.18 155.940  10
 -18  20   1 1168.51 174.043   8
 -18  20  -1 1182.97 177.238   8
  18 -20   2 1116.54 158.970   3
 -18  20  -2 1096.47 144.423   7
 -20 -18  -2 1035.08 159.267   6
  18 -20   3 6324.59 267.842   3
 -19  20   0-44.5419 151.729   8
 -20 -19  -1 4449.83 300.677   6
  20  19   1 4221.90 266.705  10
 -19  20   1 4211.81 294.851   8
 -19  20  -1 4130.89 291.180   8
 -20 -19  -2 674.899 131.745   6
  19 -20   2 341.585 105.109   3
 -19  20  -2 562.673 105.332   7
 -19  20  -2 593.667 124.324   4
 -20  20   0 819.923 189.230   8
 -20  20   1-156.005 121.759   8
 -20  20  -1-95.3572 112.103   8
  20 -20   2 298.459 96.6426   3
 -20  20  -2 428.771 94.8022   7
 -20  20  -2 460.439 115.119   4
 -21  20   0 315.666 159.894   8
 -21  20   1 131.997 97.2420   8
 -21  20  -1 158.943 98.1175   8
  21 -20   2 1080.41 137.446   3
 -21  20  -2 1245.72 146.938   4
 -21  19   0 85394.1 1309.25   8
 -21  19  -1 734.719 147.499   8
 -21  19   1 586.752 137.000   8
  21 -19   2 116.286 95.6802   3
 -21  19  -2-12.0888 89.9962   4
 -21  18   0 397.609 213.774   8
 -21  18   1-14.7043 112.337   8
 -21  18  -1-22.2204 104.631   8
  21 -18   2 48.1551 83.9449   3
 -21  18  -2-74.4097 100.195   4
 -21  17   0 69543.9 1225.05   8
 -21  17   1 1645.19 201.224   8
 -21  17  -1 1399.70 187.390   8
  21 -17   2 536.368 121.373   3
 -21  17  -2 464.689 98.3743   7
 -21  17  -2 473.186 141.639   4
 -21  17  -3 553.229 91.6613   6
 -21  16   0 459.930 200.885   8
 -21  16  -1 7545.55 403.664   8
 -21  16   1 7198.29 391.491   8
  21 -16   2 288.786 110.659   3
 -21  16  -2 153.476 83.6881   7
 -21  16  -2 386.751 147.183   4
 -21  16  -3 1981.34 146.259   7
  21 -16   3 1915.31 153.825   3
 -21  16  -3 2137.49 159.302   6
 -21  15   0 27089.6 768.187   8
 -21  15   1 8910.11 431.036   8
 -21  15  -1 9067.83 439.978   8
 -21  15  -2 4101.49 297.914   4
 -21  15  -2 3343.82 231.783   7
  21 -15   2 3372.50 265.852   3
 -21  15  -3 1090.50 118.754   4
 -21  15  -3 1119.22 119.349   7
 -21  15  -3 1281.32 138.216   6
  21 -15   3 1076.65 122.113   3
 -21  14   0 76.2403 142.300   8
 -21  14   1 3863.30 292.922   8
 -21  14  -1 3905.67 294.522   8
 -21  14  -2 4032.92 305.778   4
 -21  14  -2 3708.75 243.137   7
  21 -14   2 3552.41 272.498   3
 -21  14  -3 232.078 89.7563   4
 -21  14  -3 155.281 72.2617   7
 -21  14  -3 107.198 78.1671   6
  21 -14   3 171.362 81.8904   3
 -21  13   0 9205.85 456.318   8
 -21  13   1-138.232 143.371   8
 -21  13  -1-205.832 154.956   8
 -21  13  -2 3548.39 298.056   4
 -21  13  -2 3197.85 233.281   7
  21 -13   2 3085.08 249.782   3
 -21  13  -3 175.667 85.1302   4
 -21  13  -3 122.458 76.2868   7
 -21  13  -3 93.9542 83.8395   6
  21 -13   3 53.6717 63.1983   3
 -12 -21   0-33.1548 151.227   1
 -21  12   0-155.277 162.567   8
 -21  12   1 36.2717 114.754   8
 -21  12  -1-82.0155 129.130   8
 -21  12  -2 4636.14 329.405   4
 -21  12  -2 4379.69 267.701   7
  21 -12   2 4297.13 291.819   3
 -21  12  -3 302.411 96.1269   4
 -21  12  -3 221.339 90.3134   7
  21 -12   3 270.098 89.1299   3
 -21  12  -3 164.687 87.7171   6
 -11 -21   0 2641.56 491.989   1
 -21  11   0 2580.84 246.588   8
 -21  11   1-93.8139 116.718   8
 -21  11  -1-36.6690 111.305   8
 -21  11  -2 7316.14 404.879   4
 -21  11  -2 7428.61 344.908   7
  21 -11   2 7231.08 360.540   3
 -21  11  -3 135.009 87.9847   4
 -21  11  -3 90.2774 80.9346   7
  21 -11   3 213.150 80.7581   3
 -21  11  -3-15.9694 101.881   6
 -10 -21   0-73.8146 142.464   1
 -21  10   0-546.211 204.398   8
 -10 -21  -1 578.111 265.658   1
 -10 -21   1 574.329 262.781   1
 -21  10   1 503.777 148.512   8
 -21  10  -1 477.749 151.277   8
 -21  10  -2 1636.50 178.076   7
 -21  10  -2 2136.03 266.591   4
  21 -10   2 1772.43 187.688   3
 -21  10  -3 0.25258 84.4826   4
 -21  10  -3-76.6028 90.3231   7
  21 -10   3 65.8570 75.0382   3
 -21  10  -3-1.15839 100.349   6
  -9 -21   0 846.019 297.385   1
 -21   9   0 520.023 136.331   8
  -9 -21  -1 1684.08 394.954   1
  -9 -21   1 1986.84 437.161   1
 -21   9   1 2092.21 227.828   8
 -21   9  -1 2035.34 223.071   8
  21  -9   2 281.364 103.980   3
 -21   9  -2 234.446 103.047   7
 -21   9  -2 430.038 182.967   4
 -21   9  -3 248.567 109.601   4
 -21   9  -3-83.9026 115.266   7
  21  -9   3 176.661 75.2407   3
 -21   9  -3-75.6016 116.575   6
  -8 -21   0 260.293 190.319   1
 -21   8   0-313.219 168.715   8
  -8 -21   1 633.855 253.183   2
  -8 -21   1 692.444 306.260   1
 -21   8   1 874.661 171.350   8
 -21   8  -1 700.032 160.274   8
  21  -8   2 235.121 88.4551   3
 -21   8  -2 205.416 91.6394   7
 -21   8  -2 154.295 151.267   4
 -21   8  -3 721.392 138.522   4
 -21   8  -3 536.751 115.895   7
  21  -8   3 675.669 117.690   3
 -21   8  -3 811.126 147.098   6
  -7 -21   0 737.753 290.519   1
 -21   7   0 146.868 137.139   8
  -7 -21   1 354.389 214.872   2
  -7 -21   1 676.709 244.187   1
 -21   7  -1 754.349 139.811   6
 -21   7   1 364.578 120.717   8
 -21   7  -1 313.920 118.163   8
 -21   7  -2 402.123 114.851   7
 -21   7  -2 510.339 173.768   4
 -21   7  -2 371.779 153.366   6
 -21   7  -3-35.6758 99.1924   4
 -21   7  -3-170.902 121.699   7
 -21   7  -3-75.9782 114.828   6
  -6 -21   0-12.2449 153.380   1
 -21   6   0-147.846 132.816   8
  -6 -21   1 358.410 218.054   1
  -6 -21   1-26.1307 211.488   2
 -21   6  -1 222.377 154.059   4
 -21   6  -1 124.018 103.065   6
 -21   6   1-135.590 135.427   8
 -21   6  -1-100.186 127.284   8
 -21   6  -2 131.490 86.7119   7
 -21   6  -2 263.788 151.638   4
 -21   6  -2 344.231 151.259   6
 -21   6  -3 938.160 164.897   4
 -21   6  -3 737.277 133.373   7
 -21   6  -3 968.799 163.595   6
  -5 -21   0 1431.52 296.835   2
  -5 -21   0 1514.17 342.647   1
 -21   5   0 1753.88 211.342   8
 -21   5  -1 28082.5 726.333   4
  -5 -21   1 26365.4 1421.53   2
 -21   5  -1 28141.0 660.892   6
  -5 -21   1 27555.1 1421.70   1
 -21   5   1 27808.7 735.556   8
 -21   5  -1 27612.5 738.070   8
 -21   5  -2-60.5791 94.5198   7
 -21   5  -2-23.6882 139.105   4
 -21   5  -2-55.5318 130.147   6
 -21   5  -3-54.3188 107.546   4
 -21   5  -3-134.871 111.025   7
 -21   5  -3-92.8312 122.017   6
  -4 -21   0 384.144 183.672   2
  -4 -21   0 179.143 205.459   1
 -21   4   0 73.9370 132.052   8
  -4 -21   1 16.5054 141.407   1
  -4 -21   1-404.316 292.808   2
 -21   4  -1 30.7793 124.344   4
 -21   4  -1-23.5631 90.4780   6
 -21   4   1-155.993 134.068   8
 -21   4  -1-195.293 144.005   8
  21  -4   2 656.438 126.484  10
 -21   4  -2 600.775 134.442   5
 -21   4  -2 505.304 115.685   7
 -21   4  -2 709.829 177.745   4
 -21   4  -2 592.781 159.377   6
 -21   4  -3 19.9681 114.458   4
 -21   4  -3 134.697 116.560   7
 -21   4  -3 271.570 128.615   6
 -21   3   0 6229.81 302.511   4
 -21   3   0 6393.18 353.787   8
  -3 -21   1-100.436 250.829   2
 -21   3  -1 354.747 152.749   4
 -21   3  -1 337.492 111.882   6
 -21   3   1 89.2840 112.892   8
 -21   3  -1 126.057 115.627   8
  -3 -21   1 466.787 251.477   1
 -21   3  -2 1435.87 189.617   5
 -21   3  -2 1520.31 170.554   7
 -21   3  -2 1964.38 242.480   4
  21  -3   2 1400.88 174.397  10
 -21   3  -2 1815.88 218.273   6
 -21   3  -3 847.142 163.165   4
 -21   3  -3 981.505 158.809   7
 -21   3  -3 998.888 169.860   6
  -2 -21   0 131.833 127.004   2
 -21   2   0 122.233 92.9691   4
 -21   2   0 96.9406 120.891   8
  -2 -21   1-50.4614 229.140   2
 -21   2   1-183.104 110.916   5
 -21   2  -1-3.50324 110.937   4
 -21   2  -1 66.7980 90.3629   6
  -2 -21   1 56.9890 133.274   1
 -21   2   1-262.775 141.581   8
 -21   2  -1-210.625 141.077   8
 -21   2  -2 596.063 135.806   5
 -21   2  -2 693.888 138.854   7
 -21   2  -2 589.100 181.885   4
  21  -2   2 702.329 139.216  10
 -21   2  -2 741.123 165.068   6
 -21   2  -3 373.778 150.150   4
 -21   2  -3 270.806 122.543   7
 -21   2  -3 388.549 132.361   6
  -1 -21   0 2545.83 392.053   2
 -21   1   0 2662.41 201.034   4
 -21   1   0 2727.00 242.204   8
  -1 -21   1-254.173 198.326   2
 -21   1   1-170.839 89.6329   5
 -21   1  -1-21.4642 112.448   4
 -21   1  -1-50.9391 106.256   6
  -1 -21   1-64.1954 154.809   1
 -21   1   1-298.918 149.204   8
 -21   1  -1-249.823 149.959   8
 -21   1  -2 264.014 113.095   5
 -21   1  -2 80.2769 89.1802   7
 -21   1  -2 350.218 152.679   4
  21  -1   2 261.611 105.119  10
 -21   1  -2 281.446 136.375   6
 -21   1  -3 1313.83 190.107   4
 -21   1  -3 1151.59 164.068   7
 -21   1  -3 1046.56 164.946   6
 -21   0   0-144.710 129.134   8
   0 -21   0-5.75444 104.344   2
 -21   0  -1 765.415 145.563   5
 -21   0  -1 697.632 146.591   4
   0 -21   1 1254.48 318.005   1
 -21   0  -1 981.557 150.572   6
 -21   0   1 630.918 148.443   8
 -21   0  -1 609.529 142.913   8
   0 -21   1 850.018 276.802   2
 -21   0  -2 638.153 149.447   5
 -21   0  -2 861.903 194.283   4
 -21   0  -2 772.650 132.498   7
  21   0   2 796.314 155.435  10
 -21   0  -2 782.712 168.031   6
 -21   0  -3 168.353 126.532   4
 -21   0  -3 18.6488 116.740   7
 -21   0  -3-195.888 130.421   6
 -21  -1   0 76.0090 104.136   5
 -21  -1   0-81.7415 119.043   8
   1 -21   0 134.718 154.671   2
 -21  -1  -1 859.204 146.780   5
 -21  -1  -1 1009.26 156.022   4
   1 -21   1 1267.98 290.313   1
 -21  -1  -1 1035.38 155.858   6
 -21  -1   1 1032.41 167.909   8
 -21  -1  -1 821.034 168.748   8
   1 -21   1 885.604 284.476   2
 -21  -1  -2 1928.95 214.720   5
 -21  -1  -2 2035.80 199.688   7
 -21  -1  -2 2104.52 247.682   4
  21   1   2 2043.92 226.679  10
 -21  -1  -2 2140.82 226.335   6
 -21  -1  -3 2258.80 206.105   7
 -21  -1  -3 2470.63 224.764   6
 -21  -2   0-84.9115 108.930   5
 -21  -2   0-5.39576 114.005   8
   2 -21   0 10.8068 111.457   2
 -21  -2  -1-71.5669 161.228   5
 -21  -2  -1 536.096 133.857   4
   2 -21   1 519.380 191.918   1
 -21  -2  -1 552.945 127.059   6
 -21  -2   1 427.912 120.247   8
 -21  -2  -1 539.930 143.742   8
   2 -21   1 517.967 230.285   2
 -21  -2  -2 1932.42 220.236   6
 -21  -2  -2 1401.82 213.955   4
 -21  -2  -2 1522.60 172.256   7
  21   2   2 1629.92 212.348  10
   2 -21   2 1701.61 180.755   3
 -21  -2  -2 1541.85 203.915   5
 -21  -2  -3 246.779 110.656   7
 -21  -2  -3 588.105 138.740   6
   2 -21   3 309.033 97.2829   3
 -21  -3   0 2323.92 179.208   6
 -21  -3   0 2330.76 233.141   8
   3 -21   0 2427.73 408.448   2
 -21  -3   0 2455.56 221.786   5
 -21  -3  -1 595.915 144.692   5
 -21  -3  -1 949.942 157.832   4
 -21  -3  -1 931.345 152.000   6
 -21  -3   1 962.713 164.260   8
   3 -21   1 634.103 195.206   2
 -21  -3  -1 903.720 159.376   8
   3 -21   2 281.023 99.0552   3
 -21  -3  -2 198.314 144.855   4
 -21  -3  -2 155.754 98.2591   7
  21   3   2 411.674 138.235  10
 -21  -3  -2 246.289 141.132   6
 -21  -3  -2 82.7431 110.128   5
 -21  -3  -3-92.2244 106.702   7
 -21  -3  -3 98.7045 109.645   6
   3 -21   3-53.1631 77.3300   3
 -21  -4   0-76.7302 116.998   5
 -21  -4   0-111.202 88.5790   6
   4 -21   0 103.731 179.782   2
 -21  -4   0-178.664 137.713   8
 -21  -4  -1 2109.76 223.699   5
 -21  -4  -1 2041.17 204.036   4
 -21  -4  -1 2396.47 216.439   6
 -21  -4   1 2423.93 244.064   8
 -21  -4  -1 2051.36 224.422   8
   4 -21   1 2067.02 408.687   2
   4 -21   2-20.8960 82.2209   3
 -21  -4  -2 10.2951 147.970   4
 -21  -4  -2-12.0738 97.2525   7
  21   4   2 108.283 128.452  10
 -21  -4  -2 14.3883 145.816   6
 -21  -4  -2-14.8546 114.900   5
 -21  -4  -3 75.6861 98.6246   7
 -21  -4  -3 108.796 111.280   6
   4 -21   3-102.810 90.9840   3
   5 -21   0 16495.2 1048.19   2
 -21  -5   0 16433.2 474.069   6
 -21  -5   0 16563.7 580.506   8
 -21  -5   0 16277.3 547.140   5
 -21  -5  -1 29532.6 711.846   4
   5 -21   1 30135.2 1568.22   2
 -21  -5  -1 30644.5 703.476   6
 -21  -5  -1 29920.0 763.561   5
 -21  -5  -2 5266.22 358.860   4
 -21  -5  -2 4589.32 279.871   7
 -21  -5  -2 5149.12 326.939   6
  21   5   2 5156.12 361.896  10
   5 -21   2 5089.78 319.445   3
 -21  -5  -2 5363.21 341.353   5
 -21  -5  -3 760.209 142.756   7
 -21  -5  -3 853.698 142.661   6
   5 -21   3 605.100 123.714   3
 -21  -6   0-40.8649 82.6591   6
   6 -21   0-22.7933 162.830   2
 -21  -6   0 78.6740 111.928   5
  -6  21  -1 167.722 114.819   8
  -6  21   1 30.4842 107.924   8
 -21  -6  -1 160.346 117.703   4
 -21  -6  -1 261.341 142.040   6
   6 -21   1 125.787 152.452   2
 -21  -6  -1 59.0738 125.851   5
 -21  -6  -2 2412.80 272.195   4
 -21  -6  -2 2381.89 208.367   7
 -21  -6  -2 2655.95 247.631   6
  21   6   2 2450.49 261.023  10
   6 -21   2 2374.02 226.690   3
 -21  -6  -3-2.40042 92.4997   7
 -21  -6  -3 22.9501 97.6658   6
   6 -21   3-81.8908 86.6506   3
  -7  21   0 137.941 107.139   8
 -21  -7   0 176.016 94.9255   6
 -21  -7   0 80.3283 112.575   5
 -21  -7  -1 16236.1 532.096   4
   7 -21   1 17236.9 1200.97   2
 -21  -7  -1 16070.7 531.001   6
  -7  21  -1 16761.3 559.098   8
  -7  21   1 17082.5 583.585   8
 -21  -7  -1 16846.3 586.778   5
 -21  -7  -2 2408.04 211.143   7
  21   7   2 2578.13 269.892  10
   7 -21   2 2371.64 232.146   3
 -21  -7  -2 2301.83 238.174   6
 -21  -7  -3 23.8837 96.1161   7
 -21  -7  -3 67.6736 91.1336   6
   7 -21   3-9.03787 84.1916   3
  -8  21   0-102.492 124.285   8
 -21  -8   0 105.702 90.2856   6
   8 -21   0 9.78498 153.653   2
 -21  -8   0-91.3546 120.275   5
   8 -21   1 7432.52 800.758   2
 -21  -8  -1 7833.26 382.509   6
  -8  21  -1 7873.59 385.332   8
  -8  21   1 7803.96 402.806   8
   8 -21   2 751.561 163.757   3
 -21  -8  -2 522.677 129.789   7
  21   8   2 677.768 193.569  10
 -21  -8  -2 503.282 166.201   6
 -21  -8  -3 261.122 105.140   7
 -21  -8  -3 193.317 105.675   6
   8 -21   3 149.773 100.730   3
 -21  -9   0 9592.18 403.986   6
  -9  21   0 10484.6 449.618   8
   9 -21   1 7227.89 791.752   2
 -21  -9  -1 7037.65 368.559   6
  -9  21  -1 7495.72 376.242   8
  -9  21   1 7299.77 389.286   8
 -21  -9  -2 3485.10 250.024   7
 -21  -9  -2 3726.12 291.389   6
   9 -21   2 3622.29 286.169   3
  21   9   2 3831.56 332.523  10
 -21  -9  -3 669.474 129.120   7
 -21  -9  -3 814.046 137.502   6
   9 -21   3 907.435 149.320   3
 -10  21   0-250.372 154.761   8
 -21 -10   0 150.485 102.779   6
  10 -21   0-322.966 182.858   2
 -10  21  -1 1216.26 165.485   8
 -10  21   1 1078.33 167.510   8
 -21 -10  -1 1035.10 176.082   6
  10 -21   1 1257.88 351.247   2
  10 -21   2 223.069 128.783   3
 -21 -10  -2 304.395 121.648   7
  21  10   2 259.286 137.632  10
 -21 -10  -2 478.209 165.701   6
 -21 -10  -3 603.505 128.709   7
 -21 -10  -3 802.044 133.346   6
  10 -21   3 933.342 145.413   3
 -21 -11   0 4339.33 291.348   6
  11 -21   0 4086.30 541.787   2
 -11  21   0 4874.54 326.264   8
 -21 -11  -1 4300.21 302.685   6
 -11  21  -1 4299.92 290.307   8
 -11  21   1 3980.36 287.417   8
  11 -21   2 266.751 136.219   3
 -21 -11  -2 106.386 96.3407   7
  21  11   2 253.009 139.175  10
 -21 -11  -2 160.676 131.609   6
 -21 -11  -3 529.564 108.855   6
  11 -21   3 729.948 132.587   3
 -12  21   0-142.017 150.311   8
 -21 -12   0-96.0140 109.514   6
  12 -21   0 78.7371 132.257   2
 -12  21  -1 183.789 129.273   8
 -12  21   1 67.2976 135.384   8
 -21 -12  -1 425.807 147.151   6
  12 -21   2 846.820 162.099   3
  21  12   2 1138.27 184.012  10
 -21 -12  -2 1060.26 190.021   6
 -12  21  -3 2829.08 221.892   7
 -21 -12  -3 2085.61 181.346   6
  12 -21   3 2605.25 210.794   3
 -21 -13   0 2912.61 250.470   6
 -13  21   0 3112.03 278.656   8
 -13  21  -1 1250.85 176.414   8
 -13  21   1 996.785 170.826   8
 -21 -13  -1 1491.94 212.510   6
  13 -21   2 129.817 116.319   3
  21  13   2 108.390 111.576  10
 -21 -13  -2 172.709 128.993   6
 -13  21  -3 330.418 99.5811   7
 -21 -13  -3 243.139 87.1902   6
  13 -21   3 217.503 87.3787   3
 -14  21   0-5.29713 137.659   8
 -21 -14   0-99.9318 117.796   6
 -14  21  -1 1613.39 201.634   8
 -14  21   1 1399.54 191.254   8
 -21 -14  -1 1965.38 230.238   6
  14 -21   2 92.5449 120.925   3
  21  14   2-89.0174 99.1606  10
 -21 -14  -2 174.086 135.183   6
 -14  21  -3 50.0962 81.1541   7
 -21 -14  -3-88.2976 59.7114   6
  14 -21   3 51.5667 75.3726   3
 -15  21   0-360.092 197.070   8
 -21 -15   0-106.925 111.089   6
 -15  21  -1 2326.15 232.459   8
 -21 -15  -1 2872.60 268.658   6
 -15  21   1 2481.48 247.601   8
  15 -21   2 1237.46 177.026   3
  21  15   2 1292.24 182.845  10
 -21 -15  -2 1449.15 191.178   6
 -15  21  -3-68.2647 80.4383   7
 -21 -15  -3 113.096 63.9417   6
  15 -21   3 68.5658 71.1039   3
 -16  21   0-275.895 203.993   8
 -21 -16   0-47.9148 114.342   6
 -16  21   1 654.597 152.454   8
 -16  21  -1 538.793 144.980   8
  21  16   1 675.142 137.582  10
 -21 -16  -1 662.947 168.997   6
  16 -21   2 20.5655 101.253   3
 -21 -16  -2 30.7652 103.126   6
  21  16   2-3.32014 82.3306  10
 -16  21  -3 915.371 113.786   7
  16 -21   3 887.050 117.594   3
 -17  21   0 9415.83 456.150   8
 -17  21   1-31.8567 109.753   8
 -17  21  -1-14.9137 117.434   8
 -21 -17  -1 81.9977 131.008   6
  21  17   1 90.5585 79.8463  10
  17 -21   2-108.250 111.185   3
  21  17   2-64.0615 81.3508  10
 -21 -17  -2-148.641 109.880   6
  17 -21   3 49.7376 59.9631   3
 -18  21   0-123.985 150.920   8
 -21 -18  -1-170.525 136.535   6
  21  18   1 56.4950 78.1199  10
 -18  21   1-116.408 118.196   8
 -18  21  -1-161.705 123.470   8
  18 -21   2-41.9457 88.1074   3
 -18  21  -2 93.6014 77.7027   7
 -21 -18  -2 169.102 97.9003   6
 -19  21   0 26339.2 725.860   8
 -21 -19  -1 361.231 131.308   6
  21  19   1 405.037 101.228  10
 -19  21   1 198.506 100.003   8
 -19  21  -1 517.822 129.177   8
 -21 -19  -2 210.095 97.7040   6
  19 -21   2 134.210 87.2077   3
 -19  21  -2 225.007 82.5433   7
 -19  21  -2 304.638 100.935   4
 -20  21   0-170.086 140.228   8
 -20  21   1 108.207 99.4302   8
 -20  21  -1-0.15343 106.006   8
  20 -21   2 30.1014 77.3943   3
 -20  21  -2 79.1557 87.4183   4
 -21  21   0 5926.28 346.748   8
 -21  21   1-241.873 116.157   8
 -21  21  -1-51.8249 103.241   8
  21 -21   2 9.37111 63.8215   3
 -21  21  -2 121.624 87.9010   4
 -22  21   0 50.1958 101.409   8
 -22  21   1 328.629 103.895   8
 -22  21  -1 394.824 107.973   8
  22 -21   2 149.360 71.2162   3
 -22  21  -2 178.813 74.1661   4
 -22  20   0 1478.22 198.367   8
 -22  20   1 269.363 104.110   8
 -22  20  -1 221.802 98.2091   8
  22 -20   2 264.418 79.2640   3
 -22  20  -2 216.061 82.6624   4
 -22  20  -2 231.124 63.9779   6
 -22  19   0 34.9829 157.138   8
 -22  19   1-105.820 111.364   8
 -22  19  -1-92.4251 102.463   8
  22 -19   2 213.013 82.6824   3
 -22  19  -2 261.355 103.200   4
 -22  18   0 1432.54 239.739   8
 -22  18   1 7053.96 365.854   8
 -22  18  -1 7462.71 378.962   8
 -22  18  -2 7966.03 346.215   4
  22 -18   2 7414.93 333.965   3
 -22  17   0 80.3310 170.842   8
 -22  17   1 1049.73 160.030   8
 -22  17  -1 1147.37 176.271   8
 -22  17  -2 2653.09 220.637   4
  22 -17   2 2135.90 195.256   3
 -22  16   0 3704.15 322.172   8
 -22  16   1 123.493 101.321   8
 -22  16  -1 75.9613 105.166   8
 -22  16  -2 8265.08 375.438   4
  22 -16   2 7821.97 359.324   3
 -22  15   0-91.6625 159.137   8
 -22  15   1 1131.24 182.873   8
 -22  15  -1 1192.45 183.918   8
 -22  15  -2 8451.43 391.634   4
  22 -15   2 8096.32 370.517   3
 -22  15  -3 3804.18 203.403   6
 -22  14   0 8919.65 463.347   8
 -22  14   1 436.485 133.227   8
 -22  14  -1 317.521 122.342   8
 -22  14  -2 2426.24 242.160   4
 -22  14  -2 2110.42 176.152   7
  22 -14   2 2265.25 207.040   3
 -22  14  -3 641.379 94.9855   7
 -22  14  -3 607.761 104.799   6
 -22  13   0-167.689 175.088   8
 -22  13   1 3916.82 296.654   8
 -22  13  -1 4000.20 301.936   8
 -22  13  -2 9989.70 441.973   4
 -22  13  -2 9228.62 356.075   7
  22 -13   2 9452.17 405.222   3
 -22  13  -3 391.811 90.0523   4
 -22  13  -3 420.626 87.0977   7
  22 -13   3 541.946 94.7196   3
 -22  13  -3 367.386 94.7497   6
 -22  12   0 4402.21 316.620   8
 -22  12   1 14586.4 543.758   8
 -22  12  -1 14355.9 540.650   8
 -22  12  -2 1492.83 161.488   7
 -22  12  -2 1587.36 224.352   4
  22 -12   2 1503.66 182.021   3
 -22  12  -3 1768.28 157.663   4
 -22  12  -3 1632.02 147.333   7
  22 -12   3 1602.34 151.168   3
 -22  12  -3 1783.87 162.324   6
 -22  11   0-319.526 203.214   8
 -22  11   1 42246.3 924.073   8
 -22  11  -1 42729.3 926.715   8
 -22  11  -2 8555.84 428.042   4
 -22  11  -2 7816.74 342.539   7
  22 -11   2 8081.89 374.311   3
 -22  11  -3 97.8722 80.0900   4
 -22  11  -3 99.4723 75.5633   7
  22 -11   3 117.487 59.9840   3
 -22  11  -3-118.698 90.5842   6
 -10 -22   0 1181.61 338.036   1
 -22  10   0 419.286 137.560   8
 -22  10   1 48612.1 997.899   8
 -22  10  -1 49052.1 1000.76   8
 -22  10  -2 17047.9 583.938   4
 -22  10  -2 16174.0 489.326   7
 -22  10  -2 16708.0 541.732   6
  22 -10   2 16584.1 521.094   3
 -22  10  -3 396.937 102.597   4
 -22  10  -3 147.884 73.9756   7
  22 -10   3 456.223 92.9423   3
 -22  10  -3 312.144 107.246   6
  -9 -22   0-122.867 159.734   1
 -22   9   0-506.441 198.809   8
 -22   9  -1 28900.1 670.915   6
 -22   9   1 28700.8 767.975   8
 -22   9  -1 28694.8 767.304   8
 -22   9  -2 3195.78 290.865   4
 -22   9  -2 2789.21 214.146   7
 -22   9  -2 3053.31 262.337   6
  22  -9   2 3367.94 238.624   3
 -22   9  -3-8.37213 88.9498   4
 -22   9  -3-133.014 89.1535   7
 -22   9  -3-99.8526 104.231   6
  -8 -22   0 7849.14 787.830   1
 -22   8   0 7191.09 403.443   8
 -22   8  -1 27688.6 738.067   4
  -8 -22  -1 26052.3 1417.27   1
 -22   8  -1 26586.0 644.888   6
  -8 -22   1 28045.5 1515.93   1
 -22   8   1 26162.4 734.397   8
 -22   8  -1 25511.8 726.986   8
 -22   8  -2 1080.25 142.252   7
 -22   8  -2 1221.96 217.569   4
 -22   8  -2 1018.88 168.094   6
 -22   8  -3 3485.07 236.787   4
 -22   8  -3 3476.89 222.754   7
 -22   8  -3 3691.95 244.770   6
  -7 -22   0 78.0963 180.121   1
 -22   7   0-135.413 170.108   8
  -7 -22   1-110.336 197.383   2
  -7 -22   1-17.9129 189.969   1
 -22   7  -1-1.00169 132.506   4
 -22   7  -1-52.8448 89.7315   6
 -22   7   1-261.401 148.939   8
 -22   7  -1-112.553 128.730   8
 -22   7  -2 1618.79 171.289   7
 -22   7  -2 1684.80 232.471   4
 -22   7  -2 1649.34 206.093   6
 -22   7  -3 672.136 138.778   4
 -22   7  -3 418.134 104.317   7
 -22   7  -3 531.462 132.877   6
  -6 -22   0 112003. 2882.58   1
 -22   6   0 115401. 1525.53   8
 -22   6  -1 3954.73 298.784   4
  -6 -22   1 2869.51 488.632   2
  -6 -22   1 3680.36 552.622   1
 -22   6  -1 3723.25 255.476   6
 -22   6   1 3238.25 271.492   8
 -22   6  -1 3022.37 270.818   8
 -22   6  -2 755.087 145.192   5
 -22   6  -2 936.472 139.147   7
 -22   6  -2 735.977 180.906   4
 -22   6  -2 719.581 162.451   6
 -22   6  -3 7033.15 337.042   4
 -22   6  -3 6868.53 319.377   7
 -22   6  -3 6912.49 334.041   6
  -5 -22   0 547.787 282.154   1
 -22   5   0 560.033 158.432   4
 -22   5   0 500.366 187.486   8
 -22   5  -1 10830.0 459.665   4
  -5 -22   1 10005.0 904.548   2
 -22   5  -1 10763.3 420.591   6
  -5 -22   1 11129.6 928.441   1
 -22   5   1 10158.6 460.551   8
 -22   5  -1 9957.04 459.913   8
 -22   5  -2 1021.08 168.313   5
 -22   5  -2 1011.78 144.304   7
 -22   5  -2 1001.54 201.909   4
 -22   5  -2 982.416 181.261   6
 -22   5  -3 2647.90 237.858   4
 -22   5  -3 2711.97 213.474   7
 -22   5  -3 2845.84 228.488   6
 -22   4   0 159992. 1564.44   4
  -4 -22   0 164851. 3410.59   1
 -22   4   0 166285. 1810.55   8
  -4 -22   1 507.332 228.607   1
  -4 -22   1 662.998 261.548   2
 -22   4  -1 510.934 151.965   4
 -22   4  -1 509.300 114.602   6
 -22   4   1 270.623 116.015   8
 -22   4  -1 384.219 127.877   8
 -22   4  -2 805.074 153.691   5
 -22   4  -2 934.413 140.201   7
 -22   4  -2 1038.62 192.973   4
  22  -4   2 744.394 128.185  10
 -22   4  -2 1002.53 176.018   6
 -22   4  -3 7289.97 360.502   4
 -22   4  -3 8110.86 348.527   7
 -22   4  -3 8452.90 370.448   6
  -3 -22   0 207.267 249.686   1
 -22   3   0 415.624 139.283   4
 -22   3   0 337.184 180.698   8
 -22   3  -1 6650.69 361.191   4
  -3 -22   1 5732.74 687.032   2
 -22   3  -1 6346.87 322.587   6
  -3 -22   1 5648.29 670.221   1
 -22   3   1 6151.93 361.228   8
 -22   3  -1 6176.91 365.753   8
 -22   3   1 6604.93 329.880   5
 -22   3  -2 967.748 165.626   5
 -22   3  -2 1277.14 161.171   7
 -22   3  -2 1050.47 197.333   4
  22  -3   2 1478.38 172.573  10
 -22   3  -2 1378.06 199.238   6
 -22   3  -3 730.321 154.598   4
 -22   3  -3 369.297 121.516   7
 -22   3  -3 697.822 145.991   6
 -22   2   0 92371.0 1155.02   4
  -2 -22   0 93719.6 2520.21   1
 -22   2   0 93246.7 1363.47   8
 -22   2   1 1526.61 167.532   5
  -2 -22   1 1113.07 263.865   2
 -22   2  -1 1712.66 207.551   4
 -22   2  -1 1665.48 178.696   6
 -22   2   1 1477.54 190.462   8
 -22   2  -1 1241.51 183.692   8
  -2 -22   1 1600.43 367.034   1
 -22   2  -2 2920.86 222.115   7
 -22   2  -2 2927.98 276.823   4
 -22   2  -2 3213.17 269.154   6
  22  -2   2 3338.98 260.832  10
 -22   2  -2 3008.30 259.914   5
 -22   2  -3 7187.35 363.027   4
 -22   2  -3 7217.10 333.261   7
 -22   2  -3 7942.64 363.610   6
  -1 -22   0-401.202 188.453   2
 -22   1   0-77.2819 92.3531   4
 -22   1   0-101.464 134.860   8
 -22   1  -1 5099.80 317.829   4
  -1 -22   1 4989.29 626.730   2
 -22   1  -1 4965.98 291.952   6
  -1 -22   1 4918.72 586.774   1
 -22   1   1 5000.54 326.610   8
 -22   1  -1 5018.72 329.184   8
 -22   1   1 5324.16 295.278   5
 -22   1  -1 4606.68 317.114   5
 -22   1  -2 442.602 133.143   5
 -22   1  -2 525.403 121.885   7
 -22   1  -2 704.415 192.857   4
  22  -1   2 512.398 119.157  10
 -22   1  -2 686.136 169.685   6
 -22   1  -3 980.517 174.011   4
 -22   1  -3 745.839 135.533   7
 -22   1  -3 880.276 157.384   6
   0 -22   0 36.7978 127.291   2
 -22   0   0-15.5223 118.364   5
 -22   0   0-169.052 162.422   8
   0 -22   1 10191.0 831.039   1
 -22   0  -1 11096.3 458.472   4
   0 -22   1 10038.9 891.518   2
 -22   0  -1 11077.1 427.776   6
 -22   0   1 11192.7 491.644   8
 -22   0  -1 9799.57 472.243   8
 -22   0  -1 11159.3 474.089   5
 -22   0  -2-274.890 146.023   5
 -22   0  -2-75.6126 151.978   4
 -22   0  -2-61.7027 91.2520   7
  22   0   2 142.371 101.818  10
 -22   0  -2 70.4019 127.810   6
 -22   0  -3 358.206 108.472   7
 -22   0  -3 574.769 135.909   6
 -22  -1   0-48.0111 112.964   5
 -22  -1   0-158.406 143.790   8
   1 -22   0 70.8395 105.650   2
 -22  -1  -1 10300.3 437.507   4
   1 -22   1 10163.0 912.497   2
 -22  -1  -1 10470.5 414.969   6
   1 -22   1 10345.5 828.186   1
 -22  -1   1 10084.6 467.806   8
 -22  -1  -1 10258.7 475.688   8
 -22  -1  -1 9780.88 449.693   5
 -22  -1  -2 328.139 162.248   4
 -22  -1  -2 132.390 84.6954   7
  22   1   2 308.908 121.706  10
 -22  -1  -2 314.492 144.079   6
 -22  -1  -2 26.4799 127.099   5
 -22  -1  -3 1022.14 145.228   7
 -22  -1  -3 1269.75 171.003   6
 -22  -2   0 1569.39 195.380   5
 -22  -2   0 1589.98 207.794   8
   2 -22   0 1424.46 313.756   2
 -22  -2  -1 2659.59 242.087   5
 -22  -2  -1 2948.07 250.738   4
 -22  -2  -1 2785.66 235.273   6
 -22  -2   1 2633.72 251.752   8
 -22  -2  -1 2356.40 242.053   8
   2 -22   1 2189.95 421.459   2
   2 -22   2-12.2085 75.5537   3
 -22  -2  -2 40.8522 154.002   4
 -22  -2  -2 1.18542 84.0450   7
  22   2   2 122.533 106.607  10
 -22  -2  -2 114.104 143.520   6
 -22  -2  -2-172.567 130.051   5
 -22  -2  -3-311.951 121.190   7
 -22  -2  -3-6.24776 96.3913   6
 -22  -3   0 43.1260 101.944   5
 -22  -3   0-30.5315 67.3018   6
 -22  -3   0-89.4359 137.366   8
   3 -22   0 202.760 146.214   2
 -22  -3  -1 5600.04 321.110   4
   3 -22   1 5947.82 694.213   2
 -22  -3  -1 6341.73 331.707   6
 -22  -3   1 5462.91 358.990   8
 -22  -3  -1 5174.07 355.188   8
 -22  -3  -1 5479.27 339.375   5
   3 -22   2 115.276 98.4912   3
 -22  -3  -2 153.804 158.255   4
 -22  -3  -2 54.3719 84.2774   7
  22   3   2 213.923 126.259  10
 -22  -3  -2 270.369 150.767   6
 -22  -3  -2 256.925 124.980   5
 -22  -3  -3 2486.80 201.968   7
 -22  -3  -3 2778.73 226.600   6
   3 -22   3 2393.96 201.473   3
   4 -22   0 3881.01 520.201   2
 -22  -4   0 4622.11 261.364   6
 -22  -4   0 4778.61 339.576   8
 -22  -4   0 4838.75 304.689   5
 -22  -4  -1 4569.73 290.313   4
   4 -22   1 4979.91 653.024   2
 -22  -4  -1 5207.50 310.287   6
 -22  -4  -1 4793.94 326.370   5
 -22  -4  -2 9009.80 450.163   4
 -22  -4  -2 8228.13 356.918   7
 -22  -4  -2 9555.11 441.227   6
  22   4   2 8869.51 448.533  10
   4 -22   2 8952.97 401.903   3
 -22  -4  -2 8354.15 427.946   5
 -22  -4  -3 3743.81 241.825   7
 -22  -4  -3 4161.69 262.846   6
   4 -22   3 3367.71 240.561   3
 -22  -5   0 57.0521 71.9563   6
   5 -22   0-39.2272 122.127   2
 -22  -5   0-90.7245 141.544   8
 -22  -5   0 13.9537 110.073   5
 -22  -5  -1 8661.83 395.213   4
   5 -22   1 8927.54 874.373   2
 -22  -5  -1 9220.78 402.028   6
  -5  22  -1 9259.99 413.429   8
  -5  22   1 9117.35 435.756   8
 -22  -5  -1 8931.07 442.444   5
 -22  -5  -2 2738.83 273.733   4
 -22  -5  -2 2607.93 215.289   7
 -22  -5  -2 2814.15 269.214   6
  22   5   2 2844.51 277.980  10
   5 -22   2 2958.76 246.344   3
 -22  -5  -3 332.635 110.451   7
 -22  -5  -3 263.524 109.718   6
   5 -22   3 259.317 85.9311   3
 -22  -6   0 2272.76 205.414   6
   6 -22   0 2236.22 400.282   2
  -6  22   0 2452.08 240.802   8
 -22  -6   0 2100.92 220.258   5
  -6  22  -1 1755.03 212.827   8
  -6  22   1 1430.59 207.643   8
 -22  -6  -1 1372.39 181.344   4
 -22  -6  -1 1426.95 199.483   6
   6 -22   1 1403.80 410.899   2
 -22  -6  -1 1357.21 212.971   5
   6 -22   2 44.1363 94.5671   3
 -22  -6  -2-119.180 96.0985   7
  22   6   2-13.4833 121.201  10
 -22  -6  -2-42.0744 137.187   6
 -22  -6  -3 65.0615 92.1693   7
 -22  -6  -3 93.8263 94.2740   6
   6 -22   3-32.9033 76.3944   3
  -7  22   0 11.0426 121.487   8
 -22  -7   0-68.2468 84.7109   6
   7 -22   0-4.39267 136.404   2
 -22  -7   0 59.8490 116.744   5
 -22  -7  -1 43957.3 872.555   4
   7 -22   1 44594.4 1949.78   2
 -22  -7  -1 45396.0 882.782   6
  -7  22  -1 44755.5 916.059   8
  -7  22   1 45552.1 962.747   8
 -22  -7  -1 44420.5 960.328   5
   7 -22   2-18.1785 97.2495   3
 -22  -7  -2 69.3947 99.6817   7
  22   7   2 133.801 134.312  10
 -22  -7  -2 51.9676 141.590   6
 -22  -7  -3 8.26309 91.5239   7
 -22  -7  -3 102.315 94.0275   6
   7 -22   3 128.530 82.5851   3
  -8  22   0 1476.94 198.780   8
 -22  -8   0 1215.36 164.120   6
   8 -22   0 1498.64 344.135   2
 -22  -8  -1 3897.05 293.545   6
   8 -22   1 3805.07 592.067   2
  -8  22  -1 4279.57 297.391   8
  -8  22   1 3907.13 302.689   8
 -22  -8  -2 4543.49 279.356   7
 -22  -8  -2 5405.34 340.813   6
  22   8   2 5270.92 378.307  10
   8 -22   2 5194.59 335.257   3
 -22  -8  -3 601.603 125.823   7
 -22  -8  -3 768.667 130.222   6
   8 -22   3 797.660 128.662   3
  -9  22   0-24.9126 134.786   8
 -22  -9   0-13.0293 93.0818   6
   9 -22   0-52.0248 144.505   2
 -22  -9  -1 33488.9 784.779   6
  -9  22  -1 33840.0 808.809   8
  -9  22   1 34036.4 836.452   8
 -22  -9  -2 6803.29 343.425   7
 -22  -9  -2 8426.29 409.419   6
  22   9   2 7979.40 440.210  10
   9 -22   2 8209.77 409.779   3
 -22  -9  -3 3425.10 226.823   7
   9 -22   3 3405.14 239.009   3
 -22  -9  -3 3632.80 234.891   6
 -10  22   0 1919.85 222.053   8
 -22 -10   0 1713.95 189.456   6
  10 -22   0 1636.91 358.353   2
 -10  22  -1 1049.72 167.083   8
 -10  22   1 919.626 171.106   8
 -22 -10  -1 1081.22 190.687   6
  10 -22   2 194.824 123.696   3
 -22 -10  -2 110.228 96.2023   7
  22  10   2 165.537 122.353  10
 -22 -10  -2 245.841 149.596   6
 -22 -10  -3 146.290 85.2514   6
  10 -22   3 68.0855 79.8527   3
 -11  22   0-206.183 150.001   8
 -22 -11   0 112.843 103.019   6
  11 -22   0-194.534 100.433   2
 -11  22  -1-156.893 160.733   8
 -11  22   1-208.978 158.879   8
 -22 -11  -1-77.7758 145.359   6
  11 -22   2 26.1872 109.942   3
  22  11   2-12.9271 120.465  10
 -22 -11  -2 4.67003 128.518   6
 -22 -11  -3 769.323 120.510   6
  11 -22   3 548.411 114.428   3
 -12  22   0 119.176 139.631   8
 -22 -12   0 296.177 118.813   6
 -12  22  -1 1726.96 198.533   8
 -12  22   1 1499.00 189.766   8
 -22 -12  -1 1760.04 222.013   6
  12 -22   2 114.452 107.345   3
  22  12   2 139.441 111.212  10
 -22 -12  -2 77.9696 131.451   6
 -12  22  -3 534.560 113.421   7
 -22 -12  -3 334.996 88.0951   6
  12 -22   3 445.565 100.638   3
 -13  22   0-115.270 148.328   8
 -22 -13   0 17.4192 104.881   6
 -13  22   1 2327.20 234.092   8
 -22 -13  -1 3059.42 272.061   6
 -13  22  -1 2714.24 241.885   8
  13 -22   2 1377.96 182.841   3
  22  13   2 1113.55 176.717  10
 -22 -13  -2 1245.36 189.629   6
 -13  22  -3 319.740 99.2520   7
 -22 -13  -3 176.383 70.6171   6
  13 -22   3 153.670 76.7063   3
 -14  22   0 705.863 166.391   8
 -22 -14   0 1037.69 172.269   6
 -14  22   1-310.427 156.491   8
 -14  22  -1-183.842 138.948   8
 -22 -14  -1 157.938 136.256   6
  14 -22   2 36.8391 100.385   3
  22  14   2 83.8675 98.7427  10
 -22 -14  -2 90.9498 116.426   6
 -14  22  -3 82.3352 75.3272   7
 -22 -14  -3-3.81262 54.5812   6
  14 -22   3 45.7778 69.8271   3
 -15  22   0-481.496 226.651   8
 -22 -15   0-48.0212 113.786   6
 -15  22   1 11.0254 116.464   8
 -15  22  -1-38.2405 126.706   8
 -22 -15  -1 125.957 133.052   6
  22  15   1 84.0319 88.5011  10
  15 -22   2 1355.29 176.009   3
  22  15   2 983.523 165.628  10
 -22 -15  -2 1284.65 172.800   6
 -15  22  -3-63.2597 61.6359   7
  15 -22   3 57.3936 56.8671   3
 -16  22   0-107.635 191.358   8
 -16  22   1 253.449 119.267   8
 -16  22  -1 197.092 110.418   8
 -22 -16  -1 327.562 137.319   6
  22  16   1 164.741 101.762  10
  16 -22   2 1092.36 159.073   3
  22  16   2 898.859 144.072  10
 -22 -16  -2 1030.16 157.212   6
 -17  22   0-307.619 185.050   8
 -17  22   1 1364.69 186.771   8
 -17  22  -1 1262.16 177.955   8
  22  17   1 1694.93 188.704  10
 -22 -17  -1 1489.35 206.401   6
  17 -22   2 158.481 90.6079   3
 -22 -17  -2 164.333 94.3890   6
 -18  22   0 12894.1 515.133   8
  22  18   1 136.425 85.1008  10
 -22 -18  -1 37.9254 116.835   6
 -18  22   1-71.2847 109.064   8
 -18  22  -1-120.467 112.234   8
  18 -22   2 128.611 81.3034   3
 -18  22  -2 63.2473 70.7720   7
 -18  22  -2 261.184 88.5009   4
 -22 -18  -2 120.511 86.8689   6
 -19  22   0 70.3242 138.253   8
  22  19   1 5.90635 57.4034  10
 -19  22   1-152.278 119.260   8
 -19  22  -1-188.490 122.502   8
  19 -22   2 881.876 127.508   3
 -19  22  -2 932.487 129.644   4
 -20  22   0 1722.70 208.554   8
 -20  22   1-50.2803 94.9118   8
 -20  22  -1-81.2252 104.421   8
  20 -22   2 368.578 89.8589   3
 -20  22  -2 313.912 90.8022   4
 -21  22   0 56.7833 114.740   8
 -21  22   1-385.243 119.372   8
 -21  22  -1-189.177 108.878   8
  21 -22   2 570.712 95.8080   3
 -21  22  -2 399.642 91.3802   4
 -22  22   0 8063.10 366.745   8
 -22  22   1 3040.76 217.652   8
 -22  22  -1 2951.02 209.481   8
 -23  22   0-75.5958 96.8809   8
  23 -22   1 352.314 88.9518   3
 -23  22   1 155.613 70.1265   8
 -23  22  -1 122.734 68.7640   8
 -23  21   0 4813.08 288.425   8
 -23  21   1 522.789 103.815   8
 -23  21  -1 406.365 92.6847   8
 -23  20   0 153.064 117.411   8
 -23  20   1 47.4742 81.5541   8
 -23  20  -1 71.3580 78.2411   8
 -23  20  -2 244.189 83.2498   4
 -23  19   0 19175.7 600.381   8
 -23  19   1 16.7614 85.9047   8
 -23  19  -1-4.94338 90.4844   8
  23 -19   2 255.236 86.0829   3
 -23  19  -2 366.399 96.6101   4
 -23  19  -2 283.568 68.4336   6
 -23  18   0 358.429 157.257   8
 -23  18   1-161.349 100.625   8
 -23  18  -1 39.1213 88.8867   8
  23 -18   2 141.495 81.0736   3
 -23  18  -2 66.4613 92.0752   4
 -23  18  -2-0.75027 55.6179   6
 -23  17   0 74673.2 1219.20   8
 -23  17   1 483.328 132.569   8
 -23  17  -1 396.596 133.628   8
  23 -17   2 678.715 115.766   3
 -23  17  -2 713.420 110.638   6
 -23  16   0 753.793 225.113   8
 -23  16   1 957.380 162.743   8
 -23  16  -1 753.732 155.683   8
 -23  16  -2 4958.16 289.384   4
 -23  16  -2 4314.77 236.550   6
  23 -16   2 4653.59 266.179   3
 -23  15   0 67934.3 1191.92   8
 -23  15   1 2658.27 244.700   8
 -23  15  -1 2712.63 250.673   8
  23 -15   2 632.090 125.758   3
 -23  15  -2 724.185 154.344   4
 -23  15  -2 453.388 112.308   6
 -23  14   0 430.688 217.688   8
 -23  14   1 280.392 126.079   8
 -23  14  -1 135.675 108.718   8
 -23  14  -2 3813.52 278.923   4
 -23  14  -2 3054.52 221.568   6
  23 -14   2 3542.88 241.270   3
 -23  14  -3 100.500 65.4335   6
 -23  13   0-27.0739 145.416   8
 -23  13  -1 228.122 88.0824   6
 -23  13   1 89.1263 114.770   8
 -23  13  -1 155.202 117.604   8
  23 -13   2 3.29880 76.0538   3
 -23  13  -2-57.5107 124.231   4
 -23  13  -2 110.921 106.445   6
 -23  13  -3 11.6167 63.1908   6
 -23  12   0-145.126 159.571   8
 -23  12  -1 1744.54 174.709   6
 -23  12   1 1745.19 207.449   8
 -23  12  -1 1798.96 211.729   8
  23 -12   2 157.455 78.4621   3
 -23  12  -2 257.093 148.169   4
 -23  12  -2 0.13484 101.104   6
 -23  12  -3 218.432 75.0827   4
 -23  12  -3 364.746 78.7221   7
 -23  12  -3 191.787 81.6798   6
 -23  11   0 667.014 161.624   8
 -23  11  -1 383.967 106.591   6
 -23  11   1 342.825 130.564   8
 -23  11  -1 411.482 151.168   8
  23 -11   2 471.052 102.820   3
 -23  11  -2 393.246 145.713   4
 -23  11  -2 280.571 118.292   6
 -23  11  -3 502.812 102.178   4
 -23  11  -3 474.426 85.8600   7
 -23  11  -3 414.349 93.6433   6
 -23  10   0-211.350 192.957   8
 -23  10  -1 2252.69 208.289   6
 -23  10   1 2102.97 241.795   8
 -23  10  -1 1714.80 225.064   8
 -23  10  -2 90.6846 130.833   4
 -23  10  -2 13.1984 116.992   6
 -23  10  -3 464.790 103.895   4
 -23  10  -3 444.428 87.8745   7
 -23  10  -3 490.848 102.793   6
 -23   9   0 2424.41 248.148   8
 -23   9  -1 3971.19 310.966   4
 -23   9  -1 3587.01 249.238   6
 -23   9   1 2973.29 273.855   8
 -23   9  -1 3266.43 285.292   8
 -23   9  -2 14.1303 78.0047   7
 -23   9  -2 75.4233 137.655   4
 -23   9  -2 133.026 116.063   6
 -23   9  -3 16.7957 81.8651   4
 -23   9  -3-188.823 78.6983   7
 -23   9  -3-46.9311 88.3744   6
  -8 -23   0-165.486 191.057   1
 -23   8   0-90.2858 177.969   8
 -23   8  -1 159.441 153.462   4
 -23   8  -1-15.0596 87.2857   6
 -23   8   1-79.3719 133.805   8
 -23   8  -1-41.6540 125.058   8
 -23   8  -2 1070.65 141.680   7
 -23   8  -2 1222.13 198.611   4
 -23   8  -2 1116.36 168.518   6
 -23   8  -3 1180.90 146.973   4
 -23   8  -3 1107.85 129.271   7
 -23   8  -3 1430.59 157.771   6
  -7 -23   0 5377.25 670.211   1
 -23   7   0 5528.54 366.424   8
 -23   7  -1 69.9856 135.053   4
 -23   7  -1 109.641 91.7358   6
 -23   7   1-174.256 149.336   8
 -23   7  -1-135.832 138.184   8
 -23   7  -2 3723.20 301.022   4
 -23   7  -2 3657.54 232.638   7
 -23   7  -2 3998.62 281.959   6
 -23   7  -2 3696.36 276.041   5
 -23   7  -3 259.091 114.221   4
 -23   7  -3-28.9555 79.7449   7
 -23   7  -3 161.500 97.3592   6
  -6 -23   0 122.896 189.642   1
 -23   6   0 208.986 153.811   4
 -23   6   0 276.004 184.698   8
 -23   6  -1 2.52227 126.220   4
 -23   6  -1-143.079 108.347   6
 -23   6   1-272.292 161.228   8
 -23   6  -1-156.434 151.553   8
 -23   6  -2 1086.83 173.962   5
 -23   6  -2 1131.14 148.689   7
 -23   6  -2 1249.70 216.109   4
 -23   6  -2 1381.21 187.768   6
 -23   6  -3 3651.55 246.061   4
 -23   6  -3 3464.88 217.306   7
 -23   6  -3 3620.59 240.686   6
 -23   5   0 4365.13 289.686   4
  -5 -23   0 4001.96 576.038   1
 -23   5   0 4439.95 351.569   8
  -5 -23   1 636.988 247.770   2
 -23   5  -1 603.619 152.983   4
 -23   5  -1 305.607 102.587   6
 -23   5   1 228.995 146.657   8
 -23   5  -1 405.423 133.934   8
 -23   5  -2 5329.65 356.585   4
 -23   5  -2 5271.95 285.250   7
 -23   5  -2 5974.69 343.140   6
 -23   5  -2 5255.00 331.857   5
 -23   5  -3 629.629 145.512   4
 -23   5  -3 592.301 115.910   7
 -23   5  -3 680.559 138.614   6
  -4 -23   0 199.203 220.267   1
 -23   4   0 367.885 144.662   4
 -23   4   0 198.962 173.847   8
 -23   4   1 764.320 140.501   5
  -4 -23   1 1339.26 341.719   1
  -4 -23   1 971.982 312.191   2
 -23   4  -1 1363.46 196.346   4
 -23   4  -1 1044.03 154.522   6
 -23   4   1 1157.40 178.606   8
 -23   4  -1 976.660 170.703   8
 -23   4  -2-88.0910 122.777   5
 -23   4  -2 34.3524 74.5570   7
 -23   4  -2 22.7316 151.932   4
  23  -4   2 150.681 81.5066  10
 -23   4  -2-3.93535 131.221   6
 -23   4  -3 3236.85 246.755   4
 -23   4  -3 3318.64 218.436   7
 -23   4  -3 3673.75 244.472   6
  -3 -23   0 411.825 279.374   1
 -23   3   0 432.686 135.454   4
 -23   3   0 138.210 133.182   8
 -23   3  -1 10493.2 457.448   4
  -3 -23   1 8878.50 844.900   2
 -23   3  -1 10747.7 421.239   6
  -3 -23   1 11078.6 920.786   1
 -23   3   1 10690.6 485.417   8
 -23   3  -1 10141.0 483.079   8
 -23   3   1 10511.9 416.192   5
 -23   3  -2-67.7107 130.434   5
 -23   3  -2-36.4138 85.0067   7
 -23   3  -2 43.6950 146.950   4
  23  -3   2 10.3198 76.5706  10
 -23   3  -2-54.0444 134.965   6
 -23   3  -3 65.7351 113.199   4
 -23   3  -3 52.6221 80.4468   7
 -23   3  -3 168.638 109.743   6
  -2 -23   0 130.304 166.847   1
 -23   2   0-14.9025 82.8061   4
  -2 -23   1 1839.71 387.523   1
 -23   2   1 1637.70 185.184   5
 -23   2  -1 1379.54 198.118   5
  -2 -23   1 1388.29 317.467   2
 -23   2  -1 1781.64 224.229   4
 -23   2  -1 1832.35 193.475   6
 -23   2   1 1560.69 215.670   8
 -23   2  -1 1618.23 221.172   8
 -23   2  -2-202.319 143.432   5
 -23   2  -2-193.687 103.494   7
 -23   2  -2-10.0043 148.276   4
  23  -2   2 67.5140 84.3399  10
 -23   2  -2-185.471 144.011   6
 -23   2  -3 570.411 106.915   7
 -23   2  -3 710.424 134.519   6
  -1 -23   0 4823.29 589.113   1
 -23   1   0 4026.52 308.322   8
 -23   1   0 4359.81 301.117   5
  -1 -23   1 1703.99 382.365   2
 -23   1  -1 1668.16 223.684   5
 -23   1  -1 1959.89 224.843   4
 -23   1  -1 1985.87 199.644   6
 -23   1   1 2048.01 225.109   8
 -23   1  -1 1676.03 213.337   8
  -1 -23   1 2038.36 399.639   1
 -23   1  -2 949.557 165.431   5
 -23   1  -2 944.640 136.421   7
 -23   1  -2 1004.81 209.905   4
  23  -1   2 795.828 147.962  10
 -23   1  -2 915.623 179.147   6
 -23   1  -3-20.0785 94.1011   7
 -23   1  -3 358.879 117.500   6
 -23   0   0-62.7892 127.421   5
 -23   0   0-67.7615 147.421   8
 -23   0  -1 9415.75 429.903   4
   0 -23   1 8406.36 823.296   2
 -23   0  -1 9326.44 401.953   6
   0 -23   1 9507.29 822.521   1
 -23   0   1 9792.03 472.860   8
 -23   0  -1 8992.71 465.104   8
 -23   0  -1 9500.33 454.680   5
 -23   0  -2 5373.95 351.030   4
 -23   0  -2 5121.90 279.067   7
 -23   0  -2 5378.17 333.154   6
  23   0   2 5095.62 328.092  10
 -23   0  -2 4961.80 326.032   5
 -23   0  -3-299.296 109.237   7
 -23   0  -3 75.8122 99.8423   6
 -23  -1   0 2120.96 221.520   5
 -23  -1   0 2067.86 245.341   8
 -23  -1  -1 1786.53 232.717   5
 -23  -1  -1 2029.58 231.008   4
 -23  -1  -1 1941.46 216.606   6
 -23  -1   1 1801.02 216.892   8
 -23  -1  -1 1856.90 221.432   8
   1 -23   1 2067.90 413.546   2
 -23  -1  -2 33.4965 148.163   4
 -23  -1  -2-83.3318 91.3838   7
  23   1   2 87.9963 101.262  10
 -23  -1  -2 199.467 151.289   6
 -23  -1  -2-42.5249 118.658   5
 -23  -1  -3 111.475 80.5664   7
 -23  -1  -3 265.541 112.980   6
 -23  -2   0-45.8391 125.489   5
 -23  -2   0-364.358 181.955   8
 -23  -2  -1 17236.4 557.680   4
   2 -23   1 15946.8 1154.70   2
 -23  -2  -1 17214.4 540.908   6
 -23  -2   1 17529.5 627.758   8
 -23  -2  -1 15912.1 610.337   8
 -23  -2  -1 17510.2 602.775   5
 -23  -2  -2 7875.82 414.545   4
 -23  -2  -2 6809.45 322.795   7
 -23  -2  -2 8132.96 398.993   6
  23   2   2 7765.70 409.510  10
 -23  -2  -2 7678.88 400.805   5
 -23  -2  -3 702.619 122.530   7
 -23  -2  -3 998.211 150.027   6
 -23  -3   0 12034.5 521.268   8
 -23  -3   0 11552.1 474.811   5
 -23  -3  -1 209.462 171.738   5
 -23  -3  -1 796.183 151.803   4
 -23  -3  -1 788.229 155.328   6
 -23  -3   1 428.939 127.717   8
 -23  -3  -1 541.170 147.676   8
   3 -23   1 661.917 246.448   2
   3 -23   2 714.371 134.987   3
 -23  -3  -2 743.246 179.984   4
 -23  -3  -2 413.685 107.376   7
  23   3   2 733.291 159.890  10
 -23  -3  -2 622.626 188.077   6
 -23  -3  -2 475.891 146.736   5
 -23  -3  -3 70.6432 85.3853   7
 -23  -3  -3 37.3243 92.0888   6
 -23  -4   0 135.067 82.9828   6
 -23  -4   0-39.2886 152.019   8
 -23  -4   0-20.7437 123.679   5
 -23  -4  -1-161.398 143.562   4
 -23  -4  -1 79.8062 105.566   6
   4 -23   1 239.045 191.992   2
 -23  -4  -1-196.567 191.567   5
 -23  -4  -2 2906.64 275.846   4
 -23  -4  -2 2643.71 211.922   7
 -23  -4  -2 3538.19 287.178   6
  23   4   2 3235.84 284.606  10
   4 -23   2 3059.16 239.782   3
 -23  -4  -2 2969.93 269.057   5
 -23  -4  -3 1209.09 144.083   7
 -23  -4  -3 1262.50 161.637   6
 -23  -5   0 666.362 119.785   6
   5 -23   0 828.564 236.261   2
 -23  -5   0 678.216 160.329   5
 -23  -5  -1 7102.98 359.060   4
   5 -23   1 6284.12 740.552   2
 -23  -5  -1 7153.13 357.409   6
  -5  23  -1 7272.99 372.654   8
  -5  23   1 7364.25 394.610   8
 -23  -5  -1 6717.59 378.975   5
 -23  -5  -2 4584.84 329.604   4
 -23  -5  -2 3876.26 249.175   7
 -23  -5  -2 4666.76 313.947   6
  23   5   2 4719.19 339.058  10
   5 -23   2 4387.88 290.574   3
 -23  -5  -3 92.8044 76.7294   7
 -23  -5  -3 325.449 112.532   6
   5 -23   3 260.690 92.5153   3
  -6  23   0-107.885 148.710   8
 -23  -6   0 74.1243 90.5563   6
   6 -23   0-144.400 141.967   2
 -23  -6   0 33.1223 119.080   5
  -6  23  -1 619.816 149.519   8
  -6  23   1 700.125 157.843   8
 -23  -6  -1 873.139 170.947   4
 -23  -6  -1 640.056 156.373   6
 -23  -6  -2 2319.42 201.608   7
 -23  -6  -2 2946.04 268.456   6
  23   6   2 2860.40 276.672  10
   6 -23   2 3056.36 254.337   3
 -23  -6  -3 68.9962 75.9866   7
 -23  -6  -3 249.679 96.1898   6
   6 -23   3 83.2082 69.1332   3
 -23  -7   0 3175.21 235.993   6
   7 -23   0 2541.33 437.211   2
  -7  23   0 3412.96 281.967   8
 -23  -7   0 3138.01 269.372   5
 -23  -7  -1 28415.1 708.424   6
  -7  23  -1 28654.2 737.561   8
  -7  23   1 29492.7 779.201   8
 -23  -7  -1 27596.8 780.872   5
 -23  -7  -2 3290.00 231.976   7
 -23  -7  -2 4266.91 306.601   6
  23   7   2 4050.07 322.028  10
   7 -23   2 3772.50 282.041   3
 -23  -7  -3 1125.34 139.264   7
 -23  -7  -3 1304.14 155.551   6
   7 -23   3 1261.33 146.093   3
  -8  23   0-78.3595 144.792   8
 -23  -8   0-6.02450 84.2792   6
 -23  -8  -1 6352.29 365.116   6
  -8  23  -1 6617.69 365.016   8
  -8  23   1 6316.48 378.487   8
   8 -23   2 1384.72 189.329   3
 -23  -8  -2 765.008 136.276   7
  23   8   2 1159.47 197.814  10
 -23  -8  -2 1219.98 200.144   6
 -23  -8  -3 760.901 119.305   7
 -23  -8  -3 776.321 128.723   6
   8 -23   3 503.433 111.488   3
 -23  -9   0 5072.93 309.191   6
  -9  23   0 5913.15 356.154   8
 -23  -9  -1 24162.4 668.767   6
  -9  23  -1 23307.6 674.119   8
  -9  23   1 24178.3 717.142   8
 -23  -9  -2 2164.59 201.671   7
 -23  -9  -2 2849.57 251.829   6
  23   9   2 2868.49 270.299  10
   9 -23   2 2919.28 247.752   3
 -23  -9  -3 392.105 104.013   6
   9 -23   3 359.166 91.2322   3
 -10  23   0-114.953 146.501   8
 -23 -10   0-69.1654 103.865   6
 -10  23  -1 1649.54 203.425   8
 -10  23   1 1660.55 201.090   8
 -23 -10  -1 1765.38 221.831   6
  10 -23   2 371.053 123.331   3
  23  10   2 305.961 131.243  10
 -23 -10  -2 252.192 142.755   6
 -23 -10  -3 300.493 97.2869   6
  10 -23   3 187.139 78.2142   3
 -23 -11   0 4286.02 278.370   6
 -11  23   0 4338.25 316.677   8
 -11  23  -1 536.747 126.060   8
 -11  23   1 498.109 132.007   8
 -23 -11  -1 737.984 172.074   6
 -23 -11  -2 3212.87 261.934   6
  23  11   2 3169.76 274.296  10
  11 -23   2 3156.67 256.440   3
 -11  23  -3 1366.30 152.013   7
 -23 -11  -3 954.005 121.837   6
  11 -23   3 1123.75 138.599   3
 -12  23   0-125.936 178.482   8
 -23 -12   0-84.7131 112.453   6
 -12  23  -1 1241.48 175.090   8
 -12  23   1 1420.60 193.708   8
 -23 -12  -1 1200.64 196.840   6
  12 -23   2 133.882 106.717   3
  23  12   2 73.2193 101.037  10
 -23 -12  -2-68.4676 129.669   6
 -12  23  -3 939.200 124.687   7
 -23 -12  -3 919.937 112.677   6
  12 -23   3 872.919 121.534   3
 -13  23   0 678.980 154.073   8
 -23 -13   0 730.027 146.874   6
 -13  23  -1 338.827 129.363   8
 -13  23   1 326.866 121.309   8
 -23 -13  -1 509.347 157.821   6
  13 -23   2 86.8704 99.8576   3
  23  13   2 83.9835 97.6442  10
 -23 -13  -2 20.2125 111.546   6
 -23 -13  -3 99.4193 59.1517   6
  13 -23   3 74.3689 61.1391   3
 -14  23   0-384.702 231.511   8
 -23 -14   0-69.3230 100.941   6
 -14  23   1-192.657 146.208   8
 -14  23  -1-172.660 125.213   8
 -23 -14  -1 113.987 122.898   6
  14 -23   2 1065.43 157.884   3
  23  14   2 885.582 155.217  10
 -23 -14  -2 1001.40 157.849   6
 -14  23  -3-75.4121 63.9762   7
  14 -23   3 24.5054 58.6135   3
 -15  23   0 3034.44 263.771   8
 -23 -15   0 3191.33 253.796   6
 -15  23   1 604.829 140.483   8
 -15  23  -1 534.347 125.221   8
  23  15   1 502.091 131.031  10
 -23 -15  -1 610.188 152.626   6
  15 -23   2 910.398 143.726   3
  23  15   2 628.393 134.285  10
 -23 -15  -2 726.460 140.921   6
 -16  23   0-276.148 185.579   8
 -23 -16  -1 3026.80 256.797   6
  23  16   1 2933.36 247.900  10
 -16  23   1 2895.48 251.824   8
 -16  23  -1 3228.46 259.006   8
  16 -23   2 26.8456 88.1731   3
  23  16   2-11.6943 69.1167  10
 -23 -16  -2 139.116 99.1641   6
 -17  23   0-178.084 175.543   8
 -23 -17  -1 4379.27 290.395   6
  23  17   1 4120.04 273.721  10
 -17  23   1 4421.21 295.457   8
 -17  23  -1 4259.17 286.292   8
  17 -23   2 40.1695 85.8066   3
 -17  23  -2 229.768 86.2573   7
 -23 -17  -2 198.394 99.1760   6
 -18  23   0 13.8760 125.825   8
 -23 -18  -1 310.196 123.085   6
  23  18   1 317.654 95.0511  10
 -18  23   1 179.830 106.251   8
 -18  23  -1 161.449 105.666   8
  18 -23   2 129.445 82.1989   3
 -18  23  -2 27.1278 58.4867   7
 -18  23  -2 116.189 77.9566   4
 -23 -18  -2 120.571 80.2933   6
 -19  23   0 15438.0 537.045   8
  23  19   1 794.285 116.772  10
 -19  23   1 800.473 137.639   8
 -19  23  -1 767.460 133.591   8
  19 -23   2 547.628 104.152   3
 -19  23  -2 591.774 95.3415   4
 -20  23   0-31.1611 106.444   8
 -20  23   1 4.46575 80.6862   8
 -20  23  -1 70.5943 78.0527   8
  20 -23   2-55.5682 55.6788   3
 -21  23   0 974.518 159.687   8
 -21  23   1 30.4306 85.3820   8
 -21  23  -1 281.252 88.3988   8
 -22  23   0-47.5804 83.3838   8
 -22  23   1-10.5319 83.9094   8
 -22  23  -1 139.308 63.4980   8
 -23  23   0-100.191 78.1773   8
  23 -23   1 205.333 68.8139   3
 -23  23   1-179.163 86.5724   8
 -24  23   0-19.3565 64.7293   8
 -24  22   0 2198.66 186.556   8
 -24  22  -1 314.448 87.2100   4
 -24  21   0-23.6169 83.8754   8
 -24  21  -1 2185.68 185.397   4
  24 -21   1 2336.86 173.815   3
 -24  21   1 1600.94 154.199   8
 -24  21  -1 1680.02 154.911   8
 -24  20   0 5885.55 316.420   8
  24 -20   1 169.735 78.1742   3
 -24  20  -1 193.703 91.6849   4
 -24  20   1-160.222 96.4659   8
 -24  20  -1-145.870 91.2936   8
 -24  19   0 69.1685 102.868   8
  24 -19   1 2355.07 192.119   3
 -24  19   1 1966.52 186.681   8
 -24  19  -1 2168.79 199.481   8
 -24  19  -2 44.0091 72.5944   4
 -24  18   0 1422.26 195.665   8
 -24  18   1 198.362 91.6825   8
 -24  18  -1 110.645 90.7946   8
  24 -18   2 89.3074 67.6569   3
 -24  18  -2 72.5037 81.8696   4
 -24  17   0 186.537 136.040   8
 -24  17   1 1674.81 191.081   8
 -24  17  -1 1623.03 191.504   8
  24 -17   2-55.6051 60.8246   3
 -24  17  -2 63.9606 55.6241   6
 -24  16   0 484.780 169.133   8
 -24  16   1 7248.20 362.469   8
 -24  16  -1 7146.87 362.905   8
 -24  16  -2 3022.99 221.761   4
 -24  16  -2 2488.73 174.403   6
  24 -16   2 2722.93 193.368   3
 -24  15   0-4.32381 141.772   8
 -24  15   1 123.789 97.8431   8
 -24  15  -1 223.565 118.874   8
  24 -15   2 463.064 102.739   3
 -24  15  -2 403.871 119.393   4
 -24  15  -2 265.123 83.4777   6
 -24  14   0 2132.44 257.601   8
 -24  14   1 1018.41 171.503   8
 -24  14  -1 1398.18 190.504   8
  24 -14   2 693.656 113.833   3
 -24  14  -2 923.138 154.992   4
 -24  14  -2 578.348 108.676   6
 -24  13   0 79.9285 140.183   8
 -24  13  -1 1952.92 230.173   4
 -24  13   1 1774.13 216.448   8
 -24  13  -1 1813.26 213.881   8
  24 -13   2 949.851 126.505   3
 -24  13  -2 952.111 160.686   4
 -24  13  -2 944.058 138.079   6
 -24  12   0 1937.08 252.751   8
 -24  12  -1 5308.33 331.880   4
 -24  12   1 5438.18 338.704   8
 -24  12  -1 5172.42 333.817   8
 -24  12  -2 81.8197 123.983   4
 -24  12  -2 8.68898 85.2951   6
 -24  12  -3-6.21702 59.8287   6
 -24  11   0 11.2598 148.981   8
 -24  11  -1 2221.50 237.852   4
 -24  11  -1 1761.15 174.299   6
 -24  11   1 1829.39 220.928   8
 -24  11  -1 1934.61 223.226   8
 -24  11  -2 41.3861 127.063   4
 -24  11  -2-80.7212 93.5304   6
 -24  11  -3 139.954 67.2513   4
 -24  11  -3-55.5502 66.5550   6
 -24  10   0 866.824 196.894   8
 -24  10  -1 4405.17 315.952   4
 -24  10  -1 3981.52 252.313   6
 -24  10   1 4054.86 305.820   8
 -24  10  -1 3766.34 297.285   8
 -24  10  -2 272.717 149.741   4
 -24  10  -2 148.482 98.8720   6
 -24  10  -3 68.6013 79.8768   4
 -24  10  -3 13.4319 49.8902   7
 -24  10  -3-134.485 80.9935   6
 -24   9   0-193.171 150.240   8
 -24   9  -1 10901.5 474.511   4
 -24   9  -1 10638.7 402.423   6
 -24   9   1 9931.65 465.118   8
 -24   9  -1 9712.55 465.023   8
 -24   9  -2 1552.98 183.082   5
 -24   9  -2 1855.27 218.986   4
 -24   9  -2 1618.06 180.624   6
 -24   9  -3 1215.39 142.100   4
 -24   9  -3 973.959 108.134   7
 -24   9  -3 1189.77 132.746   6
 -24   8   0 39092.7 815.576   4
 -24   8   0 41076.9 953.921   8
 -24   8  -1-33.8693 132.468   4
 -24   8  -1 57.0808 76.7366   6
 -24   8   1-320.077 155.373   8
 -24   8  -1-180.526 140.284   8
 -24   8  -2 83.1797 111.298   5
 -24   8  -2 358.832 159.597   4
 -24   8  -2 337.045 127.437   6
 -24   8  -3 3807.59 230.468   4
 -24   8  -3 3048.35 182.578   7
 -24   8  -3 3674.57 220.273   6
 -24   7   0 201.845 141.812   4
 -24   7   0 363.608 225.915   8
 -24   7  -1 647.459 168.543   4
 -24   7  -1 538.174 115.599   6
 -24   7   1 481.947 131.534   8
 -24   7  -1 477.705 147.191   8
 -24   7  -2 5114.09 338.336   4
 -24   7  -2 4980.54 299.943   6
 -24   7  -2 4764.98 307.519   5
 -24   7  -3 1814.54 172.413   4
 -24   7  -3 1499.16 135.134   7
 -24   7  -3 1660.78 159.925   6
 -24   6   0 130312. 1478.36   4
 -24   6   0 139593. 1747.52   8
 -24   6  -1 780.811 179.737   4
 -24   6  -1 694.515 131.238   6
 -24   6   1 437.604 124.846   8
 -24   6  -1 371.566 120.219   8
 -24   6  -2-39.5361 120.881   5
 -24   6  -2 136.045 158.638   4
 -24   6  -2 14.1443 112.705   6
 -24   6  -3 6681.23 306.008   4
 -24   6  -3 6122.43 259.231   7
 -24   6  -3 6781.64 302.004   6
 -24   5   0 470.873 150.158   4
 -24   5   0 1217.93 270.956   8
 -24   5  -1 3022.37 265.935   4
 -24   5  -1 2893.68 226.275   6
 -24   5   1 2555.86 255.816   8
 -24   5  -1 2507.48 258.736   8
 -24   5   1 2809.47 224.141   5
 -24   5  -2 93.4542 106.352   5
 -24   5  -2 61.1661 149.779   4
 -24   5  -2 148.067 120.288   6
 -24   5  -3 213.224 112.208   4
 -24   5  -3 56.4617 76.3251   7
 -24   5  -3 55.5778 104.321   6
  -4 -24   0 123891. 3112.36   1
 -24   4   0 125251. 1651.05   8
 -24   4   1-347.702 139.732   5
 -24   4  -1 13.9653 135.340   4
 -24   4  -1 10.1437 100.907   6
 -24   4   1-286.698 163.793   8
 -24   4  -1-134.238 144.994   8
 -24   4  -2-86.0410 119.938   5
 -24   4  -2 158.878 156.842   4
 -24   4  -2 92.1159 120.922   6
 -24   4  -3 4131.62 255.691   4
 -24   4  -3 3733.36 212.515   7
 -24   4  -3 4208.37 248.742   6
  -3 -24   0-0.69527 155.750   1
 -24   3   0 121.946 109.128   4
 -24   3   0-105.406 159.156   8
 -24   3  -1-313.722 215.242   5
 -24   3  -1-59.6270 131.459   4
 -24   3  -1-45.1523 93.2578   6
 -24   3   1-172.047 155.823   8
 -24   3  -1-249.915 163.135   8
 -24   3  -2 8105.22 424.073   4
 -24   3  -2 7077.69 312.753   7
 -24   3  -2 8767.73 403.781   6
  24  -3   2 7876.05 373.759  10
 -24   3  -2 7932.80 401.921   5
 -24   3  -3 586.338 138.703   4
 -24   3  -3 590.281 103.446   7
 -24   3  -3 606.877 123.963   6
 -24   2   0 487.268 145.201   5
  -2 -24   0 547.369 240.576   1
 -24   2   0 48.4285 176.113   8
 -24   2  -1 23544.2 671.018   4
 -24   2  -1 23189.9 617.440   6
 -24   2   1 24093.5 728.878   8
 -24   2  -1 23620.8 726.168   8
 -24   2  -1 23740.3 708.936   5
 -24   2  -2 2084.95 224.168   5
 -24   2  -2 1849.08 165.895   7
 -24   2  -2 2371.84 264.886   4
 -24   2  -2 2522.11 236.339   6
  24  -2   2 2371.83 219.370  10
 -24   2  -3 975.181 123.642   7
 -24   2  -3 1243.97 157.258   6
 -24   1   0-155.545 147.120   5
 -24   1   0-189.887 197.205   8
 -24   1  -1 19189.3 607.962   4
 -24   1  -1 19985.8 575.204   6
 -24   1   1 20600.8 679.445   8
 -24   1  -1 20237.6 675.559   8
 -24   1  -1 19823.1 653.726   5
 -24   1  -2 757.545 179.918   4
 -24   1  -2 423.073 99.2392   7
  24  -1   2 744.464 144.426  10
 -24   1  -2 721.129 157.797   6
 -24   1  -2 405.505 132.446   5
 -24   1  -3-13.6765 70.6232   7
 -24   1  -3 234.528 103.041   6
   0 -24   0 10028.1 867.219   1
 -24   0   0 9043.80 469.857   8
 -24   0   0 9512.11 441.188   5
 -24   0  -1 50963.0 975.157   4
 -24   0  -1 52426.9 927.980   6
 -24   0   1 53351.6 1085.09   8
 -24   0  -1 51217.8 1078.57   8
 -24   0  -1 53283.0 1063.82   5
 -24   0  -2 5443.92 349.838   4
 -24   0  -2 4205.38 243.891   7
 -24   0  -2 5197.31 320.738   6
  24   0   2 4675.24 310.860  10
 -24   0  -2 4618.30 317.241   5
 -24   0  -3-145.299 77.8575   7
 -24   0  -3-67.5940 92.9256   6
 -24  -1   0-353.614 156.646   5
   1 -24   0-54.7958 145.791   1
 -24  -1   0-329.134 184.890   8
 -24  -1  -1 37477.6 828.344   4
 -24  -1  -1 37953.9 796.196   6
 -24  -1   1 39156.0 928.624   8
 -24  -1  -1 38112.6 921.594   8
 -24  -1  -1 38720.9 905.958   5
 -24  -1  -2 1189.88 196.941   4
 -24  -1  -2 938.280 133.297   7
  24   1   2 1162.39 180.286  10
 -24  -1  -2 1357.72 194.535   6
 -24  -1  -2 1079.09 164.580   5
 -24  -1  -3 4370.25 234.045   7
 -24  -1  -3 5132.40 276.263   6
 -24  -2   0 1701.82 213.990   5
 -24  -2   0 1454.86 214.367   8
 -24  -2  -1 23480.0 654.011   4
 -24  -2  -1 23444.6 636.123   6
 -24  -2   1 24441.0 740.750   8
 -24  -2  -1 23450.8 740.662   8
 -24  -2  -1 24766.7 726.967   5
 -24  -2  -2 1499.24 154.173   7
 -24  -2  -2 1961.88 242.423   4
  24   2   2 1984.07 225.360  10
 -24  -2  -2 1859.61 224.338   6
 -24  -2  -2 1638.57 211.256   5
 -24  -2  -3 806.079 120.183   7
 -24  -2  -3 1292.10 152.624   6
 -24  -3   0-194.597 149.209   5
 -24  -3   0-231.747 172.680   8
 -24  -3  -1 3534.25 261.778   4
 -24  -3  -1 3342.44 270.439   6
 -24  -3  -1 3405.98 289.370   5
 -24  -3  -2 4998.55 345.914   4
 -24  -3  -2 4416.15 247.649   7
 -24  -3  -2 4867.41 313.436   6
  24   3   2 4646.53 321.944  10
 -24  -3  -2 4513.36 319.529   5
 -24  -3  -3 1071.54 130.329   7
 -24  -3  -3 1213.12 149.323   6
 -24  -4   0 10811.3 511.272   8
 -24  -4   0 10011.2 459.212   5
  -4  24  -1-188.379 146.575   8
  -4  24   1-219.067 159.433   8
 -24  -4  -1-78.3843 132.628   4
 -24  -4  -1 14.7404 109.453   6
 -24  -4  -2 3619.88 301.451   4
 -24  -4  -2 2658.65 199.425   7
 -24  -4  -2 3491.07 272.032   6
  24   4   2 3492.36 289.235  10
   4 -24   2 3172.19 242.604   3
 -24  -4  -3 103.603 73.8374   7
 -24  -4  -3 174.401 92.7434   6
  -5  24   0 193.116 170.747   8
 -24  -5   0 33.2453 144.264   5
  -5  24  -1 1759.91 194.093   8
  -5  24   1 1713.58 206.626   8
 -24  -5  -1 1722.56 203.282   4
 -24  -5  -1 1730.08 198.286   6
 -24  -5  -1 1160.37 183.136   5
 -24  -5  -2 5849.01 286.764   7
 -24  -5  -2 7053.68 371.879   6
  24   5   2 6501.10 382.919  10
   5 -24   2 6772.73 351.764   3
 -24  -5  -3 1811.58 155.611   7
 -24  -5  -3 2231.71 184.719   6
  -6  24   0 163.335 161.444   8
 -24  -6   0 108.135 92.1252   6
 -24  -6   0-105.432 142.368   5
 -24  -6  -1 4789.69 304.304   4
 -24  -6  -1 4865.90 311.296   6
  -6  24  -1 4479.00 303.490   8
  -6  24   1 4652.72 318.414   8
 -24  -6  -1 4348.32 327.251   5
 -24  -6  -2 24702.8 664.774   6
  24   6   2 23618.6 715.376  10
   6 -24   2 23155.5 647.705   3
 -24  -6  -3 804.811 111.491   7
 -24  -6  -3 1048.78 140.747   6
   6 -24   3 814.947 116.668   3
  -7  24   0-12.6043 137.547   8
 -24  -7   0 77.0805 95.0804   6
 -24  -7  -1 12103.8 472.218   6
  -7  24  -1 12094.9 489.068   8
  -7  24   1 13014.9 527.224   8
 -24  -7  -2 9125.28 413.096   6
  24   7   2 8298.79 436.042  10
   7 -24   2 8775.72 407.487   3
 -24  -7  -3 302.893 89.4157   7
 -24  -7  -3 319.334 95.5085   6
   7 -24   3 210.094 72.3136   3
  -8  24   0 130.711 142.353   8
 -24  -8   0 216.797 93.7446   6
  -8  24  -1-55.3531 121.048   8
  -8  24   1 5.28836 121.777   8
 -24  -8  -1 148.729 137.832   6
   8 -24   2 139.971 97.7836   3
 -24  -8  -2-39.9618 77.2088   7
  24   8   2 203.410 133.994  10
 -24  -8  -2 85.3180 133.633   6
 -24  -8  -3 314.127 100.229   6
   8 -24   3 80.7531 70.1887   3
  -9  24   0-140.398 160.794   8
 -24  -9   0 133.962 98.2185   6
 -24  -9  -1 9859.50 435.121   6
  -9  24  -1 9972.52 443.096   8
  -9  24   1 9884.56 460.163   8
   9 -24   2 33.3637 88.8736   3
  24   9   2-19.9748 110.807  10
 -24  -9  -2-238.520 143.301   6
 -24  -9  -3 324.409 92.1103   6
   9 -24   3 235.340 78.6097   3
 -10  24   0-177.260 167.073   8
 -24 -10   0-64.0288 109.047   6
 -10  24  -1 124.022 117.260   8
 -10  24   1-111.464 127.683   8
 -24 -10  -1 290.123 140.420   6
  10 -24   2 1597.25 180.976   3
  24  10   2 1263.94 183.397  10
 -24 -10  -2 1175.20 180.840   6
 -24 -10  -3 494.874 100.073   6
  10 -24   3 496.620 96.9067   3
 -11  24   0-323.362 200.620   8
 -24 -11   0-30.6086 87.2689   6
 -11  24  -1-142.582 140.044   8
 -11  24   1-155.863 147.813   8
 -24 -11  -1-119.790 136.711   6
  11 -24   2 828.077 145.932   3
  24  11   2 793.419 157.470  10
 -24 -11  -2 717.262 157.205   6
 -11  24  -3 360.691 92.8564   7
 -24 -11  -3 290.692 82.1636   6
  11 -24   3 297.238 78.2346   3
 -24 -12   0 4218.07 280.128   6
 -12  24   0 4881.17 328.835   8
 -24 -12  -1 3333.42 276.530   6
 -12  24  -1 3772.11 278.502   8
 -12  24   1 3853.26 289.672   8
  12 -24   2 266.322 106.553   3
  24  12   2 243.792 114.374  10
 -24 -12  -2 305.535 122.262   6
 -12  24  -3 3670.72 200.997   7
 -13  24   0-207.436 195.471   8
 -24 -13   0-23.6869 99.8207   6
 -13  24  -1 1297.38 182.217   8
 -13  24   1 1371.51 190.803   8
 -24 -13  -1 1391.92 194.636   6
  13 -24   2 1303.22 161.717   3
  24  13   2 1364.20 178.586  10
 -24 -13  -2 1207.15 168.370   6
 -14  24   0-186.191 190.624   8
 -24 -14   0 130.148 104.807   6
 -14  24   1 265.184 109.572   8
 -14  24  -1 322.041 117.349   8
  24  14   1 427.878 127.580  10
 -24 -14  -1 499.528 139.874   6
  14 -24   2 4.42724 91.0831   3
  24  14   2 178.573 102.970  10
 -24 -14  -2 9.52258 100.104   6
 -15  24   0-281.484 195.790   8
 -15  24   1 589.988 133.728   8
 -15  24  -1 848.206 143.539   8
 -24 -15  -1 740.282 148.593   6
  24  15   1 624.755 139.511  10
 -24 -15  -2 6043.88 304.992   6
  24  15   2 6102.23 322.439  10
  15 -24   2 6706.12 319.643   3
 -16  24   0 1350.57 185.315   8
 -16  24   1 1329.66 178.237   8
 -16  24  -1 1384.26 177.314   8
 -24 -16  -1 1349.10 187.435   6
  24  16   1 1213.32 163.749  10
  16 -24   2 640.471 118.543   3
 -24 -16  -2 633.874 125.151   6
 -17  24   0-18.1798 134.811   8
 -24 -17  -1 6834.24 341.458   6
  24  17   1 6493.71 329.008  10
 -17  24   1 7095.46 364.149   8
 -17  24  -1 7015.08 350.161   8
 -17  24  -2 1637.23 145.200   4
 -17  24  -2 1563.85 141.628   7
 -24 -17  -2 1452.25 153.158   6
  17 -24   2 1639.31 162.129   3
 -18  24   0 1913.01 208.660   8
  24  18   1-6.90163 58.8620  10
 -18  24   1-19.3573 87.7636   8
 -18  24  -1-81.0366 96.2760   8
  18 -24   2 1360.27 139.410   3
 -18  24  -2 1335.01 126.062   4
 -19  24   0 112.554 111.041   8
  24  19   1 537.476 89.9245  10
 -19  24   1 540.366 117.226   8
 -19  24  -1 434.008 101.856   8
  19 -24   2-8.47403 56.7465   3
 -20  24   0 1656.65 183.001   8
 -20  24   1-72.4305 89.9974   8
 -20  24  -1-93.3795 85.5603   8
 -21  24   0-90.3574 91.5873   8
 -21  24   1 481.946 86.6159   8
 -21  24  -1 519.049 87.8175   8
 -22  24   0 303.225 93.1019   8
  22 -24   1 137.653 63.9750   3
 -23  24   0-19.5821 60.4938   8
 -25  22   0-11.6408 62.7936   8
 -25  21   0 64.6924 72.6271   8
 -25  21  -1 3784.83 213.806   4
 -25  20   0-15.6087 83.9216   8
  25 -20   1 144.569 73.1314   3
 -25  20  -1 50.2278 92.6065   4
 -25  20   1-84.4246 77.7140   8
 -25  20  -1-46.4430 72.0471   8
 -25  19   0 65.7747 89.0021   8
 -25  19  -1 3395.11 235.085   4
  25 -19   1 3014.78 198.638   3
 -25  19   1 2863.30 206.081   8
 -25  19  -1 2628.67 202.132   8
 -25  18   0-79.3424 100.188   8
  25 -18   1 261.404 88.8313   3
 -25  18  -1 321.714 132.288   4
 -25  18   1 56.1074 76.8271   8
 -25  18  -1 50.3681 76.8458   8
 -25  18  -2 547.516 99.4249   4
 -25  17   0 11882.8 466.958   8
 -25  17  -1 4293.01 276.284   4
  25 -17   1 4039.86 243.859   3
 -25  17   1 3353.03 246.748   8
 -25  17  -1 3395.76 254.764   8
 -25  17  -2 17.4279 60.6727   5
 -25  17  -2 304.120 93.7100   4
 -25  16   0 106.257 121.129   8
 -25  16  -1 3764.83 268.762   4
  25 -16   1 3664.68 236.117   3
 -25  16   1 3001.52 243.831   8
 -25  16  -1 2721.31 240.175   8
 -25  16  -2 491.011 117.596   4
 -25  16  -2 309.658 72.6101   6
 -25  15   0 15115.5 555.228   8
 -25  15  -1 2076.21 217.352   4
  25 -15   1 1983.89 180.030   3
 -25  15   1 1337.70 170.739   8
 -25  15  -1 1489.78 187.144   8
 -25  15  -2 1102.76 156.443   4
 -25  15  -2 667.043 94.1042   6
 -25  14   0 203.093 138.347   8
  25 -14   1 1044.06 138.492   3
 -25  14  -1 1221.43 189.059   4
 -25  14   1 675.629 143.953   8
 -25  14  -1 755.138 146.814   8
 -25  14  -2 448.953 121.465   4
 -25  14  -2 107.609 68.0135   6
 -25  13   0 5118.95 353.112   8
 -25  13  -1 139.955 136.746   4
 -25  13   1-41.3122 110.786   8
 -25  13  -1-108.763 121.178   8
 -25  13  -2-84.2033 89.3499   5
 -25  13  -2 21.3111 98.5616   4
 -25  13  -2-25.5267 75.9112   6
 -25  12   0 78.7848 137.279   8
 -25  12  -1 335.485 140.839   4
 -25  12   1 98.2914 115.598   8
 -25  12  -1 137.214 107.677   8
 -25  12  -2 105.311 84.3626   5
 -25  12  -2 211.725 121.199   4
 -25  12  -2 46.4299 80.1451   6
 -25  11   0 2741.84 271.200   8
 -25  11  -1 1733.10 205.861   4
 -25  11   1 1553.15 203.040   8
 -25  11  -1 1623.42 209.646   8
 -25  11  -2-115.166 101.792   5
 -25  11  -2 148.663 125.958   4
 -25  11  -2-64.4278 89.6120   6
 -25  10   0 9.99044 94.9662   4
 -25  10   0-105.513 164.565   8
 -25  10  -1 1212.94 195.372   4
 -25  10   1 1053.53 178.080   8
 -25  10  -1 836.998 170.692   8
 -25  10  -2 50.4487 94.3719   5
 -25  10  -2 197.187 134.080   4
 -25  10  -2-31.4003 92.3372   6
 -25  10  -3-5.48839 55.3207   6
 -25   9   0 27.0504 91.7059   4
 -25   9   0-22.0657 166.813   8
 -25   9  -1-129.481 138.744   4
 -25   9  -1-41.9249 70.7771   6
 -25   9   1-62.1069 121.732   8
 -25   9  -1-155.574 138.924   8
 -25   9  -2 49.4590 100.153   5
 -25   9  -2 150.210 132.096   4
 -25   9  -2 57.4492 94.2976   6
 -25   9  -3 53.6993 63.5963   4
 -25   9  -3-133.279 73.8026   6
 -25   8   0 76.8944 122.161   4
 -25   8   0 18.3327 149.354   8
 -25   8  -1 956.505 189.319   4
 -25   8  -1 803.507 132.736   6
 -25   8   1 575.963 145.781   8
 -25   8  -1 780.397 171.440   8
 -25   8  -2 286.037 119.505   5
 -25   8  -2 602.155 162.755   4
 -25   8  -2 570.479 130.424   6
 -25   8  -3 930.982 123.980   4
 -25   8  -3 927.985 112.020   6
 -25   7   0 2451.31 221.132   4
 -25   7   0 2450.89 284.391   8
 -25   7  -1 3016.56 267.628   4
 -25   7  -1 2604.10 212.635   6
 -25   7   1 2930.44 270.125   8
 -25   7  -1 2730.80 264.888   8
 -25   7  -2 4912.58 319.487   4
 -25   7  -2 5104.88 292.869   6
 -25   7  -2 4491.65 292.270   5
 -25   7  -3 97.7520 58.1676   7
 -25   7  -3-42.3013 77.6555   6
 -25   6   0 190.056 113.892   4
 -25   6   0-26.0852 159.694   8
 -25   6  -1 3890.44 298.466   4
 -25   6  -1 3954.80 253.639   6
 -25   6   1 3710.23 303.535   8
 -25   6  -1 3206.71 295.258   8
 -25   6  -2 308.888 135.076   5
 -25   6  -2 415.937 154.920   4
 -25   6  -2 218.666 121.457   6
 -25   6  -3 68.3670 86.9376   4
 -25   6  -3 34.8586 47.6247   7
 -25   6  -3 37.4769 68.3664   6
 -25   5   0 260.856 121.486   4
 -25   5   0 182.646 155.837   8
 -25   5  -1 171.073 131.050   4
 -25   5  -1 344.548 106.538   6
 -25   5   1 125.887 136.105   8
 -25   5  -1 21.4443 140.885   8
 -25   5  -2 17684.4 584.654   4
 -25   5  -2 17866.0 538.228   6
 -25   5  -2 17157.2 560.311   5
 -25   5  -3 168.730 90.2193   4
 -25   5  -3-59.9881 57.2993   7
 -25   5  -3 41.9996 72.2966   6
 -25   4   0-22.1445 178.212   8
 -25   4  -1-204.593 194.194   5
 -25   4  -1 1.17704 129.101   4
 -25   4  -1-0.14024 89.1871   6
 -25   4   1-67.0483 147.589   8
 -25   4  -1-108.800 138.596   8
 -25   4  -2 501.599 132.673   5
 -25   4  -2 879.971 195.587   4
 -25   4  -2 565.697 168.291   6
 -25   4  -3 226.172 98.5093   4
 -25   4  -3 125.734 58.6444   7
 -25   4  -3 168.670 82.7566   6
 -25   3   0 2440.99 236.570   5
 -25   3   0 2395.24 269.648   8
 -25   3  -1-301.641 195.871   5
 -25   3  -1 29.4267 119.329   4
 -25   3  -1 2.55554 95.3632   6
 -25   3   1-35.6475 126.248   8
 -25   3  -1-55.7802 132.767   8
 -25   3  -2 9228.36 434.871   4
 -25   3  -2 8948.31 396.591   6
  25  -3   2 8509.27 373.292  10
 -25   3  -2 8628.77 407.456   5
 -25   3  -3 4.85731 56.3662   7
 -25   3  -3 60.8285 81.9733   6
 -25   2   0-212.878 161.847   5
 -25   2   0-273.465 206.731   8
 -25   2  -1 8204.94 414.849   4
 -25   2  -1 8271.39 373.920   6
 -25   2   1 8656.57 450.300   8
 -25   2  -1 8665.64 450.283   8
 -25   2  -1 8112.59 436.845   5
 -25   2  -2 2429.26 257.727   4
 -25   2  -2 2274.27 229.298   6
  25  -2   2 2509.51 217.438  10
 -25   2  -2 2002.48 219.877   5
 -25   2  -3 55.4580 55.5828   7
 -25   2  -3 185.368 85.3730   6
 -25   1   0 1714.40 212.394   5
 -25   1   0 1841.89 240.636   8
 -25   1  -1 2154.91 264.574   5
 -25   1  -1 2643.06 256.663   4
 -25   1  -1 2225.25 208.720   6
 -25   1   1 1976.57 242.153   8
 -25   1  -1 1984.93 249.354   8
 -25   1  -2 3918.08 300.839   4
 -25   1  -2 3679.04 274.398   6
  25  -1   2 3705.70 267.702  10
 -25   1  -2 3151.27 260.658   5
 -25   1  -3 33.0306 59.3914   7
 -25   1  -3 97.9541 82.2758   6
 -25   0   0-255.020 160.881   5
 -25   0   0-371.008 202.472   8
 -25   0  -1 1452.38 230.613   5
 -25   0  -1 1614.42 218.760   4
 -25   0  -1 1387.34 184.955   6
 -25   0   1 1507.58 226.602   8
 -25   0  -1 1151.29 211.375   8
 -25   0  -2 216.182 139.213   4
  25   0   2 271.050 110.778  10
 -25   0  -2 214.322 125.231   6
 -25   0  -2-47.4140 136.188   5
 -25   0  -3 1788.11 143.919   7
 -25   0  -3 2288.17 179.232   6
 -25  -1   0 424.742 127.256   5
 -25  -1   0 350.452 166.707   8
 -25  -1  -1 1241.64 221.975   5
 -25  -1  -1 1460.31 203.442   4
 -25  -1  -1 1372.57 184.488   6
 -25  -1   1 1238.93 204.662   8
 -25  -1  -1 1174.06 209.607   8
 -25  -1  -2 74.1346 134.883   4
  25   1   2 232.577 103.497  10
 -25  -1  -2 336.655 134.340   6
 -25  -1  -2-46.1086 130.327   5
 -25  -1  -3 577.367 95.2319   7
 -25  -1  -3 600.285 111.839   6
 -25  -2   0-154.387 156.743   5
 -25  -2   0-151.479 179.998   8
 -25  -2  -1 7834.48 388.823   4
 -25  -2  -1 7587.57 369.588   6
 -25  -2  -1 7482.32 421.983   5
 -25  -2  -2 4965.09 330.144   4
 -25  -2  -2 4739.55 301.310   6
  25   2   2 4647.20 309.573  10
 -25  -2  -2 4229.56 303.060   5
 -25  -2  -3 537.357 89.5886   7
 -25  -2  -3 847.806 122.182   6
 -25  -3   0 37493.7 934.862   8
 -25  -3   0 34251.8 836.612   5
 -25  -3  -1 3275.15 258.090   4
 -25  -3  -1 3444.94 257.479   6
  -3  25  -1 3269.40 262.738   8
  -3  25   1 3340.02 283.999   8
 -25  -3  -1 3008.16 285.074   5
 -25  -3  -2 737.377 191.165   4
  25   3   2 505.027 147.058  10
 -25  -3  -2 637.385 158.224   6
 -25  -3  -3 14.7139 58.9544   7
 -25  -3  -3 158.452 80.0312   6
 -25  -4   0 35.7852 131.187   5
 -25  -4  -1 8910.86 404.054   4
 -25  -4  -1 8426.14 387.995   6
  -4  25  -1 9439.66 428.041   8
  -4  25   1 9516.68 456.932   8
 -25  -4  -1 8357.28 451.216   5
 -25  -4  -2 16025.6 532.009   6
  25   4   2 15448.0 564.028  10
 -25  -4  -3 2.12016 61.9435   7
 -25  -4  -3 363.595 92.2389   6
  -5  25   0 41176.7 930.592   8
 -25  -5   0 40395.3 905.445   5
  -5  25  -1 1193.77 171.141   8
  -5  25   1 1059.94 172.213   8
 -25  -5  -1 1070.08 169.279   4
 -25  -5  -1 1106.69 171.813   6
 -25  -5  -1 1024.01 193.743   5
 -25  -5  -2 2106.58 233.293   6
  25   5   2 1886.32 225.459  10
   5 -25   2 1891.74 194.649   3
 -25  -5  -3 827.493 105.858   7
 -25  -5  -3 1059.00 132.532   6
  -6  25   0 358.689 187.912   8
 -25  -6   0 116.269 155.329   5
 -25  -6  -1 4723.93 303.249   6
  -6  25  -1 5128.55 321.081   8
  -6  25   1 5692.13 354.682   8
 -25  -6  -1 5103.96 367.685   5
 -25  -6  -2 9090.00 404.641   6
  25   6   2 8558.66 431.865  10
   6 -25   2 8417.53 381.291   3
 -25  -6  -3 927.299 109.878   7
 -25  -6  -3 1113.22 130.681   6
 -25  -7   0 48813.4 861.472   6
  -7  25   0 52349.6 1045.00   8
 -25  -7  -1 12900.8 479.502   6
  -7  25  -1 12118.7 482.577   8
  -7  25   1 12362.3 522.241   8
 -25  -7  -2 10163.2 422.881   6
  25   7   2 9439.46 442.528  10
   7 -25   2 9213.09 406.934   3
 -25  -7  -3 8318.79 310.784   6
  -8  25   0-11.7025 169.640   8
 -25  -8   0 6.36635 90.0728   6
  -8  25  -1 288.204 121.956   8
  -8  25   1 224.800 127.440   8
 -25  -8  -1 167.405 120.955   6
  25   8   2 1419.95 197.377  10
   8 -25   2 1572.73 184.480   3
 -25  -8  -2 1399.27 186.378   6
 -25  -8  -3 175.740 81.5289   6
  -9  25   0 752.406 179.007   8
 -25  -9   0 663.389 132.392   6
 -25  -9  -1 2331.09 229.469   6
  -9  25  -1 2402.75 227.485   8
  -9  25   1 2358.60 246.955   8
   9 -25   2 18.9856 85.5597   3
  25   9   2 37.3151 105.191  10
 -25  -9  -2-76.2727 114.234   6
 -25  -9  -3 2279.30 163.936   6
 -10  25   0-283.836 196.918   8
 -25 -10   0-53.7437 90.0059   6
 -10  25  -1 41.9266 113.009   8
 -10  25   1-229.769 141.518   8
 -25 -10  -1-32.5629 119.638   6
  10 -25   2 99.0246 89.8090   3
  25  10   2 28.2665 94.6135  10
 -25 -10  -2-99.7847 119.708   6
 -10  25  -3 5194.19 239.297   7
 -11  25   0 624.063 147.182   8
 -25 -11   0 784.856 134.608   6
 -11  25  -1 225.790 107.527   8
 -11  25   1 396.163 134.394   8
 -25 -11  -1 550.311 143.969   6
  11 -25   2-29.0573 86.6623   3
  25  11   2-0.48505 87.6029  10
 -25 -11  -2-34.6641 112.353   6
 -12  25   0-380.434 204.563   8
 -25 -12   0 80.7127 82.2378   6
 -12  25  -1-5.70515 99.5380   8
 -12  25   1 20.1703 106.536   8
 -25 -12  -1 225.304 133.932   6
  12 -25   2 314.185 103.012   3
  25  12   2 344.033 113.424  10
 -25 -12  -2 397.499 120.899   6
 -25 -13   0 9541.38 399.549   6
 -13  25   0 11361.2 479.052   8
 -13  25  -1-104.664 98.5765   8
 -13  25   1 116.365 111.796   8
  25  13   1 68.7879 96.2820  10
 -25 -13  -1-154.023 121.571   6
  13 -25   2 698.173 121.933   3
  25  13   2 577.302 125.813  10
 -25 -13  -2 534.588 119.103   6
 -14  25   0-371.638 186.698   8
 -14  25   1 66.1430 99.6216   8
 -14  25  -1 90.9005 95.5373   8
 -25 -14  -1 81.8625 111.086   6
  25  14   1 16.9357 87.6763  10
  14 -25   2 245.544 97.4253   3
  25  14   2 201.329 92.2236  10
 -25 -14  -2 102.056 90.5746   6
 -15  25   0 411.678 129.567   8
 -15  25   1 1677.61 188.798   8
 -15  25  -1 1725.58 184.163   8
  25  15   1 1521.68 186.070  10
 -25 -15  -1 1814.90 197.839   6
  15 -25   2 17.0033 75.5034   3
  25  15   2 23.1956 66.1273  10
 -25 -15  -2 29.0847 86.0673   6
 -16  25   0-210.755 143.922   8
 -16  25   1 630.018 133.604   8
 -16  25  -1 589.827 128.251   8
 -25 -16  -1 662.691 137.050   6
  25  16   1 529.486 117.291  10
  16 -25   2-32.6816 66.4740   3
 -16  25  -2-1.13547 57.7997   7
 -25 -16  -2-23.5711 71.3341   6
 -17  25   0-23.4101 114.105   8
 -25 -17  -1 6843.34 323.145   6
  25  17   1 6498.60 314.847  10
 -17  25   1 7041.57 347.934   8
 -17  25  -1 6705.39 327.016   8
  17 -25   2 211.697 76.6729   3
 -25 -17  -2 267.950 82.1618   6
 -18  25   0-138.205 118.976   8
  25  18   1 12.2620 52.7947  10
 -18  25   1-74.8449 81.6203   8
 -18  25  -1-5.64874 76.8238   8
  18 -25   2-23.5609 56.3815   3
 -19  25   0 403.302 116.305   8
 -19  25   1 609.785 113.532   8
 -19  25  -1 745.832 116.877   8
 -20  25   0-46.9462 86.2829   8
 -20  25   1 93.0745 70.0387   8
 -20  25  -1 170.729 73.1788   8
 -21  25   0-68.1699 82.0478   8
  21 -25   1 505.231 91.2049   3
 -22  25   0-98.3848 73.8243   8
 -26  21   0-3.40790 59.0345   8
 -26  20   0 822.775 109.630   4
 -26  20   0 498.955 108.446   8
 -26  20  -1 595.211 109.929   4
 -26  19   0 85.2542 75.7248   4
 -26  19   0-71.6209 78.5669   8
 -26  19   1 15749.7 440.184   8
 -26  19  -1 14739.6 426.204   8
 -26  18   0 2105.99 196.797   8
 -26  18  -1 1411.19 164.245   4
 -26  18   1 1066.57 138.823   8
 -26  18  -1 998.297 130.863   8
 -26  17   0-160.438 106.993   8
 -26  17   1 11982.6 420.988   8
 -26  17  -1 12006.8 425.454   8
 -26  16   0 489.636 135.136   8
 -26  16  -1 951.949 157.447   4
 -26  16   1 672.425 129.739   8
 -26  16  -1 681.995 132.375   8
 -26  16  -2 361.299 90.9654   4
 -26  15   0-36.8490 127.437   8
 -26  15   1 1040.11 153.174   8
 -26  15  -1 1034.66 159.847   8
 -26  15  -2 31.3915 69.1947   5
 -26  15  -2 288.892 101.179   4
 -26  14   0 286.711 107.189   4
 -26  14   0 62.6520 132.247   8
 -26  14  -1 2789.68 232.117   4
 -26  14   1 2443.45 223.627   8
 -26  14  -1 2302.78 223.391   8
 -26  14  -2 226.550 90.3576   5
 -26  14  -2 216.971 106.742   4
 -26  14  -2 63.7532 57.0541   6
 -26  13   0 23.5468 89.8770   4
 -26  13   0-174.008 168.740   8
 -26  13  -1-95.4546 119.904   4
 -26  13   1-47.6899 102.528   8
 -26  13  -1 3.11791 99.1722   8
 -26  13  -2 354.682 96.1847   5
 -26  13  -2 383.756 119.491   4
 -26  13  -2 168.261 65.4746   6
 -26  12   0 6362.59 325.498   4
 -26  12   0 6286.99 382.566   8
 -26  12  -1 188.360 131.717   4
 -26  12   1-80.0499 119.606   8
 -26  12  -1 95.3416 109.751   8
 -26  12  -2 54.6975 74.7962   5
 -26  12  -2 136.201 100.080   4
 -26  12  -2-96.9133 78.4454   6
 -26  11   0 243.246 107.357   4
 -26  11   0 64.2429 141.815   8
 -26  11  -1 152.357 121.807   4
 -26  11   1 208.365 110.166   8
 -26  11  -1 145.659 111.381   8
 -26  11  -2 141.645 91.9106   5
 -26  11  -2 110.903 109.000   4
 -26  11  -2 46.4170 69.0078   6
 -26  10   0 4791.22 286.964   4
 -26  10   0 4162.65 323.265   8
 -26  10  -1 535.114 151.118   4
 -26  10   1 311.520 120.770   8
 -26  10  -1 288.352 115.362   8
 -26  10  -2 274.078 99.9086   5
 -26  10  -2 245.832 114.936   4
 -26  10  -2 274.188 88.2061   6
 -26   9   0-41.6358 96.8348   4
 -26   9   0-139.095 166.729   8
 -26   9  -1 115.503 125.137   4
 -26   9   1 73.5286 118.588   8
 -26   9  -1 51.0918 114.332   8
 -26   9  -2 460.596 122.296   5
 -26   9  -2 639.000 144.860   4
 -26   9  -2 375.476 99.9047   6
 -26   8   0 3901.83 258.595   4
 -26   8   0 3561.58 326.689   8
 -26   8  -1 78.9079 121.432   4
 -26   8  -1 75.5672 68.7115   6
 -26   8   1-0.72761 113.851   8
 -26   8  -1 94.5762 115.775   8
 -26   8  -2 423.414 119.042   5
 -26   8  -2 753.057 155.945   4
 -26   8  -2 416.462 109.466   6
 -26   7   0 56.7407 105.354   4
 -26   7   0-34.0871 153.702   8
 -26   7  -1 2483.81 243.965   4
 -26   7  -1 2144.86 182.492   6
 -26   7  -1 2305.02 253.982   8
 -26   7   1 2043.19 235.253   8
 -26   7  -2 8096.87 385.273   4
 -26   7  -2 7168.30 329.542   6
 -26   7  -2 7648.18 365.901   5
 -26   7  -3 395.401 79.1196   6
 -26   6   0 1499.75 177.104   4
 -26   6   0 1497.43 244.707   8
 -26   6  -1-70.7995 132.933   4
 -26   6  -1 53.7036 71.6606   6
 -26   6   1-185.343 146.187   8
 -26   6  -1 38.4607 141.457   8
 -26   6  -2 327.085 127.027   5
 -26   6  -2 356.746 153.921   4
 -26   6  -2 387.021 128.376   6
 -26   6  -3-15.0097 57.3486   6
 -26   5   0-119.772 161.351   8
 -26   5  -1-106.838 189.110   5
 -26   5  -1 187.054 121.444   4
 -26   5  -1 253.034 96.0176   6
 -26   5   1 166.138 124.435   8
 -26   5  -1-103.175 140.200   8
 -26   5  -2 1655.30 200.267   5
 -26   5  -2 1873.31 222.617   4
 -26   5  -2 1298.23 162.947   6
 -26   5  -3 695.139 107.658   6
 -26   4   0 3023.36 315.632   8
 -26   4   0 2907.14 264.607   5
 -26   4  -1-383.566 210.946   5
 -26   4  -1 5.75370 125.087   4
 -26   4  -1-62.0875 84.2518   6
 -26   4   1-409.148 171.189   8
 -26   4  -1-267.457 159.942   8
 -26   4  -2-139.152 122.481   5
 -26   4  -2 196.508 145.888   4
 -26   4  -2 143.949 105.774   6
 -26   4  -3 1209.37 127.974   6
 -26   3   0-298.921 166.477   5
 -26   3   0-231.672 172.804   8
 -26   3  -1 4767.60 314.842   4
 -26   3  -1 5025.50 287.165   6
 -26   3   1 4372.41 332.567   8
 -26   3  -1 4000.07 326.203   8
 -26   3  -1 4340.85 328.907   5
 -26   3  -2 2493.77 246.825   4
 -26   3  -2 2500.19 215.669   6
  26  -3   2 2331.36 190.491  10
 -26   3  -2 2228.32 225.005   5
 -26   3  -3 1041.73 125.412   6
 -26   2   0 954.652 174.339   5
 -26   2   0 1152.49 227.675   8
 -26   2  -1 15108.8 535.058   4
 -26   2  -1 13683.4 469.310   6
 -26   2   1 14523.9 580.363   8
 -26   2  -1 13137.4 568.084   8
 -26   2  -1 14135.4 563.225   5
 -26   2  -2 18.1433 129.084   4
  26  -2   2 67.2297 70.4490  10
 -26   2  -2-24.1448 102.347   6
 -26   2  -2-158.462 130.673   5
 -26   2  -3-68.9400 72.4905   6
 -26   1   0-282.312 165.008   5
 -26   1   0-213.697 186.245   8
 -26   1  -1 19714.6 602.537   4
 -26   1  -1 18797.7 546.908   6
 -26   1   1 18864.5 657.892   8
 -26   1  -1 18203.5 653.606   8
 -26   1  -1 19258.6 657.988   5
 -26   1  -2 117.346 130.181   4
  26  -1   2 193.732 84.3637  10
 -26   1  -2 152.554 106.256   6
 -26   1  -2-30.5016 121.641   5
 -26   1  -3 145.646 77.7877   6
 -26   0   0 3771.69 339.279   8
 -26   0   0 3462.53 279.611   5
 -26   0  -1 6479.28 357.142   4
 -26   0  -1 6758.87 339.134   6
 -26   0   1 6525.37 401.548   8
 -26   0  -1 5844.36 390.222   8
 -26   0  -1 6650.17 397.665   5
 -26   0  -2 2227.12 232.702   4
  26   0   2 2054.00 203.881  10
 -26   0  -2 1907.93 198.963   6
 -26   0  -2 1825.79 201.565   5
 -26   0  -3 27.0195 65.8728   6
 -26  -1   0-335.389 168.748   5
 -26  -1   0-105.107 176.156   8
 -26  -1  -1 8080.80 391.052   4
 -26  -1  -1 8089.98 375.269   6
 -26  -1  -1 8424.93 446.186   8
 -26  -1  -1 8144.07 439.201   5
 -26  -1  -2 5215.14 332.052   4
 -26  -1  -2 5458.94 309.517   6
  26   1   2 5303.19 317.248  10
 -26  -1  -2 5122.95 322.358   5
 -26  -1  -3-11.4292 47.2392   7
 -26  -1  -3 10.5499 64.5751   6
 -26  -2   0 597.526 200.344   8
 -26  -2   0 415.202 140.552   5
 -26  -2  -1 5325.19 322.103   4
 -26  -2  -1 4897.31 298.039   6
 -26  -2  -1 5204.11 362.564   5
 -26  -2  -2 435.359 169.042   4
  26   2   2 270.948 106.974  10
 -26  -2  -2 350.922 139.247   6
 -26  -2  -2 229.145 121.895   5
 -26  -2  -3 75.1344 45.7134   7
 -26  -2  -3 185.221 75.0012   6
 -26  -3   0-17.3280 146.196   5
  -3  26  -1 1883.92 211.240   8
  -3  26   1 2181.78 236.756   8
 -26  -3  -1 1934.96 203.831   4
 -26  -3  -1 1848.70 201.469   6
 -26  -3  -1 1581.48 229.537   5
 -26  -3  -2 15090.5 502.201   6
  26   3   2 15045.8 536.929  10
 -26  -3  -3 174.840 74.7948   6
  -4  26   0 2152.78 262.193   8
 -26  -4   0 2051.73 243.412   5
  -4  26  -1 580.152 141.622   8
  -4  26   1 503.044 133.056   8
 -26  -4  -1 701.397 154.404   4
 -26  -4  -1 377.673 122.957   6
 -26  -4  -1 274.749 167.303   5
 -26  -4  -2 18797.5 554.544   6
  26   4   2 18122.2 590.377  10
 -26  -4  -3 743.360 109.630   6
  -5  26   0 250.070 199.076   8
 -26  -5   0 444.702 186.695   5
 -26  -5  -1 3336.32 253.436   6
  -5  26  -1 3726.62 275.420   8
  -5  26   1 3792.86 295.114   8
 -26  -5  -1 3386.29 303.197   5
 -26  -5  -2 14065.3 481.264   6
  26   5   2 12869.8 501.038  10
 -26  -5  -3 449.613 88.0820   6
  -6  26   0 2710.40 297.032   8
 -26  -6  -1 4361.04 288.748   6
  -6  26  -1 4767.56 306.302   8
  -6  26   1 4796.32 328.554   8
 -26  -6  -2 19029.6 553.364   6
  26   6   2 17990.0 587.355  10
   6 -26   2 18232.4 527.436   3
 -26  -6  -3 756.375 104.937   6
  -7  26   0 205.985 198.756   8
  -7  26  -1 584.668 136.763   8
  -7  26   1 791.814 161.618   8
 -26  -7  -1 643.393 151.822   6
   7 -26   2 1200.12 153.237   3
  26   7   2 1333.51 187.554  10
 -26  -7  -2 1409.30 188.993   6
 -26  -7  -3 356.266 81.9337   6
  -8  26   0 16634.8 595.368   8
  -8  26  -1 1895.38 203.128   8
  -8  26   1 2336.79 235.282   8
 -26  -8  -1 1839.33 207.548   6
 -26  -8  -2 2054.84 199.701   6
  26   8   2 1935.48 208.428  10
   8 -26   2 2134.05 196.069   3
  -9  26   0-157.587 165.624   8
 -26  -9   0-2.91611 72.5468   6
  -9  26  -1 237.705 109.685   8
  -9  26   1 284.925 128.560   8
 -26  -9  -1 263.521 118.128   6
   9 -26   2-54.6993 81.2202   3
  26   9   2 52.4762 91.6222  10
 -26  -9  -2 109.736 104.973   6
 -10  26   0 43.4183 174.928   8
 -26 -10   0 283.970 95.9072   6
 -10  26  -1 278.345 102.408   8
 -10  26   1 361.525 118.171   8
 -26 -10  -1 380.511 130.318   6
  10 -26   2 1473.20 159.491   3
  26  10   2 1395.88 175.130  10
 -26 -10  -2 1191.96 159.843   6
 -11  26   0-211.621 187.517   8
 -26 -11   0-120.654 88.7273   6
 -11  26  -1 598.851 130.406   8
 -11  26   1 455.428 129.047   8
 -26 -11  -1 428.683 131.689   6
  11 -26   2 386.324 94.4963   3
  26  11   2 361.497 107.658  10
 -26 -11  -2 443.120 116.548   6
 -26 -12   0 5440.44 297.242   6
 -12  26   0 6385.67 366.124   8
 -12  26  -1 311.773 105.551   8
 -12  26   1 208.552 103.613   8
  26  12   1 360.844 121.046  10
 -26 -12  -1 393.174 128.341   6
  12 -26   2 99.1648 75.1187   3
  26  12   2 52.9284 72.9452  10
 -26 -12  -2 6.17224 91.4831   6
 -13  26   0-222.223 140.453   8
 -13  26   1 366.896 114.980   8
 -13  26  -1 364.161 108.695   8
  26  13   1 471.695 130.695  10
 -26 -13  -1 386.157 119.946   6
  13 -26   2 503.029 103.454   3
  26  13   2 320.754 88.4126  10
 -26 -13  -2 371.757 104.233   6
 -14  26   0 96.4940 125.248   8
 -14  26   1 587.971 134.902   8
 -14  26  -1 537.517 122.573   8
 -26 -14  -1 668.598 137.822   6
  26  14   1 486.894 125.567  10
  14 -26   2 95.5343 76.7655   3
  26  14   2 53.6084 62.6992  10
 -26 -14  -2 151.636 79.9901   6
 -15  26   0-247.368 138.104   8
 -15  26   1 446.434 118.179   8
 -15  26  -1 379.782 108.486   8
 -26 -15  -1 231.547 107.628   6
  26  15   1 408.449 105.729  10
  15 -26   2 364.086 83.6958   3
 -26 -15  -2 394.524 94.4353   6
 -16  26   0 502.590 134.260   8
 -16  26   1 87.0731 81.9898   8
 -16  26  -1-29.4537 87.1934   8
 -26 -16  -1 309.242 106.083   6
  26  16   1 228.168 90.7486  10
 -26 -16  -2 1301.87 131.501   6
  16 -26   2 1672.44 141.912   3
 -17  26   0-64.8691 101.925   8
  26  17   1 5063.06 266.304  10
 -17  26   1 5190.57 282.583   8
 -17  26  -1 4742.05 262.124   8
  26  18   0 810.006 106.249  10
 -18  26   0 845.006 136.492   8
  26  18   1 1478.28 138.343  10
 -18  26   1 1545.17 157.918   8
 -18  26  -1 1430.56 147.787   8
 -19  26   0 37.4060 76.8412   8
 -19  26   1 4276.42 232.316   8
 -19  26  -1 4116.39 221.304   8
 -20  26   0 790.759 119.945   8
  20 -26   1 1152.59 122.921   3
 -21  26   0-8.27424 62.7621   8
 -27  20   0-17.5499 64.0714   8
 -27  19   0 252.129 90.5093   8
 -27  18   0 92.8967 65.8035   4
 -27  18   0-68.7160 85.4208   8
 -27  18   1 5155.79 252.343   8
 -27  18  -1 4557.36 239.743   8
 -27  17   0-7.71941 70.1743   4
 -27  17   0 11.3370 79.0270   8
 -27  17   1 7776.65 322.271   8
 -27  17  -1 7301.26 315.848   8
 -27  16   0-64.3588 71.1435   4
 -27  16   0-165.385 104.818   8
 -27  16  -1 1258.97 151.356   4
 -27  16   1 936.708 129.598   8
 -27  16  -1 917.590 131.884   8
 -27  15   0 47.1024 78.8528   4
 -27  15   0-101.001 111.888   8
 -27  15  -1 217.361 106.245   4
 -27  15   1 121.830 84.2401   8
 -27  15  -1 79.0191 81.9575   8
 -27  15  -2 236.939 84.7361   4
 -27  14   0 106.299 89.5230   4
 -27  14   0-176.057 132.273   8
 -27  14  -1 545.839 128.271   4
 -27  14   1 329.885 110.231   8
 -27  14  -1 264.563 105.221   8
 -27  14  -2 293.201 87.0614   4
 -27  13   0 449.780 116.132   4
 -27  13   0 199.914 124.328   8
 -27  13  -1 71.5028 109.050   4
 -27  13   1-89.5887 102.739   8
 -27  13  -1-124.348 103.099   8
 -27  13  -2 73.6108 71.5895   5
 -27  13  -2 200.469 89.1882   4
 -27  12   0 12.2968 87.0342   4
 -27  12   0-106.439 130.604   8
 -27  12  -1 1722.42 194.611   4
 -27  12   1 1108.82 169.379   8
 -27  12  -1 1295.22 178.812   8
 -27  12  -2 1411.73 156.535   4
 -27  12  -2 1071.43 113.132   6
 -27  12  -2 1420.35 145.320   5
 -27  11   0 3854.84 250.384   4
 -27  11   0 3523.25 289.854   8
 -27  11  -1-130.047 113.794   4
 -27  11   1 23.0888 97.9181   8
 -27  11  -1-35.6508 102.502   8
 -27  11  -2 347.168 97.9284   5
 -27  11  -2 562.097 123.147   4
 -27  11  -2 318.097 70.7664   6
 -27  10   0 52.2444 91.6847   4
 -27  10   0-94.6413 156.530   8
 -27  10  -1 274.118 119.059   4
 -27  10   1 152.759 108.790   8
 -27  10  -1 135.033 101.849   8
 -27  10  -2 247.798 91.2477   5
 -27  10  -2 370.652 117.509   4
 -27  10  -2 271.339 79.4475   6
 -27   9   0 246.843 97.5492   4
 -27   9   0 10.0416 144.680   8
 -27   9  -1 26.3538 106.989   4
 -27   9   1-87.4469 116.346   8
 -27   9  -1-45.0516 118.493   8
 -27   9  -2 847.220 131.060   5
 -27   9  -2 965.642 154.288   4
 -27   9  -2 913.360 119.403   6
 -27   8   0 84.6221 157.587   8
 -27   8  -1 3226.42 253.101   4
 -27   8   1 2723.00 264.019   8
 -27   8  -1 2736.71 263.026   8
 -27   8  -2-16.2162 83.2435   5
 -27   8  -2 147.761 115.380   4
 -27   8  -2 53.4089 74.3296   6
 -27   7   0 4639.83 363.631   8
 -27   7  -1 2760.80 262.762   5
 -27   7  -1 2533.77 240.566   4
 -27   7   1 2354.83 246.212   8
 -27   7  -1 2337.02 247.158   8
 -27   7  -2 4180.92 277.786   4
 -27   7  -2 3527.39 222.158   6
 -27   7  -2 3698.75 251.683   5
 -27   6   0-157.627 140.567   5
 -27   6   0-167.709 167.657   8
 -27   6  -1 281.803 157.366   5
 -27   6  -1-31.1469 111.657   4
 -27   6   1-72.3437 122.449   8
 -27   6  -1 29.6622 105.670   8
 -27   6  -2 1552.89 175.010   5
 -27   6  -2 2100.76 217.497   4
 -27   6  -2 1634.17 169.698   6
 -27   5   0 405.496 148.245   5
 -27   5   0 238.151 171.901   8
 -27   5  -1 147.169 140.729   5
 -27   5  -1 195.475 130.017   4
 -27   5  -1 160.251 85.3494   6
 -27   5   1 233.714 136.216   8
 -27   5  -1 142.907 116.960   8
 -27   5  -2 6996.93 354.476   4
 -27   5  -2 6788.85 312.927   6
 -27   5  -2 7313.98 346.501   5
 -27   4   0-252.898 161.100   5
 -27   4   0-169.843 169.921   8
 -27   4  -1 147.131 135.544   5
 -27   4  -1 166.300 117.218   4
  27  -4   1 288.564 87.2467  10
 -27   4  -1 149.124 83.7389   6
 -27   4   1 235.245 123.522   8
 -27   4  -1 259.210 129.434   8
 -27   4  -2 742.843 157.596   4
 -27   4  -2 865.190 142.551   6
 -27   4  -2 758.004 141.851   5
 -27   3   0 2198.27 228.924   5
 -27   3   0 2005.70 266.373   8
 -27   3  -1 903.698 195.377   5
 -27   3  -1 1146.35 178.601   4
 -27   3  -1 1039.39 137.175   6
 -27   3   1 1076.82 185.295   8
 -27   3  -1 949.391 172.878   8
 -27   3  -2 386.572 133.370   4
 -27   3  -2 544.807 123.727   6
 -27   3  -2 212.928 117.259   5
 -27   2   0-346.531 173.479   5
 -27   2   0-121.665 157.448   8
 -27   2  -1 2066.18 240.783   5
 -27   2  -1 2279.49 226.878   4
 -27   2  -1 1991.78 183.106   6
 -27   2  -1 2321.81 249.292   8
 -27   2   1 2090.82 237.247   8
 -27   2  -2 151.877 122.005   4
  27  -2   2 295.374 84.9390  10
 -27   2  -2 206.718 97.8645   6
 -27   2  -2 82.3672 100.793   5
 -27   2  -3-79.2140 59.1621   6
 -27   1   0 1127.49 182.332   5
 -27   1   0 1395.38 238.106   8
 -27   1  -1 1281.40 208.079   5
 -27   1  -1 1552.15 194.629   4
 -27   1  -1 1221.63 153.334   6
 -27   1   1 1565.67 214.242   8
 -27   1  -1 1154.70 198.151   8
 -27   1  -2 301.905 131.190   4
  27  -1   2 75.7190 69.5401  10
 -27   1  -2 88.1656 88.3249   6
 -27   1  -2 32.3441 99.6702   5
 -27   1  -3 25.2977 56.0464   6
 -27   0   0-334.591 165.753   5
 -27   0   0 65.8450 154.315   8
 -27   0  -1-255.684 173.923   5
 -27   0  -1-3.20968 115.076   4
 -27   0  -1 68.2199 87.0947   6
 -27   0  -1-69.4815 127.318   8
 -27   0  -2 10.0044 115.332   4
  27   0   2-59.0581 68.2448  10
 -27   0  -2-75.1245 92.4895   6
 -27   0  -2-12.3356 106.177   5
 -27   0  -3 155.726 62.4947   6
 -27  -1   0 1558.99 245.209   8
 -27  -1   0 2091.25 231.590   5
 -27  -1  -1 181.840 112.493   4
 -27  -1  -1 0.96954 88.4522   6
 -27  -1  -1-111.039 164.784   5
 -27  -1  -2 380.171 149.086   4
  27   1   2 155.669 84.6956  10
 -27  -1  -2 112.149 109.028   6
 -27  -1  -3 434.049 78.9434   6
 -27  -2   0-201.908 150.335   5
 -27  -2  -1 5417.25 314.327   4
 -27  -2  -1 5379.40 303.418   6
  -2  27  -1 5979.03 336.979   8
  -2  27   1 5750.39 354.137   8
 -27  -2  -1 5577.81 365.434   5
  27   2   2 1583.07 180.404  10
 -27  -2  -2 1479.37 174.706   6
 -27  -2  -3 15.7122 53.2666   6
  -3  27   0 11110.4 479.737   8
 -27  -3   0 11150.2 486.769   5
  -3  27  -1 440.866 131.667   8
  -3  27   1 416.046 134.552   8
 -27  -3  -1 602.676 131.375   4
 -27  -3  -1 451.255 129.541   6
 -27  -3  -1 367.111 166.796   5
 -27  -3  -2 2750.66 226.968   6
  27   3   2 2477.55 222.634  10
  -4  27   0 37.8782 191.268   8
 -27  -4   0 159.804 151.583   5
  -4  27  -1 2136.56 212.876   8
  -4  27   1 2169.70 218.296   8
 -27  -4  -1 1898.20 194.181   6
 -27  -4  -1 1977.35 245.167   5
 -27  -4  -2 2752.05 224.680   6
  27   4   2 2489.54 223.809  10
  -5  27   0 86635.4 1322.61   8
  -5  27  -1 897.136 156.239   8
  -5  27   1 1007.93 170.482   8
 -27  -5  -1 869.943 144.980   6
 -27  -5  -2 3368.86 244.208   6
  27   5   2 3147.11 250.965  10
  -6  27   0 289.261 211.875   8
  -6  27  -1 1748.71 193.105   8
  -6  27   1 1920.33 208.235   8
 -27  -6  -1 1934.32 200.202   6
  27   6   2 1071.46 156.888  10
 -27  -6  -2 964.320 151.554   6
  -7  27   0 60986.0 1100.77   8
 -27  -7  -1 3416.01 251.278   6
  -7  27  -1 3243.44 251.772   8
  -7  27   1 3622.05 278.944   8
   7 -27   2 431.416 96.3553   3
  27   7   2 422.311 116.013  10
 -27  -7  -2 451.335 127.386   6
  -8  27   0 128.747 147.739   8
  -8  27  -1 1874.74 193.690   8
  -8  27   1 1863.64 211.497   8
 -27  -8  -1 1605.02 187.035   6
 -27  -8  -2 1801.38 181.539   6
  27   8   2 1727.42 185.446  10
   8 -27   2 1984.27 169.851   3
  -9  27   0 43979.2 926.697   8
  -9  27  -1 1040.84 149.003   8
  -9  27   1 1277.11 176.352   8
 -27  -9  -1 946.965 149.077   6
   9 -27   2 609.835 109.969   3
  27   9   2 657.224 129.606  10
 -27  -9  -2 531.486 119.140   6
 -10  27   0-138.566 150.547   8
 -10  27  -1 1364.13 167.633   8
 -10  27   1 1666.10 192.486   8
 -27 -10  -1 1479.07 179.652   6
  10 -27   2 691.410 110.959   3
  27  10   2 538.958 120.380  10
 -27 -10  -2 582.549 119.529   6
 -11  27   0 24463.2 679.077   8
 -11  27  -1 642.312 128.520   8
 -11  27   1 730.472 144.160   8
  27  11   1 765.373 145.881  10
 -27 -11  -1 723.647 137.984   6
 -27 -11  -2 1476.13 159.452   6
  27  11   2 1457.03 160.281  10
  11 -27   2 1636.41 152.915   3
 -12  27   0-181.024 135.225   8
 -12  27  -1-36.6671 83.3171   8
 -12  27   1-157.389 117.213   8
  27  12   1-21.3882 83.7165  10
 -27 -12  -1-27.3787 91.9547   6
  12 -27   2 518.234 94.8420   3
  27  12   2 520.215 107.429  10
 -27 -12  -2 569.651 105.012   6
 -13  27   0 7174.40 367.266   8
 -13  27   1 31.8271 87.4006   8
 -13  27  -1 98.1533 86.3209   8
 -27 -13  -1 52.2946 92.1243   6
  27  13   1 137.672 87.6824  10
  13 -27   2 372.009 85.3949   3
  27  13   2 269.425 76.7508  10
 -27 -13  -2 339.828 89.4815   6
 -14  27   0-45.2162 104.810   8
 -14  27   1 67.8225 83.5757   8
 -14  27  -1 104.735 76.8537   8
 -27 -14  -1 227.915 97.7684   6
  27  14   1 84.4560 74.0492  10
 -27 -14  -2 1407.66 135.720   6
  14 -27   2 1631.55 139.410   3
 -15  27   0 407.771 113.967   8
 -27 -15  -1 5422.28 277.552   6
  27  15   1 5646.37 297.617  10
 -15  27   1 6803.94 325.302   8
 -15  27  -1 6464.24 304.320   8
 -27 -15  -2 681.557 96.3910   6
 -16  27   0-20.0432 99.6181   8
  27  16   1 1439.09 151.744  10
 -16  27   1 1617.49 163.597   8
 -16  27  -1 1572.40 153.038   8
  27  17   0 709.363 98.7757  10
 -17  27   0 820.644 126.467   8
  27  17   1 937.265 117.416  10
 -17  27   1 892.098 122.751   8
 -17  27  -1 680.470 99.6155   8
 -18  27   0-36.2177 76.4382   8
  18 -27   1 6498.03 274.259   3
 -18  27   1 6258.95 272.596   8
 -18  27  -1 5619.86 249.672   8
 -19  27   0 364.671 85.8019   8
 -20  27   0 9.35132 58.1846   8
 -28  18   0 3682.75 222.407   8
 -28  17   0-85.5884 78.5727   8
 -28  17  -1 4299.59 221.482   4
 -28  16   0 1334.59 127.232   4
 -28  16   0 1147.57 153.288   8
 -28  16  -1 4616.59 237.761   4
 -28  16   1 4072.26 231.841   8
 -28  16  -1 3810.86 228.661   8
 -28  15   0 1.96182 67.8463   4
 -28  15   0-32.0326 87.7321   8
 -28  15   1 2769.50 207.303   8
 -28  15  -1 2845.84 205.465   8
 -28  14   0 1128.16 130.494   4
 -28  14   0 785.429 146.693   8
 -28  14  -1 93.6919 81.6241   4
 -28  14   1-11.0059 85.3136   8
 -28  14  -1-5.47268 81.3770   8
 -28  13   0 122.745 77.9760   4
 -28  13   0 35.5841 99.8681   8
 -28  13  -1 539.431 118.430   4
 -28  13   1 404.558 104.850   8
 -28  13  -1 483.089 118.456   8
 -28  13  -2 50.4395 67.7856   4
 -28  12   0 463.627 94.5883   4
 -28  12   0 187.135 110.905   8
 -28  12  -1 142.779 102.605   4
 -28  12   1-53.3245 94.0335   8
 -28  12  -1 30.5881 89.4337   8
 -28  12  -2 461.864 97.5364   4
 -28  11   0-94.3823 131.249   8
 -28  11  -1 795.818 144.074   5
 -28  11  -1 805.856 138.243   4
 -28  11   1 520.066 131.711   8
 -28  11  -1 447.851 127.634   8
 -28  11  -2 117.994 66.2203   5
 -28  11  -2 71.0494 79.8882   4
 -28  10   0 4533.46 325.825   8
 -28  10  -1 290.607 120.715   5
 -28  10  -1 331.601 121.605   4
 -28  10   1 204.557 107.118   8
 -28  10  -1 143.662 99.3827   8
 -28  10  -2 23.4501 74.5569   5
 -28  10  -2-97.2966 91.7966   4
 -28  10  -2 17.9962 50.8600   6
 -28   9   0-71.4726 117.825   5
 -28   9   0-86.3835 150.863   8
 -28   9  -1-124.949 130.076   5
 -28   9  -1-2.21558 106.084   4
 -28   9   1-87.4909 105.497   8
 -28   9  -1-31.0115 110.956   8
 -28   9  -2-11.7658 70.2125   5
 -28   9  -2-4.19070 91.5705   4
 -28   9  -2 103.080 56.9951   6
 -28   8   0 8146.23 437.806   8
 -28   8   0 8906.59 412.866   5
 -28   8  -1 231.090 117.455   5
 -28   8  -1 544.981 147.843   4
 -28   8   1 352.198 121.310   8
 -28   8  -1 445.709 132.882   8
 -28   8  -2 857.762 127.587   5
 -28   8  -2 803.201 139.148   4
 -28   8  -2 797.211 104.976   6
 -28   7   0 28.5298 115.987   5
 -28   7   0-298.938 169.583   8
 -28   7  -1 613.896 147.935   5
 -28   7  -1 738.440 149.077   4
 -28   7   1 705.895 155.496   8
 -28   7  -1 577.797 148.898   8
 -28   7  -2 3464.14 238.886   4
 -28   7  -2 2974.34 191.241   6
 -28   7  -2 3101.46 217.057   5
 -28   6   0 424.788 140.163   5
 -28   6   0 436.409 162.149   8
 -28   6  -1 3285.75 253.500   4
 -28   6   1 3424.69 279.865   8
 -28   6  -1 3355.51 278.095   8
 -28   6  -1 3353.80 276.799   5
 -28   6  -2 536.758 128.245   4
 -28   6  -2 496.679 101.492   6
 -28   6  -2 392.797 110.343   5
 -28   5   0-190.899 131.094   5
 -28   5   0-105.313 155.659   8
 -28   5  -1 5697.65 321.673   4
 -28   5   1 5317.11 348.471   8
 -28   5  -1 4671.71 336.960   8
 -28   5  -1 5482.12 344.076   5
 -28   5  -2 287.693 110.224   4
 -28   5  -2 312.739 102.446   6
 -28   5  -2 252.084 101.550   5
 -28   4   0 462.956 149.128   5
 -28   4   0 593.479 173.557   8
 -28   4  -1 661.606 175.747   5
 -28   4  -1 856.539 158.450   4
 -28   4   1 771.520 168.080   8
 -28   4  -1 818.030 169.366   8
 -28   4  -2 48.1579 107.093   4
 -28   4  -2-7.18818 72.3058   6
 -28   4  -2 204.241 98.3551   5
 -28   3   0 71.2154 125.843   5
 -28   3   0-246.272 161.688   8
 -28   3  -1 586.658 151.574   5
 -28   3  -1 799.070 151.900   4
  28  -3   1 746.969 121.474  10
 -28   3  -1 244.588 80.0837   6
 -28   3   1 379.705 141.095   8
 -28   3  -1 535.275 148.425   8
 -28   3  -2 1062.96 163.175   4
 -28   3  -2 1043.35 138.033   6
 -28   3  -2 1176.42 153.913   5
 -28   2   0 830.963 167.528   5
 -28   2   0 800.272 204.756   8
 -28   2  -1 538.051 156.500   5
 -28   2  -1 465.258 131.122   4
 -28   2  -1 488.845 103.243   6
 -28   2   1 308.838 138.391   8
 -28   2  -1 293.546 131.279   8
 -28   2  -2 551.073 132.142   4
 -28   2  -2 555.625 115.368   6
 -28   2  -2 577.576 127.581   5
 -28   1   0-76.2081 138.659   5
 -28   1   0-191.199 153.515   8
 -28   1  -1 53.5379 97.1125   4
 -28   1  -1 77.9681 71.7339   6
 -28   1  -1-0.52251 151.703   5
 -28   1  -2 621.349 134.616   4
  28  -1   2 480.313 93.4958  10
 -28   1  -2 289.664 96.4848   6
 -28   1  -2 531.564 132.520   5
 -28   0   0-82.7424 160.506   8
 -28   0   0-59.9024 131.164   5
   0  28  -1-50.2984 115.495   8
   0  28   1-27.7397 112.593   8
 -28   0  -1 106.626 99.0984   4
 -28   0  -1 17.9396 75.7423   6
 -28   0  -1-218.554 161.690   5
 -28   0  -2 207.705 121.127   4
  28   0   2 172.162 69.8853  10
 -28   0  -2 105.382 85.7517   6
 -28  -1   0-217.039 141.876   5
  -1  28  -1-84.7661 114.741   8
  -1  28   1-118.830 121.816   8
 -28  -1  -1 19.6900 93.3399   4
 -28  -1  -1 54.8795 79.2831   6
 -28  -1  -1-150.226 158.703   5
  28   1   2 9.90829 66.7246  10
 -28  -1  -2 106.236 84.6482   6
  -2  28   0 7264.59 383.494   8
 -28  -2   0 7480.28 397.109   5
  -2  28  -1 1799.35 202.657   8
  -2  28   1 1722.48 199.304   8
 -28  -2  -1 2182.32 212.920   4
 -28  -2  -1 1610.92 172.583   6
 -28  -2  -1 2032.57 243.691   5
 -28  -2  -2 2385.99 196.601   6
  28   2   2 2644.90 214.140  10
  -3  28   0-210.124 185.252   8
 -28  -3   0-6.46890 114.787   5
 -28  -3  -1 2971.98 228.217   6
  -3  28  -1 3117.86 242.231   8
  -3  28   1 3355.08 264.248   8
 -28  -3  -1 2948.40 277.232   5
 -28  -3  -2 6486.94 304.585   6
  28   3   2 6439.24 327.468  10
  -4  28   0 1838.39 215.257   8
  -4  28  -1 830.028 148.783   8
  -4  28   1 986.073 169.367   8
 -28  -4  -1 677.967 129.644   6
 -28  -4  -2 6189.20 297.714   6
  28   4   2 5934.26 314.185  10
  -5  28   0 27.2700 143.443   8
  -5  28  -1 743.321 137.477   8
  -5  28   1 740.101 148.233   8
 -28  -5  -1 807.207 138.238   6
  28   5   2 542.460 114.721  10
 -28  -5  -2 592.361 122.683   6
  -6  28   0 81.3544 141.630   8
  -6  28  -1 279.360 106.763   8
  -6  28   1 325.430 99.6941   8
 -28  -6  -1 291.224 106.433   6
  28   6   2 70.6267 80.6921  10
 -28  -6  -2 111.372 97.1909   6
  -7  28   0 26.0744 136.642   8
 -28  -7  -1 2554.73 216.125   6
  -7  28  -1 2734.02 228.119   8
  -7  28   1 3091.67 247.484   8
  28   7   2-10.3300 72.5089  10
 -28  -7  -2 131.710 87.2087   6
  -8  28   0 2067.53 238.201   8
  -8  28  -1 163.601 90.8760   8
  -8  28   1 224.861 105.946   8
 -28  -8  -1 200.908 94.7746   6
  28   8   2 277.473 91.3925  10
 -28  -8  -2 212.625 89.4633   6
  -9  28   0-147.750 139.838   8
  -9  28  -1 382.007 110.211   8
  -9  28   1 164.470 99.9667   8
 -28  -9  -1 252.373 93.4928   6
   9 -28   2 23.3423 52.7541   3
  28   9   2 19.6726 67.9818  10
 -28  -9  -2 88.5654 75.9343   6
 -10  28   0 1406.53 189.078   8
 -10  28  -1 938.531 141.217   8
 -10  28   1 1041.57 154.249   8
  28  10   1 1295.94 168.616  10
 -28 -10  -1 980.255 141.867   6
 -28 -10  -2 1803.15 164.421   6
  28  10   2 1809.27 168.412  10
  10 -28   2 1724.29 140.445   3
 -11  28   0-142.420 136.143   8
 -11  28  -1 651.952 121.532   8
 -11  28   1 684.065 131.305   8
  28  11   1 598.919 125.147  10
 -28 -11  -1 591.548 118.181   6
  11 -28   2 63.5747 58.1452   3
  28  11   2 20.3601 59.8399  10
 -28 -11  -2 156.949 62.1031   6
 -12  28   0 526.391 141.419   8
 -12  28   1 971.468 140.273   8
 -12  28  -1 961.617 135.499   8
 -28 -12  -1 828.076 126.850   6
  28  12   1 794.146 136.429  10
  28  12   2 35.9297 52.8510  10
 -28 -12  -2-34.6070 64.7596   6
 -13  28   0 6.50317 99.6821   8
 -28 -13  -1 2503.09 194.941   6
  28  13   1 2681.52 217.362  10
 -13  28   1 3068.00 222.264   8
 -13  28  -1 2765.82 202.221   8
 -28 -13  -2 159.156 69.2382   6
 -14  28   0 23.5787 93.8811   8
 -14  28   1 96.2565 74.0084   8
 -14  28  -1-29.2948 76.2022   8
 -28 -14  -1 188.337 85.2691   6
  28  14   1 138.442 74.1383  10
 -15  28   0-137.348 96.3280   8
  28  15   1 139.017 73.8754  10
 -15  28   1-48.4184 77.3806   8
 -15  28  -1-13.7263 68.3241   8
 -16  28   0 775.752 125.274   8
  28  16   1 1941.17 158.476  10
  16 -28   1 2185.51 163.746   3
 -16  28   1 2031.69 162.788   8
 -16  28  -1 1941.83 153.451   8
 -17  28   0-47.5802 78.4668   8
  17 -28   1 2260.93 156.403   3
 -18  28   0 71.8180 67.4250   8
 -29  17   0 67.0896 61.1826   8
 -29  16   0-50.7836 72.8893   5
 -29  16   0 68.5737 71.7093   8
 -29  15   0 268.515 88.5519   5
 -29  15   0 276.973 93.9616   8
 -29  15  -1 2514.88 171.996   4
 -29  15  -1 2437.36 183.475   5
 -29  14   0-173.222 92.9543   5
 -29  14   0-31.1674 78.5018   8
 -29  14  -1 920.227 132.891   5
 -29  14  -1 1082.96 126.989   4
 -29  14   1 547.859 99.5657   8
 -29  14  -1 648.954 102.462   8
 -29  13   0 1090.52 136.811   5
 -29  13   0 865.986 147.764   8
 -29  13  -1 1005.87 133.660   5
 -29  13  -1 1141.89 134.518   4
 -29  13   1 717.391 112.173   8
 -29  13  -1 867.379 126.532   8
 -29  12   0-94.9129 96.8158   5
 -29  12   0-207.117 117.318   8
 -29  12  -1 0.62264 80.7266   5
 -29  12  -1 9.95698 76.9414   4
 -29  12   1-123.118 84.0371   8
 -29  12  -1-104.978 81.0659   8
 -29  11   0 3660.05 276.053   8
 -29  11   0 3806.60 255.883   5
 -29  11  -1 3755.44 231.632   4
 -29  11   1 3337.67 238.388   8
 -29  11  -1 3223.97 236.807   8
 -29  11  -1 4079.83 257.635   5
 -29  10   0-53.7278 94.4626   5
 -29  10   0-118.680 110.356   8
 -29  10  -1 132.418 106.340   5
 -29  10  -1 85.3861 85.7061   4
 -29  10   1-53.2413 87.1626   8
 -29  10  -1-61.1281 88.6917   8
 -29  10  -2 60.0809 67.2411   4
 -29   9   0 2217.56 235.037   8
 -29   9   0 2375.44 216.825   5
 -29   9  -1-72.1644 106.679   5
 -29   9  -1-33.7915 85.5575   4
 -29   9   1-147.106 104.686   8
 -29   9  -1-77.2175 93.0031   8
 -29   9  -2-25.5416 74.1226   4
 -29   9  -2 38.6029 68.5444   5
 -29   8   0 87.8605 104.043   5
 -29   8   0-78.1445 128.364   8
 -29   8  -1 105.557 105.915   5
 -29   8  -1 319.896 111.584   4
 -29   8   1 159.040 108.139   8
 -29   8  -1 179.716 101.886   8
 -29   8  -2 164.941 85.2167   4
 -29   8  -2 89.4835 71.1368   5
 -29   7   0 3556.86 303.565   8
 -29   7   0 3726.10 268.060   5
 -29   7  -1 4395.68 265.750   4
 -29   7   1 3847.91 283.181   8
 -29   7  -1 3785.21 287.228   8
 -29   7  -2 151.312 88.7212   4
 -29   7  -2 178.244 61.4878   6
 -29   7  -2 39.2501 68.3210   5
 -29   6   0-45.1373 109.796   5
 -29   6   0-37.9942 131.279   8
 -29   6  -1 511.933 153.502   5
 -29   6  -1 591.651 134.819   4
 -29   6   1 358.289 127.188   8
 -29   6  -1 426.454 134.710   8
 -29   6  -2-170.302 90.8665   4
 -29   6  -2-5.74857 52.7304   6
 -29   6  -2 29.0712 80.0585   5
 -29   5   0 1162.95 176.871   5
 -29   5   0 1289.39 198.988   8
 -29   5  -1 11.5559 113.729   5
 -29   5  -1 208.834 108.033   4
 -29   5   1 38.3055 98.9017   8
 -29   5  -1 77.5900 97.2000   8
 -29   5  -2 3930.88 247.365   4
 -29   5  -2 4044.24 239.299   5
 -29   4   0-204.048 132.684   5
 -29   4   0-105.500 148.564   8
 -29   4  -1 722.319 154.330   5
 -29   4  -1 989.623 151.444   4
 -29   4   1 668.227 148.811   8
 -29   4  -1 649.407 147.996   8
 -29   4  -2 1656.26 179.364   4
 -29   4  -2 1501.93 143.972   6
 -29   4  -2 1852.16 172.020   5
 -29   3   0 1753.52 207.007   5
 -29   3   0 1746.54 232.087   8
 -29   3  -1 395.576 140.187   5
 -29   3  -1 587.437 122.254   4
  29  -3   1 634.407 111.660  10
 -29   3   1 499.401 142.640   8
 -29   3  -1 431.661 139.315   8
 -29   3  -2-84.5172 90.5848   4
 -29   3  -2-38.4886 64.9958   6
 -29   3  -2 6.44464 75.0896   5
 -29   2   0-98.5581 151.611   8
 -29   2   0-220.705 128.165   5
 -29   2  -1 65.6574 90.1446   4
  29  -2   1 167.827 75.1016  10
 -29   2  -2 2983.38 228.093   4
 -29   2  -2 2529.40 179.656   6
 -29   2  -2 3195.50 219.461   5
 -29   1   0 42.1904 131.012   8
 -29   1   0 179.182 129.524   5
   1  29  -1 1045.51 153.128   8
   1  29   1 1132.06 160.111   8
 -29   1  -1 1084.16 150.704   4
  29  -1   1 1319.62 158.358  10
 -29   1  -1 759.598 114.971   6
 -29   1  -1 835.109 165.217   5
 -29   1  -2 128.101 99.4427   4
 -29   1  -2 85.5963 73.5749   6
 -29   0   0-162.677 128.506   5
   0  29  -1-166.485 118.037   8
   0  29   1 11.9640 99.5980   8
 -29   0  -1 44.9125 96.6489   4
  29   0   1 82.6708 78.7134  10
 -29   0  -1-8.45860 65.2056   6
 -29   0  -1-98.6648 139.190   5
  29   0   2-126.708 52.2313  10
 -29   0  -2-144.357 99.3026   6
  -1  29   0-175.544 186.705   8
 -29  -1   0 261.769 125.920   5
 -29  -1  -1 5215.59 287.204   4
 -29  -1  -1 4081.64 239.661   6
  29   1   1 5206.76 305.074  10
  -1  29  -1 5118.19 302.039   8
  -1  29   1 5083.21 305.025   8
 -29  -1  -1 5294.95 337.035   5
  29   1   2 12.6949 52.4393  10
 -29  -1  -2-72.4802 95.6602   6
  -2  29   0-304.627 181.390   8
 -29  -2   0-25.3958 113.115   5
  -2  29  -1 1005.10 154.298   8
  -2  29   1 1131.47 158.849   8
 -29  -2  -1 723.823 117.356   6
 -29  -2  -1 868.134 178.413   5
  29   2   2 8.14740 60.0384  10
 -29  -2  -2-12.6125 72.4682   6
  -3  29   0 3046.36 246.826   8
 -29  -3  -1 2201.75 184.698   6
  -3  29  -1 2688.15 220.859   8
  -3  29   1 2449.16 220.862   8
  29   3   2 15.5843 62.6206  10
 -29  -3  -2 134.979 78.6652   6
  -4  29   0 12.1674 134.440   8
  -4  29  -1 488.501 124.919   8
  -4  29   1 377.728 116.484   8
 -29  -4  -1 329.010 106.303   6
  29   4   2 629.870 112.268  10
 -29  -4  -2 621.288 110.840   6
  -5  29   0 26687.5 698.070   8
  -5  29  -1 884.481 139.177   8
  -5  29   1 778.412 140.847   8
 -29  -5  -1 694.711 125.254   6
 -29  -5  -2 1728.95 161.953   6
  29   5   2 1756.38 165.406  10
  -6  29   0-40.6057 139.457   8
  -6  29  -1 110.713 88.6312   8
  -6  29   1 146.691 94.7190   8
  29   6   1 141.056 103.263  10
 -29  -6  -1 89.8205 85.6772   6
 -29  -6  -2 1940.42 169.033   6
  29   6   2 2066.99 178.411  10
  -7  29   0 45273.0 893.436   8
  -7  29  -1-134.909 111.825   8
  -7  29   1-5.47981 109.273   8
  29   7   1 250.588 107.370  10
 -29  -7  -1-74.3341 82.1817   6
  29   7   2-27.6188 64.4733  10
 -29  -7  -2-54.6737 68.6946   6
  -8  29   0 94.7355 149.908   8
  -8  29  -1 1838.45 178.975   8
  -8  29   1 1789.83 180.109   8
 -29  -8  -1 1610.09 163.073   6
  29   8   1 2115.87 202.017  10
   8 -29   1 2165.07 172.336   3
  29   8   2-34.0805 65.6541  10
 -29  -8  -2 8.19812 63.8699   6
  -9  29   0 2135.81 208.499   8
  -9  29  -1 731.514 121.889   8
  -9  29   1 606.418 111.643   8
  29   9   1 835.600 142.660  10
 -29  -9  -1 379.735 97.3013   6
  29   9   2 126.850 60.1811  10
 -29  -9  -2 152.114 71.0038   6
 -10  29   0 84.3850 105.698   8
 -10  29  -1-25.9146 81.3924   8
 -10  29   1-64.4660 87.6915   8
  29  10   1 121.866 83.6014  10
 -29 -10  -1 49.7668 74.7607   6
  29  10   2 410.611 83.8115  10
 -29 -10  -2 297.411 80.8706   6
 -11  29   0 2840.89 226.476   8
 -11  29  -1 487.150 102.721   8
 -11  29   1 402.280 98.1529   8
 -29 -11  -1 495.028 103.194   6
  29  11   1 644.546 122.917  10
 -12  29   0-3.39847 86.8810   8
 -12  29   1 213.258 83.9538   8
 -12  29  -1 190.784 72.4553   8
  12 -29   1 407.670 86.0139   3
 -29 -12  -1 269.594 84.2345   6
  29  12   1 353.282 97.6394  10
 -13  29   0 2652.08 214.394   8
  29  13   1 4004.51 238.688  10
  13 -29   1 3963.37 217.416   3
 -13  29   1 4442.11 246.244   8
 -13  29  -1 4176.06 230.129   8
 -14  29   0 21.7056 78.0404   8
 -14  29   1 1321.83 133.810   8
  29  14   1 1231.59 133.974  10
  14 -29   1 1410.45 132.410   3
 -14  29  -1 1280.68 126.125   8
 -15  29   0 792.053 115.628   8
  15 -29   1 105.010 60.3197   3
 -16  29   0-61.7281 73.9914   8
 -17  29   0 317.603 78.8444   8
 -30  15   0-111.674 67.6453   8
 -30  14   0 1578.57 160.618   8
 -30  14   0 1583.53 142.903   5
 -30  13   0-65.2702 69.5320   5
 -30  13   0 26.3223 74.6438   8
 -30  13  -1-8.35416 69.3577   5
 -30  12   0 6186.38 324.102   8
 -30  12   0 6971.69 299.709   5
 -30  12  -1 740.961 118.547   5
 -30  12   1 437.554 91.9480   8
 -30  12  -1 602.945 105.950   8
 -30  11   0-29.6224 74.9892   5
 -30  11   0-149.895 90.2983   8
 -30  11  -1 722.588 121.017   5
 -30  11  -1 743.072 109.618   4
 -30  11   1 257.819 75.1594   8
 -30  11  -1 436.699 91.5082   8
 -30  10   0 470.233 112.694   5
 -30  10   0 517.840 125.765   8
 -30  10  -1 445.352 115.873   5
 -30  10  -1 469.511 100.358   4
 -30  10   1 103.537 69.2834   8
 -30  10  -1 146.898 70.7901   8
 -30   9   0-56.8731 86.6845   5
 -30   9   0-82.9376 105.187   8
 -30   9  -1 326.760 116.158   5
 -30   9  -1 259.631 91.1701   4
 -30   9   1 94.8996 71.8434   8
 -30   9  -1 106.100 77.1212   8
 -30   8   0 158.095 95.8748   5
 -30   8   0 80.1449 107.369   8
 -30   8  -1 1429.74 165.481   5
 -30   8  -1 1546.71 158.211   4
 -30   8   1 1171.21 156.042   8
 -30   8  -1 1000.72 140.226   8
 -30   7   0-60.9024 97.0832   5
 -30   7   0-76.9728 111.379   8
 -30   7  -1 2249.45 185.184   4
 -30   7   1 1945.62 189.614   8
 -30   7  -1 1968.63 194.692   8
 -30   7  -2 1314.70 138.585   4
 -30   6   0 50.2483 98.4706   5
 -30   6   0 126.585 115.758   8
 -30   6  -1 1497.85 184.311   5
 -30   6  -1 1202.57 143.610   4
 -30   6   1 1165.87 168.479   8
 -30   6  -1 852.325 147.434   8
 -30   6  -2 838.178 119.658   4
 -30   5   0-108.891 98.8753   5
 -30   5   0-100.472 142.917   8
 -30   5  -1-32.8324 98.0217   5
 -30   5  -1 11.2139 79.8284   4
 -30   5   1 74.4232 93.3651   8
 -30   5  -1 71.5926 89.8478   8
 -30   5  -2 36.8300 70.5433   4
 -30   5  -2 18.2006 62.2110   5
 -30   4   0 973.213 179.287   8
 -30   4   0 1086.69 163.327   5
 -30   4  -1 2744.18 204.293   4
 -30   4  -1 2773.08 231.434   5
 -30   4  -2 152.854 93.1640   4
 -30   3   0-62.6918 116.623   8
 -30   3   0-145.157 110.879   5
 -30   3  -1 3889.80 235.684   4
   3  30  -1 3628.81 243.115   8
   3  30   1 3477.72 238.388   8
 -30   3  -1 3971.26 274.988   5
 -30   3  -2 470.571 107.754   4
 -30   3  -2 256.736 66.7530   6
 -30   2   0-43.8328 132.488   8
 -30   2   0 34.6563 104.042   5
   2  30  -1-23.1901 107.835   8
   2  30   1-87.2597 88.8655   8
 -30   2  -1 63.9025 79.0485   4
  30  -2   1 160.308 69.5738  10
 -30   2  -1-86.7054 125.586   5
 -30   2  -2 193.113 67.4184   6
 -30   1   0-19.6230 116.180   5
 -30   1  -1 2569.74 195.918   4
  30  -1   1 2706.94 202.466  10
   1  30  -1 2693.78 217.364   8
   1  30   1 2295.17 202.775   8
 -30   1  -1 2608.95 236.160   5
 -30   1  -2 1412.16 126.564   6
   0  30   0 3135.59 247.388   8
 -30   0   0 3330.44 261.467   5
   0  30  -1 1859.53 183.716   8
   0  30   1 1622.63 172.628   8
 -30   0  -1 2009.32 180.069   4
  30   0   1 2030.97 184.358  10
 -30   0  -1 1873.52 201.805   5
 -30   0  -2 111.637 65.3576   6
  -1  30   0-183.377 133.990   8
 -30  -1   0-106.306 111.329   5
  30   1   1 4844.66 283.379  10
  -1  30  -1 4668.78 276.342   8
  -1  30   1 4588.54 272.987   8
 -30  -1  -1 4905.16 308.811   5
 -30  -1  -2 56.8420 63.4095   6
  -2  30   0 1644.23 185.311   8
  -2  30  -1-52.4809 101.105   8
  -2  30   1 13.3086 97.1036   8
  30   2   1 223.182 89.3348  10
  30   2   2 384.464 77.5156  10
 -30  -2  -2 355.695 85.9300   6
  -3  30   0-263.814 138.009   8
  30   3   1 8817.46 383.074  10
  -3  30  -1 8509.41 363.078   8
  -3  30   1 8668.28 368.333   8
  30   3   2 1245.05 127.584  10
 -30  -3  -2 1015.18 117.045   6
  -4  30   0 842.537 145.144   8
  -4  30  -1 4.25496 90.6116   8
  -4  30   1 170.404 107.166   8
  30   4   1 289.292 104.154  10
 -30  -4  -1 41.7907 71.1703   6
  30   4   2 499.490 89.8668  10
 -30  -4  -2 563.638 95.9599   6
  -5  30   0 20.0097 101.988   8
  30   5   1 7463.50 357.189  10
  -5  30  -1 7596.77 339.268   8
  -5  30   1 7589.05 346.536   8
  30   5   2 1054.11 118.765  10
 -30  -5  -2 989.365 116.078   6
  -6  30   0 2674.68 226.192   8
 -30  -6  -1 1690.26 155.715   6
  30   6   1 2183.58 198.194  10
  -6  30  -1 2473.87 201.268   8
  -6  30   1 2274.99 195.837   8
  30   6   2 73.9337 58.5404  10
 -30  -6  -2 120.403 65.4958   6
  -7  30   0 56.5913 104.722   8
  -7  30  -1 59.5445 72.4549   8
  -7  30   1-3.83184 77.7353   8
  30   7   1 79.0024 94.5931  10
 -30  -7  -1 62.5354 67.2759   6
  30   7   2 366.464 82.0795  10
  -8  30   0 599.938 131.619   8
  -8  30  -1 599.573 109.514   8
  -8  30   1 660.651 122.563   8
  30   8   1 840.344 134.226  10
 -30  -8  -1 547.693 95.4659   6
  -9  30   0 22.8156 87.0171   8
  -9  30  -1 171.630 78.5385   8
  -9  30   1 265.534 84.4113   8
 -30  -9  -1 230.478 75.4887   6
  30   9   1 441.260 109.611  10
 -10  30   0 714.208 123.588   8
 -10  30  -1-68.6223 78.8617   8
 -10  30   1-79.1576 83.4781   8
  10 -30   1-84.5688 53.7925   3
 -30 -10  -1-18.1848 55.2718   6
  30  10   1 85.4066 71.3861  10
 -11  30   0-89.8722 85.1777   8
 -11  30   1 293.000 76.6826   8
 -11  30  -1 439.638 84.4959   8
  11 -30   1 377.992 77.7717   3
 -30 -11  -1 369.227 81.0537   6
  30  11   1 628.471 108.838  10
 -12  30   0 53.0464 78.7001   8
 -12  30   1-74.3139 74.3431   8
 -12  30  -1-125.896 77.0324   8
  30  12   1 114.857 62.7647  10
 -13  30   0 8.04506 75.5279   8
  30  13   1 385.770 82.5382  10
  30  14   0 2232.08 166.497  10
 -14  30   0 2740.77 187.379   8
 -15  30   0-3.82054 58.9098   8
 -31  13   0 446.203 94.9542   8
 -31  12   0-82.0224 79.6965   8
 -31  11   0 561.516 98.0902   5
 -31  11   0 415.662 100.071   8
 -31  11  -1 22.1832 61.9060   5
 -31  10   0-138.576 83.8170   5
 -31  10   0-162.109 88.2046   8
 -31  10  -1-16.4845 70.2440   5
 -31   9   0 3246.02 242.128   8
 -31   9   0 3658.71 221.982   5
 -31   9   1 203.265 63.5589   8
 -31   9  -1 148.255 67.4806   8
 -31   8   0-27.4161 72.0207   5
 -31   8   0-172.025 103.845   8
 -31   8  -1 2301.98 162.166   4
 -31   8   1 1855.63 169.151   8
 -31   8  -1 1862.87 170.608   8
 -31   8  -1 2372.33 188.230   5
 -31   7   0 2957.10 237.866   8
 -31   7   0 2837.69 210.491   5
 -31   7  -1-4.54758 63.1017   4
 -31   7  -1 120.287 87.8002   5
 -31   6   0-97.3136 101.393   8
 -31   6   0-25.3827 80.2216   5
 -31   6  -1 136.770 76.9624   4
 -31   6  -1-145.656 90.8766   5
 -31   5   0-35.5155 97.8828   8
 -31   5   0-55.0441 91.8538   5
 -31   5  -1 2466.98 176.751   4
   5  31  -1 2279.32 182.341   8
   5  31   1 2268.49 179.847   8
 -31   5  -1 2614.90 208.719   5
 -31   4   0-133.485 110.765   8
 -31   4   0-65.8195 95.8798   5
   4  31  -1-11.2186 85.4071   8
   4  31   1 220.389 81.6986   8
 -31   4  -1 226.435 84.5295   4
 -31   4  -1 301.731 111.868   5
 -31   3   0 1535.25 176.265   5
   3  31  -1 349.469 89.2646   8
   3  31   1 314.001 90.9624   8
 -31   3  -1 526.853 104.981   4
 -31   3  -1 626.985 125.667   5
   2  31   0-130.576 95.6870   8
 -31   2   0-119.365 103.049   5
   2  31  -1-57.0312 89.8486   8
   2  31   1-64.2092 95.2924   8
 -31   2  -1 95.9372 96.1050   5
   1  31   0 1235.93 161.568   8
 -31   1   0 1130.17 158.067   5
   1  31  -1 74.0316 83.4504   8
   1  31   1-189.878 102.578   8
  31  -1   1 44.4231 58.4261  10
 -31   1  -1 61.2112 93.6477   5
   0  31   0-111.988 118.452   8
 -31   0   0-151.645 105.462   5
   0  31  -1 540.847 97.2133   8
   0  31   1 480.330 101.394   8
  31   0   1 768.033 112.909  10
 -31   0  -1 634.865 131.997   5
  -1  31   0-6.89230 93.1431   8
  -1  31  -1-337.253 108.598   8
  -1  31   1-356.252 110.738   8
  -2  31   0-120.693 108.970   8
  -2  31  -1 652.199 113.586   8
  -2  31   1 592.478 109.236   8
  31   2   1 841.774 126.047  10
  -3  31   0 885.238 140.765   8
  31   3   1 11439.3 409.910  10
  -3  31  -1 10792.9 386.665   8
  -3  31   1 11022.5 390.464   8
  -4  31   0-124.130 108.932   8
  -4  31  -1 128.012 94.0029   8
  -4  31   1 43.0005 88.8980   8
  31   4   1 103.156 80.0450  10
  -5  31   0 129.565 93.3504   8
  31   5   1 7951.70 344.258  10
  -5  31  -1 7886.35 326.363   8
  -5  31   1 8193.73 332.754   8
  -6  31   0-36.7361 82.7936   8
  -6  31  -1 648.511 104.946   8
  -6  31   1 668.823 113.032   8
  31   6   1 814.209 130.770  10
  -7  31   0 10993.1 402.531   8
  31   7   1 2562.89 198.838  10
  -7  31  -1 2208.73 175.984   8
  -7  31   1 2257.01 175.715   8
  -8  31   0-29.2102 83.4631   8
  31   8   1 2014.31 173.015  10
  -8  31  -1 1819.35 154.291   8
  -8  31   1 1865.41 158.521   8
  -9  31   0 282.757 100.452   8
  -9  31  -1 1128.42 118.225   8
  31   9   1 1491.19 148.401  10
  -9  31   1 1446.24 133.443   8
 -10  31   0-100.029 75.4075   8
  31  10   1 464.176 90.2140  10
 -11  31   0 5205.86 260.373   8
  31  11   1 163.236 64.7114  10
 -12  31   0-69.6254 67.2041   8
 -13  31   0 43.2314 54.9601   8
 -32  10   0 315.580 83.3028   8
 -32   9   0 9.55492 70.2907   8
 -32   8   0 274.899 96.3669   8
 -32   8   0 186.850 75.5475   5
 -32   8  -1-95.2904 73.7236   5
 -32   7   0 120.371 85.5367   8
 -32   7   0-67.7562 70.7683   5
 -32   7  -1 65.7042 67.9463   5
 -32   6   0 3545.86 216.741   5
   6  32   1-75.4915 61.9379   8
 -32   6  -1 73.8063 75.8874   5
 -32   5   0 57.5748 74.0539   5
   5  32  -1-95.1527 67.7487   8
   5  32   1 48.4482 56.4860   8
 -32   5  -1 53.4137 82.4603   5
   4  32   0 2184.19 184.051   8
 -32   4   0 1853.57 170.783   5
   4  32  -1-152.549 84.9849   8
   4  32   1-107.162 73.8729   8
 -32   4  -1-66.6970 78.2438   5
   3  32   0-191.890 99.6270   8
 -32   3   0-31.4665 74.4184   5
   3  32  -1-196.859 89.5020   8
   3  32   1-217.465 87.9553   8
 -32   3  -1-121.936 79.1778   5
   2  32   0-23.1248 94.5190   8
 -32   2   0 161.178 87.8134   5
   2  32  -1 239.364 77.3209   8
   2  32   1 124.977 62.3451   8
 -32   2  -1 343.044 101.853   5
   1  32   0-262.561 113.262   8
   1  32  -1 3670.38 213.605   8
   1  32   1 3343.57 201.234   8
   0  32   0 1424.69 153.714   8
  32   0   1 3985.13 215.904  10
   0  32  -1 4121.26 227.432   8
   0  32   1 4215.10 228.169   8
  -1  32   0-12.1612 89.3244   8
  -1  32  -1 379.865 80.5737   8
  -1  32   1 391.230 93.1579   8
  32   1   1 513.643 88.0624  10
  -2  32   0 1540.02 159.930   8
  -2  32  -1 937.278 116.096   8
  -2  32   1 801.062 112.886   8
  32   2   1 1059.94 122.897  10
  -3  32   0-81.3503 84.1489   8
  32   3   1 5290.61 259.282  10
  -3  32  -1 5002.08 246.684   8
  -3  32   1 4815.11 238.716   8
  -4  32   0 332.794 89.7824   8
  -4  32  -1 95.7528 72.2424   8
  -4  32   1 29.7901 72.4038   8
  32   4   1 158.361 74.1258  10
  -5  32   0-29.5433 80.6986   8
  32   5   1 10957.3 371.185  10
  -5  32  -1 10461.5 343.029   8
  -5  32   1 10495.5 338.430   8
  -6  32   0 2177.40 178.959   8
  32   6   1 872.517 117.557  10
  -7  32   0-93.6603 71.1997   8
  32   7   1 5010.92 248.951  10
  -8  32   0 1030.75 125.034   8
  32   8   1 404.176 80.7253  10
  -9  32   0-80.4670 66.8091   8
 -10  32   0 646.610 99.9325   8
   6  33   0 39.2853 57.3352   8
   5  33   0 594.451 100.886   8
   4  33   0-147.689 80.5406   8
   3  33   0 959.280 117.201   8
   2  33   0-260.862 94.7021   8
   1  33   0 3300.17 203.492   8
   0  33   0-97.9860 82.9725   8
  -1  33   0 5198.23 254.961   8
  -2  33   0-166.575 80.9444   8
  -3  33   0 884.550 114.708   8
  -4  33   0-200.015 84.6142   8
  -5  33   0 680.679 102.214   8
  -6  33   0 3.51313 56.0184   8
   0   0   0    0.00    0.00   0
TITL MX24_17 in P4/n
REM P4/n (#85 in standard setting)
CELL 1.54184  28.252927  28.252927   4.250428  90.0000  90.0000  90.0000
ZERR   15.00   0.001102   0.001102   0.000261   0.0000   0.0000   0.0000
LATT  1
SYMM -x+1/2,-y+1/2, z
SYMM -y+1/2, x, z
SYMM  y,-x+1/2, z
SFAC C H N O
UNIT 165.00 150.00 15.00 15.00
TREF
HKLF 4
END
;
_shelx_hkl_checksum     37313
_shelx_res_file
;
REM P4/n (#85 in standard setting)
TITL MX24_17 in P4/n
    shelx.res
    created by SHELXL-2016/6 at 10:57:40 on 28-Jun-2017
CELL 1.54184 28.2529 28.2529 4.2504 90.000 90.000 90.000
ZERR 8.0000 0.0011 0.0011 0.0003 0.000 0.000 0.000
LATT 1
SYMM 0.5-Y, X, Z
SYMM 0.5-X, 0.5-Y, Z
SYMM Y, 0.5-X, Z
SFAC C H N O
UNIT 160 128 16 32
MERG 2
FMAP
GRID
PLAN
CONF N2 C15 C17 C18
CONF N1 C16 C19 C20
BOND $H
TEMP -150
L.S. 20 0    8
EQIV $1 3/2-Y, X, 1+Z
EQIV $2 1-Y, X-1/2, -Z
HTAB O1 O2
HTAB O3 O4
HTAB C8 O1_$1
HTAB C19 O4_$2
MPLA 18 N1 N2 C1 C2 C3 C4 C5 C6 C7 C8 C9 C10 C11 C12 C13 C14 C15 C16
ABIN
ACTA
WGHT    0.047700    1.256300
FVAR       3.47108
O1    4    0.670253    0.543916    0.171758    11.00000    0.02639    0.03161 =
         0.04046   -0.00133    0.00005    0.00523
O2    4    0.727573    0.593548    0.487136    11.00000    0.03207    0.03702 =
         0.04787   -0.00775   -0.00024    0.00476
O3    4    0.819676    0.432256   -0.203880    11.00000    0.02615    0.03614 =
         0.05106   -0.00692    0.00148    0.00509
O4    4    0.874508    0.484028    0.113828    11.00000    0.02507    0.03753 =
         0.05108   -0.00028    0.00023    0.00288
N1    3    0.655391    0.472274   -0.240404    11.00000    0.02642    0.02805 =
         0.03255    0.00546    0.00088   -0.00125
N2    3    0.731045    0.412277   -0.405246    11.00000    0.02882    0.02916 =
         0.03232    0.00288    0.00185   -0.00125
C1    1    0.699901    0.479582   -0.126563    11.00000    0.02453    0.02622 =
         0.02906    0.00726    0.00106   -0.00060
C2    1    0.707766    0.518385    0.085618    11.00000    0.02570    0.02530 =
         0.03084    0.00647    0.00328    0.00296
C3    1    0.753337    0.527911    0.190350    11.00000    0.02627    0.02587 =
         0.02959    0.00686    0.00212    0.00068
C4    1    0.761199    0.568224    0.396981    11.00000    0.03109    0.02805 =
         0.03094    0.00515    0.00111    0.00063
C5    1    0.810053    0.579309    0.495771    11.00000    0.03053    0.02989 =
         0.03154    0.00604   -0.00077   -0.00334
C6    1    0.818555    0.618808    0.684022    11.00000    0.03813    0.03315 =
         0.03903    0.00180    0.00035   -0.00235
AFIX  43
H6    2    0.792925    0.638278    0.748691    11.00000   -1.20000
AFIX   0
C7    1    0.864157    0.629742    0.776932    11.00000    0.04264    0.03616 =
         0.04029    0.00070   -0.00373   -0.00832
AFIX  43
H7    2    0.869763    0.656889    0.903442    11.00000   -1.20000
AFIX   0
C8    1    0.901846    0.601217    0.686181    11.00000    0.03413    0.04060 =
         0.04243    0.00622   -0.00450   -0.00864
AFIX  43
H8    2    0.933073    0.608708    0.752457    11.00000   -1.20000
AFIX   0
C9    1    0.893902    0.561988    0.499687    11.00000    0.03045    0.03659 =
         0.04010    0.00681   -0.00193   -0.00314
AFIX  43
H9    2    0.919743    0.542627    0.437336    11.00000   -1.20000
AFIX   0
C10   1    0.848092    0.550632    0.402285    11.00000    0.02953    0.03093 =
         0.03327    0.00750   -0.00004   -0.00374
C11   1    0.840360    0.509170    0.197143    11.00000    0.02801    0.02936 =
         0.03469    0.00664    0.00123    0.00007
C12   1    0.792333    0.498665    0.092608    11.00000    0.02430    0.02650 =
         0.03117    0.00702    0.00144    0.00059
C13   1    0.784768    0.460477   -0.105509    11.00000    0.02495    0.02769 =
         0.03343    0.00538    0.00292    0.00231
C14   1    0.737741    0.450397   -0.215895    11.00000    0.02781    0.02584 =
         0.02916    0.00546    0.00285    0.00043
C15   1    0.687705    0.404282   -0.507172    11.00000    0.03107    0.02937 =
         0.02989    0.00514    0.00200   -0.00111
C16   1    0.649272    0.435924   -0.431651    11.00000    0.02929    0.02767 =
         0.03169    0.00535    0.00176   -0.00233
C17   1    0.679334    0.360475   -0.700847    11.00000    0.03499    0.03453 =
         0.03766   -0.00141   -0.00156   -0.00143
AFIX  23
H17A  2    0.665387    0.369903   -0.905126    11.00000   -1.20000
H17B  2    0.655945    0.340279   -0.591035    11.00000   -1.20000
AFIX   0
C18   1    0.723648    0.331473   -0.762847    11.00000    0.04260    0.03495 =
         0.04702   -0.00771   -0.00022    0.00054
AFIX  33
H18A  2    0.715472    0.303671   -0.889563    11.00000   -1.50000
H18B  2    0.746756    0.350852   -0.876749    11.00000   -1.50000
H18C  2    0.737301    0.321187   -0.562219    11.00000   -1.50000
AFIX   0
C19   1    0.600669    0.427823   -0.565789    11.00000    0.02843    0.03584 =
         0.03886    0.00105   -0.00085   -0.00394
AFIX  23
H19A  2    0.586627    0.399785   -0.461847    11.00000   -1.20000
H19B  2    0.603839    0.420419   -0.792472    11.00000   -1.20000
AFIX   0
C20   1    0.566855    0.469156   -0.529593    11.00000    0.03078    0.04320 =
         0.06018   -0.00348   -0.00785    0.00032
AFIX  33
H20A  2    0.536206    0.460944   -0.622739    11.00000   -1.50000
H20B  2    0.562632    0.476279   -0.305694    11.00000   -1.50000
H20C  2    0.579878    0.496953   -0.636958    11.00000   -1.50000
AFIX   0
H1    2    0.684211    0.566822    0.313898    11.00000    0.07278
H3    2    0.847789    0.445769   -0.091488    11.00000    0.07168
HKLF 4
REM  MX24_17 in P4/n
REM R1 =  0.0381 for    2391 Fo > 4sig(Fo)  and  0.0504 for all    2986 data
REM    243 parameters refined using      0 restraints
END
WGHT      0.0475      1.2610
REM Highest difference peak  0.163,  deepest hole -0.188,  1-sigma level  0.037
Q1    1   0.7564  0.5408  0.3177  11.00000  0.05    0.16
Q2    1   0.7193  0.4592 -0.1017  11.00000  0.05    0.16
Q3    1   0.7630  0.4622 -0.2016  11.00000  0.05    0.16
Q4    1   0.6645  0.4113 -0.3533  11.00000  0.05    0.16
Q5    1   0.6247  0.4962 -0.1649  11.00000  0.05    0.15
Q6    1   0.7679  0.3872 -0.4507  11.00000  0.05    0.15
Q7    1   0.7365  0.5341  0.0801  11.00000  0.05    0.14
Q8    1   0.8756  0.5673  0.3668  11.00000  0.05    0.14
Q9    1   0.8290  0.5704  0.3914  11.00000  0.05    0.14
Q10   1   0.8173  0.6092  0.5092  11.00000  0.05    0.13
Q11   1   0.7268  0.5122  0.2331  11.00000  0.05    0.13
Q12   1   0.7727  0.4999  0.2328  11.00000  0.05    0.13
Q13   1   0.7912  0.4898 -0.0794  11.00000  0.05    0.13
Q14   1   0.7874  0.5677  0.4967  11.00000  0.05    0.12
Q15   1   0.8467  0.6386  0.6460  11.00000  0.05    0.12
Q16   1   0.8150  0.5116  0.0981  11.00000  0.05    0.12
Q17   1   0.7943  0.5811  0.4117  11.00000  0.05    0.12
Q18   1   0.6390  0.5098  0.2134  11.00000  0.05    0.12
Q19   1   0.7851  0.4672  0.0703  11.00000  0.05    0.12
Q20   1   0.6390  0.3532 -0.8089  11.00000  0.05    0.12
;
_shelx_res_checksum     87637
_shelx_fab_file
;
   -1    3    0    -46.98      0.00
    1    3    0     47.20      0.00
    3    3    0    -39.06      0.00
   -2    4    0    -36.91      0.00
    0    4    0     40.96      0.00
    2    4    0    -37.66      0.00
    4    4    0     28.07      0.00
   -3    5    0    -26.01      0.00
   -1    5    0     31.99      0.00
    3    5    0     27.58      0.00
    5    5    0    -18.25      0.00
   -4    6    0    -16.20      0.00
   -2    6    0     22.16      0.00
    0    6    0    -25.67      0.00
    2    6    0     24.47      0.00
    4    6    0    -18.67      0.00
    6    6    0     10.70      0.00
   -5    7    0     -8.61      0.00
   -3    7    0     13.21      0.00
   -1    7    0    -17.61      0.00
    1    7    0     19.37      0.00
    3    7    0    -17.20      0.00
    5    7    0     11.89      0.00
    7    7    0     -5.68      0.00
   -6    8    0     -3.57      0.00
   -4    8    0      6.25      0.00
   -2    8    0    -10.14      0.00
    0    8    0     13.39      0.00
    2    8    0    -14.12      0.00
    4    8    0     11.77      0.00
    6    8    0     -7.39      0.00
    8    8    0      2.82      0.00
   -7    9    0     -0.74      0.00
   -5    9    0      1.61      0.00
   -3    9    0     -4.24      0.00
   -1    9    0      7.65      0.00
    1    9    0    -10.14      0.00
    3    9    0     10.36      0.00
    5    9    0     -8.22      0.00
    7    9    0      4.79      0.00
    9    9    0     -1.47      0.00
   -8   10    0      0.50      0.00
   -6   10    0     -0.97      0.00
   -4   10    0     -0.25      0.00
   -2   10    0      2.98      0.00
    0   10    0     -6.06      0.00
    2   10    0      8.03      0.00
    4   10    0     -8.01      0.00
    6   10    0      6.18      0.00
    8   10    0     -3.49      0.00
   10   10    0      1.02      0.00
   -9   11    0      0.77      0.00
   -7   11    0     -2.03      0.00
   -5   11    0      1.98      0.00
   -3   11    0     -0.28      0.00
   -1   11    0     -2.54      0.00
    1   11    0      5.33      0.00
    3   11    0     -6.89      0.00
    5   11    0      6.71      0.00
    7   11    0     -5.11      0.00
    9   11    0      2.92      0.00
   11   11    0     -0.99      0.00
  -10   12    0      0.54      0.00
   -8   12    0     -2.12      0.00
   -6   12    0      2.87      0.00
   -4   12    0     -2.19      0.00
   -2   12    0      0.07      0.00
    0   12    0      2.76      0.00
    2   12    0     -5.20      0.00
    4   12    0      6.37      0.00
    6   12    0     -6.03      0.00
    8   12    0      4.56      0.00
   10   12    0     -2.67      0.00
   12   12    0      1.08      0.00
  -11   13    0      0.14      0.00
   -9   13    0     -1.68      0.00
   -7   13    0      2.86      0.00
   -5   13    0     -2.99      0.00
   -3   13    0      1.72      0.00
   -1   13    0      0.66      0.00
    1   13    0     -3.34      0.00
    3   13    0      5.38      0.00
    5   13    0     -6.16      0.00
    7   13    0      5.62      0.00
    9   13    0     -4.18      0.00
   11   13    0      2.48      0.00
   13   13    0     -1.11      0.00
  -12   14    0     -0.21      0.00
  -10   14    0     -1.03      0.00
   -8   14    0      2.31      0.00
   -6   14    0     -2.99      0.00
   -4   14    0      2.52      0.00
   -2   14    0     -0.81      0.00
    0   14    0     -1.64      0.00
    2   14    0      4.03      0.00
    4   14    0     -5.61      0.00
    6   14    0      5.99      0.00
    8   14    0     -5.24      0.00
   10   14    0      3.78      0.00
   12   14    0     -2.20      0.00
   14   14    0      1.00      0.00
  -13   15    0     -0.40      0.00
  -11   15    0     -0.40      0.00
   -9   15    0      1.51      0.00
   -7   15    0     -2.46      0.00
   -5   15    0      2.63      0.00
   -3   15    0     -1.66      0.00
   -1   15    0     -0.30      0.00
    1   15    0      2.63      0.00
    3   15    0     -4.62      0.00
    5   15    0      5.71      0.00
    7   15    0     -5.71      0.00
    9   15    0      4.76      0.00
   11   15    0     -3.27      0.00
   13   15    0      1.80      0.00
   15   15    0     -0.73      0.00
  -14   16    0     -0.37      0.00
  -12   16    0      0.05      0.00
  -10   16    0      0.69      0.00
   -8   16    0     -1.63      0.00
   -6   16    0      2.22      0.00
   -4   16    0     -1.93      0.00
   -2   16    0      0.60      0.00
    0   16    0      1.41      0.00
    2   16    0     -3.47      0.00
    4   16    0      4.98      0.00
    6   16    0     -5.60      0.00
    8   16    0      5.25      0.00
   10   16    0     -4.12      0.00
   12   16    0      2.65      0.00
   14   16    0     -1.29      0.00
   16   16    0      0.34      0.00
  -15   17    0     -0.15      0.00
  -13   17    0      0.24      0.00
  -11   17    0      0.05      0.00
   -9   17    0     -0.74      0.00
   -7   17    0      1.48      0.00
   -5   17    0     -1.71      0.00
   -3   17    0      1.04      0.00
   -1   17    0      0.48      0.00
    1   17    0     -2.36      0.00
    3   17    0      4.03      0.00
    5   17    0     -5.05      0.00
    7   17    0      5.24      0.00
    9   17    0     -4.59      0.00
   11   17    0      3.36      0.00
   13   17    0     -1.94      0.00
   15   17    0      0.72      0.00
   17   17    0      0.10      0.00
  -16   18    0      0.18      0.00
  -14   18    0      0.17      0.00
  -12   18    0     -0.31      0.00
  -10   18    0      0.02      0.00
   -8   18    0      0.62      0.00
   -6   18    0     -1.15      0.00
   -4   18    0      1.04      0.00
   -2   18    0     -0.09      0.00
    0   18    0     -1.44      0.00
    2   18    0      3.04      0.00
    4   18    0     -4.25      0.00
    6   18    0      4.82      0.00
    8   18    0     -4.64      0.00
   10   18    0      3.80      0.00
   12   18    0     -2.52      0.00
   14   18    0      1.19      0.00
   16   18    0     -0.14      0.00
   18   18    0     -0.52      0.00
  -17   19    0      0.54      0.00
  -15   19    0     -0.10      0.00
  -13   19    0     -0.34      0.00
  -11   19    0      0.48      0.00
   -9   19    0     -0.16      0.00
   -7   19    0     -0.41      0.00
   -5   19    0      0.71      0.00
   -3   19    0     -0.31      0.00
   -1   19    0     -0.77      0.00
    1   19    0      2.15      0.00
    3   19    0     -3.37      0.00
    5   19    0      4.14      0.00
    7   19    0     -4.32      0.00
    9   19    0      3.89      0.00
   11   19    0     -2.92      0.00
   13   19    0      1.67      0.00
   15   19    0     -0.47      0.00
   17   19    0     -0.40      0.00
   19   19    0      0.85      0.00
  -18   20    0      0.81      0.00
  -16   20    0     -0.42      0.00
  -14   20    0     -0.13      0.00
  -12   20    0      0.60      0.00
  -10   20    0     -0.67      0.00
   -8   20    0      0.30      0.00
   -6   20    0      0.18      0.00
   -4   20    0     -0.24      0.00
   -2   20    0     -0.35      0.00
    0   20    0      1.40      0.00
    2   20    0     -2.51      0.00
    4   20    0      3.34      0.00
    6   20    0     -3.74      0.00
    8   20    0      3.65      0.00
   10   20    0     -3.05      0.00
   12   20    0      2.03      0.00
   14   20    0     -0.83      0.00
   16   20    0     -0.19      0.00
   18   20    0      0.82      0.00
   20   20    0     -1.02      0.00
  -19   21    0      0.93      0.00
  -17   21    0     -0.68      0.00
  -15   21    0      0.20      0.00
  -13   21    0      0.42      0.00
  -11   21    0     -0.85      0.00
   -9   21    0      0.80      0.00
   -7   21    0     -0.39      0.00
   -5   21    0      0.04      0.00
   -3   21    0     -0.17      0.00
   -1   21    0      0.83      0.00
    1   21    0     -1.73      0.00
    3   21    0      2.52      0.00
    5   21    0     -3.02      0.00
    7   21    0      3.16      0.00
    9   21    0     -2.90      0.00
   11   21    0      2.19      0.00
   13   21    0     -1.14      0.00
   15   21    0      0.06      0.00
   17   21    0      0.74      0.00
   19   21    0     -1.09      0.00
   21   21    0      1.02      0.00
  -20   22    0      0.87      0.00
  -18   22    0     -0.79      0.00
  -16   22    0      0.49      0.00
  -14   22    0      0.09      0.00
  -12   22    0     -0.71      0.00
  -10   22    0      1.01      0.00
   -8   22    0     -0.83      0.00
   -6   22    0      0.40      0.00
   -4   22    0     -0.17      0.00
   -2   22    0      0.42      0.00
    0   22    0     -1.03      0.00
    2   22    0      1.72      0.00
    4   22    0     -2.25      0.00
    6   22    0      2.52      0.00
    8   22    0     -2.51      0.00
   10   22    0      2.12      0.00
   12   22    0     -1.33      0.00
   14   22    0      0.31      0.00
   16   22    0      0.59      0.00
   18   22    0     -1.11      0.00
   20   22    0      1.15      0.00
   22   22    0     -0.85      0.00
  -21   23    0      0.67      0.00
  -19   23    0     -0.73      0.00
  -17   23    0      0.63      0.00
  -15   23    0     -0.24      0.00
  -13   23    0     -0.38      0.00
  -11   23    0      0.90      0.00
   -9   23    0     -1.02      0.00
   -7   23    0      0.71      0.00
   -5   23    0     -0.30      0.00
   -3   23    0      0.17      0.00
   -1   23    0     -0.45      0.00
    1   23    0      0.97      0.00
    3   23    0     -1.47      0.00
    5   23    0      1.82      0.00
    7   23    0     -1.96      0.00
    9   23    0      1.83      0.00
   11   23    0     -1.34      0.00
   13   23    0      0.51      0.00
   15   23    0      0.40      0.00
   17   23    0     -1.05      0.00
   19   23    0      1.25      0.00
   21   23    0     -1.02      0.00
   23   23    0      0.57      0.00
  -22   24    0      0.40      0.00
  -20   24    0     -0.52      0.00
  -18   24    0      0.58      0.00
  -16   24    0     -0.44      0.00
  -14   24    0     -0.01      0.00
  -12   24    0      0.59      0.00
  -10   24    0     -0.95      0.00
   -8   24    0      0.87      0.00
   -6   24    0     -0.45      0.00
   -4   24    0      0.06      0.00
   -2   24    0      0.00      0.00
    0   24    0      0.29      0.00
    2   24    0     -0.72      0.00
    4   24    0      1.10      0.00
    6   24    0     -1.33      0.00
    8   24    0      1.38      0.00
   10   24    0     -1.16      0.00
   12   24    0      0.59      0.00
   14   24    0      0.20      0.00
   16   24    0     -0.91      0.00
   18   24    0      1.26      0.00
   20   24    0     -1.15      0.00
   22   24    0      0.74      0.00
  -21   25    0     -0.26      0.00
  -19   25    0      0.40      0.00
  -17   25    0     -0.45      0.00
  -15   25    0      0.26      0.00
  -13   25    0      0.20      0.00
[truncated: 1,513,220 more chars]
