# Supplementary material for: Crystal structures of two 2,3-di­ethyl­naphtho­[2,3-g]quinoxaline-6,11-dione derivatives
Source: Acta Crystallogr E Crystallogr Commun. 2017 Jul 7;73(Pt 8):1125–9. doi: 10.1107/S2056989017009641 (PMC5598832; doi:10.1107/S2056989017009641)
Supplement: Supplementary file 2 [file e-73-01125-IIsup2.hkl]

data_II                                                                         
_shelx_title ' MX24_17 in P4/n'                                                 
_shelx_refln_list_code          4                                               
_shelx_F_calc_maximum      244.36                                               
_exptl_crystal_F_000      1456.00                                               
_reflns_d_resolution_high  0.8391                                               
                                                                                
loop_                                                                           
 _space_group_symop_operation_xyz                                               
 'x, y, z'                                                                      
 '-y+1/2, x, z'                                                                 
 '-x+1/2, -y+1/2, z'                                                            
 'y, -x+1/2, z'                                                                 
 '-x, -y, -z'                                                                   
 'y-1/2, -x, -z'                                                                
 'x-1/2, y-1/2, -z'                                                             
 '-y, x-1/2, -z'                                                                
                                                                                
_cell_length_a    28.2529                                                       
_cell_length_b    28.2529                                                       
_cell_length_c     4.2504                                                       
_cell_angle_alpha  90.000                                                       
_cell_angle_beta   90.000                                                       
_cell_angle_gamma  90.000                                                       
                                                                                
_shelx_F_squared_multiplier     1.000                                           
                                                                                
loop_                                                                           
 _refln_index_h                                                                 
 _refln_index_k                                                                 
 _refln_index_l                                                                 
 _refln_F_squared_calc                                                          
 _refln_F_squared_meas                                                          
 _refln_F_squared_sigma                                                         
 _refln_observed_status                                                         
  -1   3   0        201.86        306.46        12.07 o                         
   1   3   0         19.37         34.96         5.11 o                         
   3   3   0        560.24        615.93        21.54 o                         
  -2   4   0      34848.30      32873.79       155.66 o                         
   0   4   0        786.58        839.90        20.65 o                         
   2   4   0       1721.66       1538.01        34.27 o                         
   4   4   0        286.66        256.79        17.00 o                         
  -3   5   0       2360.63       2433.85        47.83 o                         
  -1   5   0        930.40        745.76        23.03 o                         
   1   5   0       2107.78       1959.24        41.40 o                         
   3   5   0      10949.73       9971.51        99.05 o                         
   5   5   0       2265.75       2152.25        53.30 o                         
  -4   6   0      16664.96      16205.33       142.59 o                         
  -2   6   0       5861.84       5502.16        72.06 o                         
   0   6   0       2210.72       2066.79        30.14 o                         
   2   6   0       1511.53       1604.39        42.38 o                         
   4   6   0      12663.45      11430.47       121.05 o                         
   6   6   0       5846.56       5612.15        91.90 o                         
  -5   7   0        195.84        142.82        16.89 o                         
  -3   7   0        357.20        351.32        22.03 o                         
  -1   7   0       1967.75       1884.17        42.97 o                         
   1   7   0      24586.46      22657.34       170.45 o                         
   3   7   0       1067.09        927.88        36.12 o                         
   5   7   0       7092.46       6726.75       104.25 o                         
   7   7   0       2366.48       2144.70        63.68 o                         
  -6   8   0          0.77          9.16         8.80 o                         
  -4   8   0       1044.38        873.03        37.88 o                         
  -2   8   0        287.01        242.48        18.64 o                         
   0   8   0       2719.10       2076.80        55.23 o                         
   2   8   0        179.61        140.80        16.47 o                         
   4   8   0        107.77        105.86        14.84 o                         
   6   8   0       1755.40       1704.01        57.83 o                         
   8   8   0       1619.43       1804.82        63.43 o                         
  -7   9   0        199.87        205.79        23.21 o                         
  -5   9   0       2035.64       2093.56        63.07 o                         
  -3   9   0       4818.58       4265.15        80.28 o                         
  -1   9   0         25.07         43.96         9.47 o                         
   1   9   0        501.95        506.69        29.71 o                         
   3   9   0       7945.48       7538.85       114.18 o                         
   5   9   0       6906.00       6697.98       112.52 o                         
   7   9   0         87.35        102.14        12.40 o                         
   9   9   0        440.97        506.60        37.75 o                         
  -8  10   0       3178.83       3560.75        96.03 o                         
  -6  10   0       1649.66       1676.30        61.71 o                         
  -4  10   0          6.12         22.65        10.75 o                         
  -2  10   0        127.05        161.02        16.97 o                         
   0  10   0        582.59        547.32        32.70 o                         
   2  10   0          3.98          7.57         8.97 o                         
   4  10   0        365.48        320.27        25.90 o                         
   6  10   0       4299.99       4487.57       100.23 o                         
   8  10   0       6109.77       6291.37       127.11 o                         
  10  10   0      10060.71      11634.98       187.58 o                         
  -9  11   0       1460.74       1445.65        67.56 o                         
  -7  11   0      12947.77      13743.16       189.88 o                         
  -5  11   0       3315.38       3493.86        87.45 o                         
  -3  11   0       2576.06       2331.69        64.98 o                         
  -1  11   0       1066.62       1164.99        50.74 o                         
   1  11   0        507.07        433.40        31.08 o                         
   3  11   0          3.24         -3.83         8.92 o                         
   5  11   0        267.40        218.80        23.89 o                         
   7  11   0       6565.87       6343.93       118.83 o                         
   9  11   0       5648.98       6228.29       136.42 o                         
  11  11   0        992.51       1211.37        30.57 o                         
 -10  12   0       5055.68       5561.81        65.18 o                         
  -8  12   0      15534.66      16853.47       225.69 o                         
  -6  12   0      33292.41      34229.00       297.60 o                         
  -4  12   0          5.24          0.65         7.41 o                         
  -2  12   0         18.31         38.39         8.27 o                         
   0  12   0       2648.15       2602.19        78.60 o                         
   2  12   0        560.53        625.87        38.23 o                         
   4  12   0        375.64        314.43        27.75 o                         
   6  12   0        113.79        120.98        19.98 o                         
   8  12   0       3073.73       3000.25        95.85 o                         
  10  12   0       4900.86       5025.38        62.11 o                         
  12  12   0       2953.40       3232.76        38.34 o                         
 -11  13   0         92.94        118.10         8.01 o                         
  -9  13   0       4012.46       4011.13        71.93 o                         
  -7  13   0       5164.32       5692.44       130.74 o                         
  -5  13   0       4383.23       4620.45       108.18 o                         
  -3  13   0         50.29         58.95        13.42 o                         
  -1  13   0       7754.12       8096.07       146.48 o                         
   1  13   0       3075.90       3010.75        88.49 o                         
   3  13   0       1655.26       1578.59        63.76 o                         
   5  13   0       6281.02       6508.09       132.91 o                         
   7  13   0        610.14        530.17        29.59 o                         
   9  13   0        651.75        586.22        15.74 o                         
  11  13   0       3246.82       3454.55        39.72 o                         
  13  13   0       3351.62       3507.81        42.43 o                         
 -12  14   0        690.62        795.69        20.41 o                         
 -10  14   0       5262.81       5623.04        62.22 o                         
  -8  14   0       3194.71       3275.28        39.68 o                         
  -6  14   0       7766.55       8581.44       158.89 o                         
  -4  14   0       3786.79       3852.70        97.90 o                         
  -2  14   0        293.61        322.24        32.05 o                         
   0  14   0        268.85        301.12        30.56 o                         
   2  14   0        572.95        582.45        41.45 o                         
   4  14   0        651.19        617.09        41.86 o                         
   6  14   0       7118.01       7447.98       153.52 o                         
   8  14   0         36.42         41.91         5.79 o                         
  10  14   0          0.46         -1.46         3.93 o                         
  12  14   0         50.06         67.78         7.03 o                         
  14  14   0       1346.61       1209.13        26.39 o                         
 -13  15   0        246.19        230.48        12.06 o                         
 -11  15   0        199.27        200.89        10.72 o                         
  -9  15   0          4.48          6.86         4.29 o                         
  -7  15   0        592.94        642.02        16.42 o                         
  -5  15   0       1012.98       1071.17        29.57 o                         
  -3  15   0         72.42        109.50        20.74 o                         
  -1  15   0        763.02        778.41        50.54 o                         
   1  15   0       1026.75       1025.99        56.80 o                         
   3  15   0       6025.24       6077.97       136.66 o                         
   5  15   0      10454.76      10860.54       142.34 o                         
   7  15   0       2130.55       2202.24        44.76 o                         
   9  15   0          0.23         -2.65         3.96 o                         
  11  15   0        106.27         99.92         8.15 o                         
  13  15   0         16.21         15.16         5.42 o                         
  15  15   0       1195.23       1247.21        27.83 o                         
 -14  16   0        568.57        581.25        22.15 o                         
 -12  16   0        161.32        171.20        10.76 o                         
 -10  16   0       1849.43       1908.18        31.43 o                         
  -8  16   0         94.63        115.16         6.86 o                         
  -6  16   0        826.84        740.74        15.35 o                         
  -4  16   0        710.82        898.99        20.65 o                         
  -2  16   0        100.58        114.97        10.85 o                         
   0  16   0        265.37        229.92        14.25 o                         
   2  16   0        484.49        469.29        19.81 o                         
   4  16   0       5381.03       5590.32       143.97 o                         
   6  16   0       1169.39       1128.95        45.13 o                         
   8  16   0       1186.19       1143.14        30.65 o                         
  10  16   0        995.36        898.15        22.22 o                         
  12  16   0          0.06          3.01         4.72 o                         
  14  16   0        183.04        195.46        11.80 o                         
  16  16   0         85.94         86.89         9.44 o                         
 -15  17   0       1352.15       1348.62        32.16 o                         
 -13  17   0        603.63        554.75        18.93 o                         
 -11  17   0        200.08        174.93        10.84 o                         
  -9  17   0        254.55        262.11        12.28 o                         
  -7  17   0         47.43         40.70         5.65 o                         
  -5  17   0          0.63          3.09         3.19 o                         
  -3  17   0        322.36        287.05         9.92 o                         
  -1  17   0       1704.42       1547.84        37.40 o                         
   1  17   0       1413.84       1487.58        35.97 o                         
   3  17   0      14172.47      14052.01       144.71 o                         
   5  17   0       1746.95       1953.38        42.40 o                         
   7  17   0        660.63        650.48        27.16 o                         
   9  17   0          0.00         -5.15         8.47 o                         
  11  17   0        321.63        319.48        19.83 o                         
  13  17   0       1661.46       1760.19        33.46 o                         
  15  17   0        772.25        828.81        23.94 o                         
  17  17   0        356.38        329.39        17.25 o                         
 -16  18   0        378.23        348.43        20.35 o                         
 -14  18   0       1581.00       1603.41        32.84 o                         
 -12  18   0        524.26        595.61        19.53 o                         
 -10  18   0         15.82          9.45         4.99 o                         
  -8  18   0        120.15        124.56         7.67 o                         
  -6  18   0        845.91        875.04        24.87 o                         
  -4  18   0        290.85        302.67        10.70 o                         
  -2  18   0         39.18         27.84         4.21 o                         
   0  18   0          0.86         -0.93         3.96 o                         
   2  18   0       1197.34       1271.35        34.88 o                         
   4  18   0         75.32        113.90        11.95 o                         
   6  18   0       1417.70       1305.28        33.16 o                         
   8  18   0        220.50        217.44        16.29 o                         
  10  18   0         93.53         72.11        13.46 o                         
  12  18   0        153.52        145.16        15.13 o                         
  14  18   0        284.63        271.11        20.22 o                         
  16  18   0        908.13        959.17        44.89 o                         
  18  18   0        455.45        406.47        28.02 o                         
 -17  19   0        603.70        498.21        30.29 o                         
 -15  19   0        710.49        620.19        22.91 o                         
 -13  19   0        260.83        269.75        15.44 o                         
 -11  19   0          8.03          5.78         6.35 o                         
  -9  19   0        134.57        118.84         9.39 o                         
  -7  19   0          0.12          4.14         4.12 o                         
  -5  19   0        729.56        678.23        17.82 o                         
  -3  19   0        253.13        227.00        10.61 o                         
  -1  19   0       1210.08       1050.83        24.62 o                         
   1  19   0        161.94        213.02        10.98 o                         
   3  19   0        263.52        260.62        17.19 o                         
   5  19   0        329.11        324.57        17.42 o                         
   7  19   0        138.05        128.35        11.85 o                         
   9  19   0        902.66        880.64        32.87 o                         
  11  19   0          2.54         -2.53         7.78 o                         
  13  19   0         29.18         25.07         9.04 o                         
  15  19   0         11.84         19.57         9.76 o                         
  17  19   0        860.41        930.57        41.15 o                         
  19  19   0         11.32        -10.29        14.65 o                         
 -18  20   0       2330.55       2266.32        63.54 o                         
 -16  20   0          0.51         -1.86        16.94 o                         
 -14  20   0        145.89        145.67        12.52 o                         
 -12  20   0        358.12        384.56        18.26 o                         
 -10  20   0        152.51        148.76        10.91 o                         
  -8  20   0         17.18         17.81         4.87 o                         
  -6  20   0         59.04         63.49         6.35 o                         
  -4  20   0        150.45        132.94         8.03 o                         
  -2  20   0        101.98         88.73         8.29 o                         
   0  20   0        308.57        294.74        13.21 o                         
   2  20   0       2105.49       1993.75        33.15 o                         
   4  20   0       2560.97       2405.66        46.75 o                         
   6  20   0        108.16        114.05        11.50 o                         
   8  20   0         88.73         77.54        11.77 o                         
  10  20   0         38.53         31.29         9.72 o                         
  12  20   0          1.83         -0.33         8.53 o                         
  14  20   0        882.10        885.82        55.32 o                         
  16  20   0        598.64        694.41        36.53 o                         
  18  20   0        268.84        288.63        24.93 o                         
  20  20   0        102.93         68.05        15.71 o                         
 -19  21   0       2218.26       2186.13        60.25 o                         
 -17  21   0        829.54        781.51        37.86 o                         
 -15  21   0          2.21        -10.51        10.51 o                         
 -13  21   0        286.93        249.41        15.46 o                         
 -11  21   0        395.53        375.88        19.12 o                         
  -9  21   0        754.17        830.86        37.04 o                         
  -7  21   0          9.06         11.13         4.99 o                         
  -5  21   0       1319.16       1363.45        24.30 o                         
  -3  21   0        227.42        196.75         9.53 o                         
  -1  21   0          5.40          3.10         5.80 o                         
   1  21   0        238.13        221.67        11.94 o                         
   3  21   0        505.00        522.88        19.08 o                         
   5  21   0        139.58        135.47        12.77 o                         
   7  21   0         42.12         27.92        24.52 o                         
   9  21   0         80.22         50.33        13.53 o                         
  11  21   0        231.92        215.24        18.30 o                         
  13  21   0        756.89        764.08        37.87 o                         
  15  21   0       2146.76       2248.41        63.76 o                         
  17  21   0       5326.12       5772.08       101.68 o                         
  19  21   0       6626.44       7087.63       108.67 o                         
  21  21   0        531.67        491.88        28.78 o                         
 -20  22   0        185.60        142.98        17.31 o                         
 -18  22   0       1042.89       1070.20        42.76 o                         
 -16  22   0          9.97         -8.93        15.88 o                         
 -14  22   0         62.97         74.51        13.77 o                         
 -12  22   0         16.64         17.83         7.51 o                         
 -10  22   0        155.64        148.13        11.10 o                         
  -8  22   0        119.73        112.53         9.86 o                         
  -6  22   0        179.59        188.44        10.08 o                         
  -4  22   0        411.76        387.01        13.50 o                         
  -2  22   0        141.67        129.06        10.76 o                         
   0  22   0          6.18         -3.26         6.35 o                         
   2  22   0       7940.24       7706.20        69.05 o                         
   4  22   0      13910.51      13526.45       159.89 o                         
   6  22   0       9228.12       9517.90       141.02 o                         
   8  22   0        618.91        609.01        29.80 o                         
  10  22   0         87.66         54.93        31.64 o                         
  12  22   0        392.32        365.38        26.28 o                         
  14  22   0        683.67        740.32        38.46 o                         
  16  22   0        306.37        307.44        26.74 o                         
  18  22   0        112.16        118.90        19.90 o                         
  20  22   0         97.47        122.69        16.46 o                         
  22  22   0        618.54        669.23        30.44 o                         
 -21  23   0         93.91         80.88        13.25 o                         
 -19  23   0       1290.53       1281.34        44.57 o                         
 -17  23   0          0.60        -14.57        14.57 o                         
 -15  23   0        251.02        258.78        15.18 o                         
 -13  23   0         70.28         58.65         8.82 o                         
 -11  23   0        342.34        357.64        17.35 o                         
  -9  23   0        416.86        453.66        34.87 o                         
  -7  23   0        273.10        263.63        11.79 o                         
  -5  23   0         52.69         57.88         7.38 o                         
  -3  23   0        948.21        977.38        29.13 o                         
  -1  23   0        201.62        174.09        13.65 o                         
   1  23   0        372.46        355.75        17.03 o                         
   3  23   0         13.96         25.90         7.71 o                         
   5  23   0        327.78        360.90        17.30 o                         
   7  23   0        443.03        456.04        26.69 o                         
   9  23   0        246.29        201.22        20.60 o                         
  11  23   0         81.12         55.36        13.41 o                         
  13  23   0          0.76         -2.25        12.07 o                         
  15  23   0       5020.61       5638.49        98.93 o                         
  17  23   0       5906.55       6197.81       101.19 o                         
  19  23   0       1550.34       1591.57        49.83 o                         
  21  23   0        341.99        399.48        23.94 o                         
  23  23   0          3.11         -6.49         6.49 o                         
 -22  24   0         27.02         25.17         7.73 o                         
 -20  24   0        153.79        137.50        15.19 o                         
 -18  24   0        165.24        158.78        17.32 o                         
 -16  24   0        115.01        112.10        15.38 o                         
 -14  24   0          7.96          1.49        13.13 o                         
 -12  24   0        385.58        375.22        27.52 o                         
 -10  24   0          5.95         -7.58         7.58 o                         
  -8  24   0          8.37         15.16         6.50 o                         
  -6  24   0         11.83          4.98         6.20 o                         
  -4  24   0        805.15        861.84        33.20 o                         
  -2  24   0        159.02        131.82        12.57 o                         
   0  24   0        776.36        779.60        25.03 o                         
   2  24   0         44.21         29.83        12.26 o                         
   4  24   0       9826.68      10371.14       121.06 o                         
   6  24   0      11018.24      11150.06       385.16 o                         
   8  24   0       3217.02       3316.20        82.34 o                         
  10  24   0         75.54         71.95        16.34 o                         
  12  24   0        169.84        160.78        20.98 o                         
  14  24   0        130.91        176.99        21.38 o                         
  16  24   0         19.34         40.24        14.04 o                         
  18  24   0        117.36        118.05        16.24 o                         
  20  24   0        476.34        488.50        26.26 o                         
  22  24   0        167.00        182.49        15.48 o                         
 -21  25   0          2.20         -5.66         6.81 o                         
 -19  25   0         37.29         33.47         9.65 o                         
 -17  25   0          5.32         -1.94         9.47 o                         
 -15  25   0         62.80         34.17        10.75 o                         
 -13  25   0        979.88        860.36        75.52 o                         
 -11  25   0        101.51         59.81         8.24 o                         
  -9  25   0         89.21         57.89         8.83 o                         
  -7  25   0       3888.94       4175.20       146.75 o                         
  -5  25   0       3222.69       3384.62        53.86 o                         
  -3  25   0       2811.98       2968.56       134.54 o                         
  -1  25   0         42.88         32.74         8.40 o                         
   1  25   0        181.87        147.11        13.22 o                         
   3  25   0        188.42        200.97        14.76 o                         
   5  25   0         14.73         18.81         7.95 o                         
   7  25   0        180.26        203.44        14.49 o                         
   9  25   0          0.01          0.80         6.67 o                         
  11  25   0        233.51        227.57        22.51 o                         
  13  25   0        456.16        424.87        29.31 o                         
  15  25   0       1288.67       1254.57        46.08 o                         
  17  25   0        971.83        986.26        38.76 o                         
  19  25   0          8.80          5.46         7.39 o                         
  21  25   0          3.45          5.37         6.03 o                         
 -20  26   0         51.97         65.63         9.96 o                         
 -18  26   0         73.38         68.35         6.96 o                         
 -16  26   0         44.61         41.71        11.14 o                         
 -14  26   0          9.18          8.01        10.40 o                         
 -12  26   0        572.23        485.77        39.23 o                         
 -10  26   0         30.72         16.50         9.98 o                         
  -8  26   0       1215.69       1380.67        49.42 o                         
  -6  26   0        168.64        224.96        24.65 o                         
  -4  26   0        112.80        174.27        14.81 o                         
  -2  26   0         46.54         40.70         9.55 o                         
   0  26   0        313.09        298.30        17.91 o                         
   2  26   0         90.68         86.04        11.49 o                         
   4  26   0        262.11        245.36        16.83 o                         
   6  26   0        140.09        124.41        11.91 o                         
   8  26   0        344.15        313.57        16.83 o                         
  10  26   0        356.13        376.46        26.09 o                         
  12  26   0        491.65        525.47        20.58 o                         
  14  26   0         14.14         15.47         9.30 o                         
  16  26   0         41.78         40.64        11.22 o                         
  18  26   0        161.97        174.80        16.33 o                         
  20  26   0         54.25         58.01        13.44 o                         
 -19  27   0         27.74         30.27         7.12 o                         
 -17  27   0         62.27         62.70         6.46 o                         
 -15  27   0         27.91         33.84         9.46 o                         
 -13  27   0        578.19        595.47        30.48 o                         
 -11  27   0       2059.47       2030.42        56.36 o                         
  -9  27   0       3586.15       3650.23        76.92 o                         
  -7  27   0       4566.51       5061.78        91.36 o                         
  -5  27   0       6331.49       7190.66       109.78 o                         
  -3  27   0        871.04        923.78        28.36 o                         
  -1  27   0        180.32        155.93        22.09 o                         
   1  27   0        128.58        102.93        12.02 o                         
   3  27   0        197.60        176.02        14.41 o                         
   5  27   0         27.35         27.22         9.32 o                         
   7  27   0        410.11        385.10        30.18 o                         
   9  27   0          5.73         12.57         9.83 o                         
  11  27   0        335.31        308.79        15.73 o                         
  13  27   0         29.88         28.63        10.37 o                         
  15  27   0          1.36         -1.17         6.15 o                         
  17  27   0          1.44          0.10         4.36 o                         
  19  27   0         20.72         20.93         7.51 o                         
 -18  28   0          5.08          5.96         5.60 o                         
 -16  28   0         60.17         64.39        10.40 o                         
 -14  28   0          4.38          1.96         7.79 o                         
 -12  28   0         43.39         43.69        11.74 o                         
 -10  28   0        119.44        116.74        15.69 o                         
  -8  28   0        163.25        171.60        19.77 o                         
  -6  28   0          5.91          6.75        11.76 o                         
  -4  28   0        156.98        152.58        17.87 o                         
  -2  28   0        612.91        611.72        22.90 o                         
   0  28   0          3.00         -5.82         8.43 o                         
   2  28   0         77.76         67.97        10.76 o                         
   4  28   0         47.35         43.69         9.39 o                         
   6  28   0         37.05         35.70         8.80 o                         
   8  28   0        669.58        710.93        31.55 o                         
  10  28   0        355.65        376.27        27.04 o                         
  12  28   0         34.75         30.61        11.47 o                         
  14  28   0        100.67         83.53        14.22 o                         
  16  28   0         86.77        105.00         8.13 o                         
  18  28   0        284.83        305.66        18.46 o                         
 -17  29   0         38.45         26.36         6.54 o                         
 -15  29   0         64.99         65.74         9.60 o                         
 -13  29   0        262.79        220.12        17.79 o                         
 -11  29   0        249.38        235.79        18.80 o                         
  -9  29   0        149.76        177.27        17.31 o                         
  -7  29   0       3637.74       3757.62        74.15 o                         
  -5  29   0       2152.10       2215.04        57.94 o                         
  -3  29   0        236.39        252.85        20.49 o                         
  -1  29   0         23.05          7.11        18.15 o                         
   1  29   0         12.45          9.22         7.64 o                         
   3  29   0        161.64        145.28        12.82 o                         
   5  29   0        122.15        101.42        10.97 o                         
   7  29   0        289.81        303.27        16.68 o                         
   9  29   0        188.38        191.36        13.23 o                         
  11  29   0        309.01        310.44        15.58 o                         
  13  29   0         73.01         82.96         9.32 o                         
  15  29   0         18.98         22.63         5.35 o                         
  17  29   0          5.53          5.57         5.08 o                         
 -14  30   0        201.69        206.04        21.11 o                         
 -12  30   0          0.42          4.40         6.53 o                         
 -10  30   0         78.24         59.28        10.26 o                         
  -8  30   0         47.67         49.79        10.92 o                         
  -6  30   0        208.30        222.00        18.77 o                         
  -4  30   0         72.70         69.93        12.05 o                         
  -2  30   0        152.21        136.47        15.38 o                         
   0  30   0        257.34        268.13        14.92 o                         
   2  30   0         18.14          0.01         6.79 o                         
   4  30   0         93.79         86.18        10.02 o                         
   6  30   0         14.62          7.08         6.23 o                         
   8  30   0         10.49         10.07         5.94 o                         
  10  30   0         43.06         40.88         6.97 o                         
  12  30   0        506.36        550.52        32.59 o                         
  14  30   0        108.80        131.25         8.86 o                         
 -13  31   0         14.93          3.59         4.56 o                         
 -11  31   0        352.69        432.08        21.61 o                         
  -9  31   0         13.86         23.47         8.34 o                         
  -7  31   0        827.99        912.42        33.41 o                         
  -5  31   0          8.24         10.75         7.75 o                         
  -3  31   0         82.00         73.47        11.68 o                         
  -1  31   0          9.85         -0.57         7.73 o                         
   1  31   0         98.05         98.29         9.38 o                         
   3  31   0        142.38        127.42        14.63 o                         
   5  31   0          2.91         -3.78         5.56 o                         
   7  31   0        262.50        239.98        13.08 o                         
   9  31   0        319.37        289.04        17.13 o                         
  11  31   0         63.68         41.57         6.05 o                         
  13  31   0         43.53         37.03         7.88 o                         
 -10  32   0         45.31         53.67         8.29 o                         
  -8  32   0         84.56         85.55        10.38 o                         
  -6  32   0        166.47        180.72        14.85 o                         
  -4  32   0         25.57         27.62         7.45 o                         
  -2  32   0        116.37        127.82        13.27 o                         
   0  32   0        106.23        118.25        12.76 o                         
   2  32   0          6.77          6.01         7.65 o                         
   4  32   0        175.71        167.66        13.72 o                         
   6  32   0        316.02        294.30        17.99 o                         
   8  32   0         31.57         18.72         4.93 o                         
  10  32   0         25.82         26.19         6.91 o                         
  -5  33   0         56.43         56.50         8.48 o                         
  -3  33   0         73.07         73.42         9.52 o                         
  -1  33   0        383.17        431.45        21.16 o                         
   1  33   0        249.21        273.91        16.89 o                         
   3  33   0         91.96         79.62         9.73 o                         
   5  33   0         55.04         49.34         8.37 o                         
   0   0   1      26490.37      25980.38       138.71 o                         
   0   1   1          3.81         10.87         2.55 o                         
   1   1   1        383.82        418.25        15.68 o                         
  -1   2   1        207.96        283.40         8.95 o                         
   0   2   1        581.78        462.34        15.83 o                         
   1   2   1        232.83        199.74         8.91 o                         
   2   2   1       6566.86       5729.98       477.66 o                         
  -2   3   1        447.20        445.78        24.69 o                         
  -1   3   1       3040.11       2766.02        32.82 o                         
   0   3   1       1691.99       1740.23        33.25 o                         
   1   3   1         82.51         58.98         8.04 o                         
   2   3   1      16609.23      16198.84       108.50 o                         
   3   3   1       4546.05       4273.77        57.60 o                         
  -3   4   1      26912.89      26397.63       121.48 o                         
  -2   4   1       4503.62       4532.26        70.47 o                         
  -1   4   1       3651.96       3865.47        49.71 o                         
   0   4   1      21430.74      21737.48       123.15 o                         
   1   4   1      10401.13      10470.46        88.18 o                         
   2   4   1      59713.40      58546.74       246.01 o                         
   3   4   1        250.67        305.83        17.32 o                         
   4   4   1       3007.39       3095.49        53.38 o                         
  -4   5   1        286.41        263.84        11.31 o                         
  -3   5   1       1124.78       1061.75        22.65 o                         
  -2   5   1       8984.24       8881.65        99.13 o                         
  -1   5   1       2960.39       2919.30        45.73 o                         
   0   5   1      43585.48      42734.83       183.20 o                         
   1   5   1        532.96        527.00        21.30 o                         
   2   5   1      45727.32      45024.03       198.47 o                         
   3   5   1       2276.13       2136.00        44.60 o                         
   4   5   1        127.36        158.46        14.22 o                         
   5   5   1        747.35        723.02        16.78 o                         
  -5   6   1       3839.30       3947.03        43.11 o                         
  -4   6   1        183.47        157.52         9.88 o                         
  -3   6   1        417.90        384.11        17.19 o                         
  -2   6   1         13.28          0.62         7.06 o                         
  -1   6   1      12375.86      11880.17        96.89 o                         
   0   6   1      44563.91      43348.14       332.33 o                         
   1   6   1       1228.02       1202.26        32.87 o                         
   2   6   1      13537.30      13426.85       111.42 o                         
   3   6   1        555.56        584.51        24.51 o                         
   4   6   1        240.71        197.86        15.46 o                         
   5   6   1       1713.06       1663.38        43.37 o                         
   6   6   1       1581.42       1507.66        35.16 o                         
  -6   7   1       2097.43       2109.31        32.70 o                         
  -5   7   1       6652.13       6359.54        67.68 o                         
  -4   7   1       2747.53       2644.99        45.45 o                         
  -3   7   1        620.33        627.93        23.23 o                         
  -2   7   1        625.79        684.42        24.22 o                         
  -1   7   1        888.78        993.39        29.76 o                         
   0   7   1       8983.38       8625.77       124.96 o                         
   1   7   1       1234.61       1288.28        35.67 o                         
   2   7   1      10641.86      10321.08       101.41 o                         
   3   7   1        377.84        345.51        19.89 o                         
   4   7   1        990.66        994.51        33.47 o                         
   5   7   1        228.92        216.04        17.01 o                         
   6   7   1       1112.73        996.46        36.45 o                         
   7   7   1        417.65        415.53        25.16 o                         
  -7   8   1       2439.58       2147.34        79.90 o                         
  -6   8   1        230.10        217.68        13.19 o                         
  -5   8   1       2154.75       2008.80        47.60 o                         
  -4   8   1         54.13         60.19         8.71 o                         
  -3   8   1         80.16         57.58         8.75 o                         
  -2   8   1        487.67        522.27        33.22 o                         
  -1   8   1         88.53         82.54         5.54 o                         
   0   8   1       7248.19       6868.21        55.65 o                         
   1   8   1       1278.94       1163.16        52.26 o                         
   2   8   1       2806.97       2668.80        62.37 o                         
   3   8   1       1291.13       1283.28        38.63 o                         
   4   8   1       2574.92       2674.40        56.51 o                         
   5   8   1         84.97        120.61        14.20 o                         
   6   8   1          7.67         16.01         8.70 o                         
   7   8   1       1136.04       1161.92        41.84 o                         
   8   8   1       3514.72       3527.70        74.55 o                         
  -8   9   1        285.66        267.11        31.39 o                         
  -7   9   1         72.49         93.35        20.49 o                         
  -6   9   1        245.92        269.45        16.28 o                         
  -5   9   1         27.54         31.02         6.76 o                         
  -4   9   1         73.11         51.11         8.52 o                         
  -3   9   1        160.90        209.61        10.59 o                         
  -2   9   1       1047.32       1059.32        21.24 o                         
  -1   9   1        386.07        344.27        21.33 o                         
   0   9   1        806.64        822.83        19.54 o                         
   1   9   1          4.82          5.06         2.62 o                         
   2   9   1        263.92        261.18        10.51 o                         
   3   9   1       1432.46       1508.53        43.33 o                         
   4   9   1       2168.92       2121.54        52.57 o                         
   5   9   1       1734.54       1781.24        49.43 o                         
   6   9   1        226.29        259.91        20.64 o                         
   7   9   1         62.66         55.09        18.91 o                         
   8   9   1        142.40        108.45        14.84 o                         
   9   9   1        415.13        449.46        41.23 o                         
  -9  10   1        316.73        303.98        35.73 o                         
  -8  10   1         28.17         41.17        16.69 o                         
  -7  10   1         15.76         17.22        12.03 o                         
  -6  10   1       1159.93       1282.76        42.89 o                         
  -5  10   1        767.69        841.60        27.88 o                         
  -4  10   1        785.69        903.06        37.20 o                         
  -3  10   1        441.76        527.84        16.81 o                         
  -2  10   1       4570.06       4668.31        48.76 o                         
  -1  10   1      11961.28      11829.39        92.53 o                         
   0  10   1         35.36         29.47         4.93 o                         
   1  10   1       4777.10       4706.12        71.05 o                         
   2  10   1       1493.69       1556.46        27.97 o                         
   3  10   1       8164.63       8601.06       106.84 o                         
   4  10   1       1045.08       1103.23        40.08 o                         
   5  10   1       2277.03       2360.12        59.00 o                         
   6  10   1       2697.77       3086.76        69.36 o                         
   7  10   1       1920.47       2026.68        58.06 o                         
   8  10   1        936.56        972.65        42.03 o                         
   9  10   1         31.93         14.10        13.05 o                         
  10  10   1         83.96         72.75        19.16 o                         
 -10  11   1         43.16         56.79         5.50 o                         
  -9  11   1       3309.39       3033.92        40.08 o                         
  -8  11   1        858.04        860.85        35.67 o                         
  -7  11   1         68.35         97.71        12.32 o                         
  -6  11   1          4.62          4.28         4.00 o                         
  -5  11   1         18.89         17.43         5.04 o                         
  -4  11   1       1212.82       1285.09        28.37 o                         
  -3  11   1        192.91        222.08        11.34 o                         
  -2  11   1          3.42         22.32         5.50 o                         
  -1  11   1       3922.20       4114.09        51.72 o                         
   0  11   1        189.28        158.14        10.34 o                         
   1  11   1       3416.03       3423.01        54.74 o                         
   2  11   1       1180.03       1271.36        27.36 o                         
   3  11   1       2824.45       3221.41        68.41 o                         
   4  11   1       6745.26       6645.47       100.18 o                         
   5  11   1         26.07         31.71        10.49 o                         
   6  11   1        529.05        565.44        31.31 o                         
   7  11   1        573.34        605.46        33.29 o                         
   8  11   1        680.58        655.94        36.79 o                         
   9  11   1          0.42          2.35         8.01 o                         
  10  11   1        241.52        264.44        10.34 o                         
  11  11   1        791.76        769.53        13.23 o                         
 -11  12   1        288.74        291.58         8.21 o                         
 -10  12   1          0.06          1.25         2.47 o                         
  -9  12   1        294.12        274.44         9.83 o                         
  -8  12   1         33.52         34.19         3.78 o                         
  -7  12   1          1.56          4.74        14.55 o                         
  -6  12   1        904.76        987.24        33.39 o                         
  -5  12   1          6.97         11.35         4.74 o                         
  -4  12   1       2244.28       2370.16        69.50 o                         
  -3  12   1       9497.92       9952.63       208.37 o                         
  -2  12   1       1646.39       1930.15        38.12 o                         
  -1  12   1       5392.25       5780.21        73.68 o                         
   0  12   1       7055.62       7396.58       101.40 o                         
   1  12   1         55.24         52.53         7.00 o                         
   2  12   1       2298.35       2481.54        61.60 o                         
   3  12   1       2324.51       2459.98        62.15 o                         
   4  12   1       3121.96       3326.65        73.86 o                         
   5  12   1       7490.03       7724.16       113.72 o                         
   6  12   1       2085.23       2244.60        62.74 o                         
   7  12   1       2336.82       2484.46        68.01 o                         
   8  12   1       3545.61       3796.33        45.92 o                         
   9  12   1       1160.19       1273.99        21.23 o                         
  10  12   1       1207.77       1339.29        17.43 o                         
  11  12   1       2090.83       2123.60        22.52 o                         
  12  12   1        331.31        342.26         9.13 o                         
 -12  13   1       2376.05       2395.58        24.62 o                         
 -11  13   1        192.14        196.11         7.09 o                         
 -10  13   1       1751.08       1757.77        19.56 o                         
  -9  13   1         41.55         69.51         4.32 o                         
  -8  13   1        585.57        561.89         9.07 o                         
  -7  13   1        235.22        244.51         8.37 o                         
  -6  13   1       1294.21       1300.07        18.00 o                         
  -5  13   1          3.55         -0.68         6.91 o                         
  -4  13   1        176.37        190.55        17.68 o                         
  -3  13   1        465.44        485.80        20.67 o                         
  -2  13   1        288.08        313.36        16.51 o                         
  -1  13   1        460.95        501.34        20.64 o                         
   0  13   1         51.75        104.57        14.51 o                         
   1  13   1          8.99         -0.28         8.62 o                         
   2  13   1        412.40        487.01        29.22 o                         
   3  13   1       1564.55       1719.45        54.18 o                         
   4  13   1         25.11         14.21         9.34 o                         
   5  13   1       2002.67       2047.31        61.05 o                         
   6  13   1        152.40        181.19        19.98 o                         
   7  13   1       1870.41       1997.25        35.07 o                         
   8  13   1         54.95         61.15         4.82 o                         
   9  13   1         67.65         60.00         4.95 o                         
  10  13   1        625.89        581.45        12.65 o                         
  11  13   1        247.30        254.98         8.45 o                         
  12  13   1         46.53         47.37         4.82 o                         
  13  13   1        613.12        601.39        14.72 o                         
 -13  14   1        374.12        393.49        12.43 o                         
 -12  14   1       2081.70       2068.16        23.37 o                         
 -11  14   1       1734.57       1790.91        20.98 o                         
 -10  14   1        981.93       1054.74        15.72 o                         
  -9  14   1         71.68         77.27         4.78 o                         
  -8  14   1        433.57        449.27         8.69 o                         
  -7  14   1        113.56        104.32         4.40 o                         
  -6  14   1         14.41         14.89         2.96 o                         
  -5  14   1          2.52          1.82         3.06 o                         
  -4  14   1          3.94         -0.18         2.71 o                         
  -3  14   1          5.39          5.95         2.82 o                         
  -2  14   1        300.29        320.38        13.53 o                         
  -1  14   1        124.22        108.62        14.76 o                         
   0  14   1        138.68        170.60        17.50 o                         
   1  14   1        928.44       1070.34        43.79 o                         
   2  14   1        713.53        838.17        39.31 o                         
   3  14   1        167.39        159.84        18.72 o                         
   4  14   1         34.88         18.92        20.57 o                         
   5  14   1        863.40        830.48        40.39 o                         
   6  14   1         91.89         90.23         5.50 o                         
   7  14   1       1650.06       1751.52        22.70 o                         
   8  14   1         68.28         88.90         5.86 o                         
   9  14   1         18.45          6.03         4.94 o                         
  10  14   1         31.36         19.60         3.60 o                         
  11  14   1        228.17        204.19         8.75 o                         
  12  14   1        937.21        893.46        18.41 o                         
  13  14   1          1.77         -1.93         3.89 o                         
  14  14   1        746.30        684.44        16.45 o                         
 -14  15   1       1449.91       1412.73        25.00 o                         
 -13  15   1        106.89        112.29         7.75 o                         
 -12  15   1          5.31          3.57         3.83 o                         
 -11  15   1       3752.47       3837.44        32.68 o                         
 -10  15   1       1397.04       1527.70        20.32 o                         
  -9  15   1         16.27         12.21         3.48 o                         
  -8  15   1        650.21        622.81        10.47 o                         
  -7  15   1        476.18        484.31         9.13 o                         
  -6  15   1          7.19         -3.12         3.12 o                         
  -5  15   1       2048.55       1970.55        17.44 o                         
  -4  15   1          1.67          3.10         2.20 o                         
  -3  15   1        608.82        574.03        10.42 o                         
  -2  15   1        505.99        485.80        10.51 o                         
  -1  15   1        134.69        148.22         6.78 o                         
   0  15   1         15.25         14.42         3.91 o                         
   1  15   1          1.32          1.72         4.13 o                         
   2  15   1        246.87        223.13        10.97 o                         
   3  15   1        236.48        211.29         9.33 o                         
   4  15   1         52.53         41.48         4.11 o                         
   5  15   1        274.88        273.51         9.22 o                         
   6  15   1         38.55         46.90         4.61 o                         
   7  15   1        164.90        135.11         6.98 o                         
   8  15   1        147.42        148.48         7.48 o                         
   9  15   1        171.59        171.45         8.10 o                         
  10  15   1         46.74         42.99         4.19 o                         
  11  15   1        366.27        370.13        10.36 o                         
  12  15   1        815.64        742.26        14.77 o                         
  13  15   1         52.98         38.45         8.80 o                         
  14  15   1         70.17         68.53         6.35 o                         
  15  15   1        468.04        512.08        15.70 o                         
 -15  16   1        116.44        111.28         8.42 o                         
 -14  16   1          3.40          1.23         4.64 o                         
 -13  16   1         77.32         67.31         6.69 o                         
 -12  16   1         75.49         65.47         6.62 o                         
 -11  16   1        267.83        262.13         9.28 o                         
 -10  16   1          2.89          6.99         6.48 o                         
  -9  16   1       3393.99       3470.91        31.36 o                         
  -8  16   1       2833.96       2968.02        23.32 o                         
  -7  16   1        101.30         77.64         4.79 o                         
  -6  16   1        156.85        142.07         6.40 o                         
  -5  16   1         12.75         16.39         2.65 o                         
  -4  16   1        654.19        645.43        10.40 o                         
  -3  16   1         61.06         65.84         3.84 o                         
  -2  16   1        145.40        146.32         5.62 o                         
  -1  16   1        215.20        200.02         6.35 o                         
   0  16   1        225.43        183.29         6.11 o                         
   1  16   1         44.63         41.55         4.36 o                         
   2  16   1        383.73        370.06        12.06 o                         
   3  16   1         46.03         39.80         4.99 o                         
   4  16   1        124.32        132.90         5.80 o                         
   5  16   1          1.94          0.18         2.53 o                         
   6  16   1        331.24        307.21         8.87 o                         
   7  16   1        390.98        381.79        11.57 o                         
   8  16   1         35.73         41.51         6.75 o                         
   9  16   1        256.61        262.14        10.24 o                         
  10  16   1          8.94         11.01         3.88 o                         
  11  16   1       3813.03       3737.51        32.70 o                         
  12  16   1        171.32        179.08         7.83 o                         
  13  16   1         35.10         42.52         4.76 o                         
  14  16   1       1277.67       1336.29        20.68 o                         
  15  16   1       2282.42       2308.11        28.56 o                         
  16  16   1        197.75        183.49        10.60 o                         
 -16  17   1       2052.11       2154.69        28.71 o                         
 -15  17   1        594.36        607.67        18.19 o                         
 -14  17   1        584.91        602.70        17.11 o                         
 -13  17   1         37.63         28.52         5.20 o                         
 -12  17   1          4.33         -2.59         4.80 o                         
 -11  17   1         76.05         66.63         7.10 o                         
 -10  17   1        522.80        538.76        12.97 o                         
  -9  17   1       1557.22       1575.66        21.31 o                         
  -8  17   1        269.04        287.24         7.86 o                         
  -7  17   1        743.15        692.67        11.56 o                         
  -6  17   1         12.78          6.36         3.89 o                         
  -5  17   1         29.47         28.97         3.25 o                         
  -4  17   1       1408.51       1332.09        15.30 o                         
  -3  17   1         30.44         21.45         2.82 o                         
  -2  17   1        114.57         94.93         4.41 o                         
  -1  17   1        627.07        586.04        12.80 o                         
   0  17   1        231.16        215.97         6.82 o                         
   1  17   1        390.50        357.26         8.67 o                         
   2  17   1        377.06        343.43         9.98 o                         
   3  17   1          0.32         -1.17         4.11 o                         
   4  17   1        130.39         95.66         7.64 o                         
   5  17   1        130.10         99.01        10.75 o                         
   6  17   1        170.05        152.71         7.82 o                         
   7  17   1        217.23        222.31        12.12 o                         
   8  17   1          2.99         -0.14         3.94 o                         
   9  17   1        314.80        280.31        10.91 o                         
  10  17   1         49.29         24.81         4.69 o                         
  11  17   1          0.62         -0.60         4.40 o                         
  12  17   1          7.26          6.11         4.15 o                         
  13  17   1        181.52        182.62         8.71 o                         
  14  17   1          0.31         -1.25         3.97 o                         
  15  17   1       3021.90       3064.92        33.99 o                         
  16  17   1         98.02        114.62         7.77 o                         
  17  17   1       2179.48       2355.21        30.61 o                         
 -17  18   1         77.46         73.29         7.15 o                         
 -16  18   1        164.59        166.87         9.00 o                         
 -15  18   1          1.39         -6.03         6.03 o                         
 -14  18   1        187.04        180.63        10.02 o                         
 -13  18   1        252.85        237.03        11.32 o                         
 -12  18   1        436.20        446.57        14.76 o                         
 -11  18   1        197.28        210.24         8.75 o                         
 -10  18   1        132.39        128.99         6.99 o                         
  -9  18   1          0.02         -3.76         3.76 o                         
  -8  18   1       1103.81       1096.68        15.12 o                         
  -7  18   1        155.18        141.56         5.87 o                         
  -6  18   1        118.33        103.44         4.98 o                         
  -5  18   1          1.94          0.71         2.65 o                         
  -4  18   1        616.07        595.46        10.75 o                         
  -3  18   1          0.41          2.03         2.55 o                         
  -2  18   1          0.10          1.36         2.59 o                         
  -1  18   1        533.33        481.47        11.99 o                         
   0  18   1          6.40          1.18         3.27 o                         
   1  18   1        101.29         89.14         5.64 o                         
   2  18   1        266.01        268.51         9.08 o                         
   3  18   1        140.73        114.05         7.28 o                         
   4  18   1        137.52        122.41         9.01 o                         
   5  18   1        225.28        204.09        11.12 o                         
   6  18   1          5.54          1.62         4.52 o                         
   7  18   1          0.14          0.70         3.81 o                         
   8  18   1         70.29         69.62         6.16 o                         
   9  18   1        493.77        477.98        14.22 o                         
  10  18   1        244.37        260.13        10.75 o                         
  11  18   1          3.42         -2.06         4.71 o                         
  12  18   1         72.61         55.70         6.07 o                         
  13  18   1       1878.63       1823.13        28.35 o                         
  14  18   1        140.35        106.13         8.01 o                         
  15  18   1       1739.24       1986.56        26.92 o                         
  16  18   1       1030.26       1079.29        20.78 o                         
  17  18   1       2156.70       2250.82        29.96 o                         
  18  18   1        106.29        120.40         7.83 o                         
 -18  19   1         15.47          8.91         5.26 o                         
 -17  19   1          4.69         -1.78         4.76 o                         
 -16  19   1        219.86        237.44        10.43 o                         
 -15  19   1        818.14        830.77        21.59 o                         
 -14  19   1         68.20         56.14         6.54 o                         
 -13  19   1          7.99         -6.41         6.84 o                         
 -12  19   1          1.23         -6.40         6.40 o                         
 -11  19   1         61.16         64.33         6.68 o                         
 -10  19   1          0.41         -4.26         4.26 o                         
  -9  19   1         10.88          8.22         3.81 o                         
  -8  19   1         34.72         38.80         4.03 o                         
  -7  19   1        122.04        106.05         5.39 o                         
  -6  19   1       1170.46       1108.76        15.16 o                         
  -5  19   1        167.67        151.86         6.65 o                         
  -4  19   1         12.69          2.89         3.42 o                         
  -3  19   1          0.04         -3.25         3.44 o                         
  -2  19   1         62.24         41.62         4.60 o                         
  -1  19   1        262.09        246.30         8.26 o                         
   0  19   1         94.14         69.11         5.38 o                         
   1  19   1         78.44         55.73         5.00 o                         
   2  19   1         71.49         56.80         5.06 o                         
   3  19   1        221.55        214.25        10.75 o                         
   4  19   1         16.28         12.13         4.00 o                         
   5  19   1        874.31        845.01        22.57 o                         
   6  19   1        395.00        373.31        15.28 o                         
   7  19   1         13.56         16.81         4.87 o                         
   8  19   1        185.94        193.66        11.45 o                         
   9  19   1        553.19        538.73        19.57 o                         
  10  19   1         15.80         11.02         4.39 o                         
  11  19   1        131.90        134.62         8.41 o                         
  12  19   1         63.02         51.37         6.06 o                         
  13  19   1       1231.38       1172.96        23.17 o                         
  14  19   1        211.63        178.31        10.92 o                         
  15  19   1        640.93        781.35        20.89 o                         
  16  19   1        331.84        294.43        15.07 o                         
  17  19   1       2021.95       2018.41        37.99 o                         
  18  19   1        163.91        152.64        15.85 o                         
  19  19   1        214.50        229.36        10.08 o                         
 -19  20   1        308.71        352.95        11.93 o                         
 -18  20   1        103.14         95.49         7.14 o                         
 -17  20   1        132.03        135.51         8.38 o                         
 -16  20   1         99.68         85.60         7.03 o                         
 -15  20   1        336.47        349.24        14.37 o                         
 -14  20   1         15.23          2.16         9.01 o                         
 -13  20   1        345.88        355.15        14.36 o                         
 -12  20   1         42.00         45.39         7.95 o                         
 -11  20   1         19.32          6.38         5.75 o                         
 -10  20   1        397.84        392.49        14.16 o                         
  -9  20   1         12.83         11.54         5.81 o                         
  -8  20   1         81.78         79.40         5.02 o                         
  -7  20   1       2444.74       2480.07        26.34 o                         
  -6  20   1        867.31        888.78        15.86 o                         
  -5  20   1       1351.11       1340.31        24.10 o                         
  -4  20   1          8.60          4.56         3.86 o                         
  -3  20   1         40.45         23.27         4.47 o                         
  -2  20   1        294.13        279.56         8.91 o                         
  -1  20   1        199.24        176.29         7.26 o                         
   0  20   1         87.88         67.32         5.51 o                         
   1  20   1        243.81        241.12         9.14 o                         
   2  20   1        389.98        386.88        11.40 o                         
   3  20   1          4.35          0.78         4.29 o                         
   4  20   1         18.17         16.98         5.89 o                         
   5  20   1       2534.26       2578.09        28.51 o                         
   6  20   1       1925.58       1954.81        34.45 o                         
   7  20   1       5625.71       5480.76        72.93 o                         
   8  20   1       2597.03       2625.34        42.31 o                         
   9  20   1       2613.30       2526.43        39.82 o                         
  10  20   1        759.73        715.83        21.92 o                         
  11  20   1        656.13        592.15        19.94 o                         
  12  20   1        252.83        224.39        13.43 o                         
  13  20   1          3.54         -8.74         8.74 o                         
  14  20   1        545.97        456.82        20.34 o                         
  15  20   1       2303.87       2226.28        34.65 o                         
  16  20   1        547.45        489.23        21.17 o                         
  17  20   1        171.29        138.37        11.97 o                         
  18  20   1         62.29         37.70         7.68 o                         
  19  20   1        142.82        123.19        11.01 o                         
  20  20   1          1.55         -6.85         6.85 o                         
 -20  21   1         22.03          4.63         6.02 o                         
 -19  21   1         38.00         31.13         4.67 o                         
 -18  21   1          0.05         -4.41         4.41 o                         
 -17  21   1          2.21          2.95         4.31 o                         
 -16  21   1         68.32         52.83         6.21 o                         
 -15  21   1        187.69        211.94        12.10 o                         
 -14  21   1        143.49        137.42        11.90 o                         
 -13  21   1        120.87        103.27         9.82 o                         
 -12  21   1         32.09         18.22         7.71 o                         
 -11  21   1        330.34        348.15        14.05 o                         
 -10  21   1        100.17         93.78         7.82 o                         
  -9  21   1        579.62        603.84        17.45 o                         
  -8  21   1        601.96        648.20        17.99 o                         
  -7  21   1       1381.62       1378.22        20.24 o                         
  -6  21   1         10.72         10.79         4.20 o                         
  -5  21   1       2440.46       2494.59        33.56 o                         
  -4  21   1        172.59        182.55         7.99 o                         
  -3  21   1         69.79         71.49         5.43 o                         
  -2  21   1         50.03         37.38         4.64 o                         
  -1  21   1         77.70         81.10         5.55 o                         
   0  21   1         86.10         65.95         5.70 o                         
   1  21   1          0.24         -3.92         3.92 o                         
   2  21   1          0.47         -3.87         3.87 o                         
   3  21   1         28.61         17.59         6.46 o                         
   4  21   1          0.17         -4.82         4.82 o                         
   5  21   1       2343.54       2309.36        27.89 o                         
   6  21   1          4.53          4.84         5.98 o                         
   7  21   1         42.68         42.83         7.59 o                         
   8  21   1         66.49         62.68         8.33 o                         
   9  21   1        163.78        167.31        11.62 o                         
  10  21   1         37.39         43.19         7.65 o                         
  11  21   1          1.12         -5.36         6.69 o                         
  12  21   1          4.97         -1.61         7.12 o                         
  13  21   1          0.50         -8.73         8.73 o                         
  14  21   1        350.04        322.41        17.24 o                         
  15  21   1        752.72        746.00        25.56 o                         
  16  21   1        665.95        611.76        23.33 o                         
  17  21   1        146.57        126.46        11.38 o                         
  18  21   1          1.91         -1.54         6.35 o                         
  19  21   1         46.02         55.08         8.33 o                         
  20  21   1         32.16         12.07         5.73 o                         
  21  21   1          0.11         -7.89         7.89 o                         
 -21  22   1          0.46         -8.14         8.14 o                         
 -20  22   1          1.52         -5.40         5.83 o                         
 -19  22   1          0.62         -5.22         5.22 o                         
 -18  22   1          0.53          0.43         4.39 o                         
 -17  22   1        104.22        121.48         7.85 o                         
 -16  22   1         12.62         19.01         4.78 o                         
 -15  22   1          5.99          3.97         4.64 o                         
 -14  22   1          2.34         -8.52        10.75 o                         
 -13  22   1        229.64        223.90        14.65 o                         
 -12  22   1        157.30        137.64         9.69 o                         
 -11  22   1          0.02         -7.40         7.40 o                         
 -10  22   1         86.28         84.48         8.41 o                         
  -9  22   1       2713.52       2803.57        38.78 o                         
  -8  22   1        310.47        333.57        13.70 o                         
  -7  22   1       3674.19       3718.35        33.29 o                         
  -6  22   1        129.22        122.09         7.31 o                         
  -5  22   1        744.87        749.91        15.12 o                         
  -4  22   1        466.79        404.12        14.24 o                         
  -3  22   1        457.15        470.65        12.34 o                         
  -2  22   1        234.53        221.03         8.77 o                         
  -1  22   1        822.05        846.79        15.79 o                         
   0  22   1        932.88        898.13        17.79 o                         
   1  22   1        465.42        416.09        10.13 o                         
   2  22   1        130.92        125.53         6.38 o                         
   3  22   1        495.56        526.18        12.24 o                         
   4  22   1         49.72         37.76         4.89 o                         
   5  22   1        883.28        869.02        17.61 o                         
   6  22   1        277.33        289.04        13.78 o                         
   7  22   1          0.00         -4.50         4.50 o                         
   8  22   1       2271.41       2204.70        28.42 o                         
   9  22   1       2398.93       2388.56        35.02 o                         
  10  22   1       4126.84       4053.05        58.65 o                         
  11  22   1       3441.18       3526.51        54.31 o                         
  12  22   1       1196.32       1201.11        31.82 o                         
  13  22   1        326.54        328.53        17.56 o                         
  14  22   1         31.20         31.30         7.48 o                         
  15  22   1        124.23         96.48        10.76 o                         
  16  22   1         15.94          8.31         6.06 o                         
  17  22   1        123.28         90.97         9.83 o                         
  18  22   1        616.67        602.32        21.85 o                         
  19  22   1          1.72         -6.26         6.26 o                         
  20  22   1         50.03         20.33         5.93 o                         
  21  22   1         31.80         30.17         6.21 o                         
  22  22   1        260.15        248.57        12.53 o                         
 -22  23   1         23.06          6.21         6.22 o                         
 -21  23   1         18.24         13.06        10.41 o                         
 -20  23   1         10.57          3.16         4.66 o                         
 -19  23   1         78.99         65.41         6.15 o                         
 -18  23   1         24.76         20.29         4.41 o                         
 -17  23   1        322.65        356.20        11.87 o                         
 -16  23   1        250.19        250.89        10.53 o                         
 -15  23   1         34.71         46.56         5.65 o                         
 -14  23   1          1.27         -6.39         7.87 o                         
 -13  23   1         29.68         32.00         6.41 o                         
 -12  23   1        113.12        107.23         9.00 o                         
 -11  23   1         53.83         48.27         6.69 o                         
 -10  23   1        146.12        140.18         9.98 o                         
  -9  23   1       1915.89       1981.98        32.86 o                         
  -8  23   1        556.24        534.04        17.70 o                         
  -7  23   1       2150.65       2369.83        31.11 o                         
  -6  23   1         61.16         59.13         6.56 o                         
  -5  23   1        593.82        588.51        13.47 o                         
  -4  23   1          6.33         -0.46         8.11 o                         
  -3  23   1         52.46         50.30         6.60 o                         
  -2  23   1       1407.53       1415.68        21.77 o                         
  -1  23   1        169.47        157.50         8.06 o                         
   0  23   1        790.89        777.26        15.55 o                         
   1  23   1        173.07        156.25         7.59 o                         
   2  23   1        147.79        136.36         6.57 o                         
   3  23   1        884.29        870.28        15.89 o                         
   4  23   1        106.13         88.63         5.83 o                         
   5  23   1         39.53         34.69         5.96 o                         
   6  23   1          1.52         -5.47         5.47 o                         
   7  23   1          4.58         -1.12         5.87 o                         
   8  23   1          4.12         -0.15         4.84 o                         
   9  23   1        266.36        287.76        15.80 o                         
  10  23   1        185.03        170.89        11.39 o                         
  11  23   1         30.49         31.44         6.01 o                         
  12  23   1        151.23        146.13         9.38 o                         
  13  23   1         21.41         13.61         4.99 o                         
  14  23   1         29.40         16.82         6.83 o                         
  15  23   1        214.59        222.86        14.53 o                         
  16  23   1         78.93         71.64         9.34 o                         
  17  23   1         32.13         36.88         7.81 o                         
  18  23   1          5.78         -4.56         8.32 o                         
  19  23   1          0.64          0.51         5.17 o                         
  20  23   1         14.06          4.95         4.69 o                         
  21  23   1         51.90         38.62         5.74 o                         
  22  23   1         29.64         17.56         5.59 o                         
  23  23   1         11.71          2.91        15.96 o                         
 -22  24   1         15.43         11.43         5.31 o                         
 -21  24   1         55.39         41.58         5.12 o                         
 -20  24   1         13.06         -5.15         5.15 o                         
 -19  24   1         53.90         42.24         4.85 o                         
 -18  24   1          0.53         -2.53         3.62 o                         
 -17  24   1        563.64        568.65        14.34 o                         
 -16  24   1        107.14        109.33         7.31 o                         
 -15  24   1         50.13         58.93         5.85 o                         
 -14  24   1         32.90         31.29         5.07 o                         
 -13  24   1         93.72        112.26         9.06 o                         
 -12  24   1        285.74        303.83        13.48 o                         
 -11  24   1          4.95         -6.77         6.77 o                         
 -10  24   1         19.31          7.96         8.41 o                         
  -9  24   1        703.22        822.16        21.36 o                         
  -8  24   1          0.00          2.33         6.05 o                         
  -7  24   1       1069.68       1027.70        23.70 o                         
  -6  24   1        421.28        385.11        11.60 o                         
  -5  24   1        128.88        135.86         7.30 o                         
  -4  24   1          6.12         -5.52         5.52 o                         
  -3  24   1        299.02        284.93        13.09 o                         
  -2  24   1       2033.37       1982.36        25.80 o                         
  -1  24   1       3033.85       3173.82        32.33 o                         
   0  24   1       4271.67       4335.02        38.60 o                         
   1  24   1       1521.65       1655.36        23.55 o                         
   2  24   1       1887.99       1959.47        25.48 o                         
   3  24   1          0.67         -5.02         5.02 o                         
   4  24   1          2.67         -5.48         5.48 o                         
   5  24   1        250.74        230.55         9.07 o                         
   6  24   1         67.16         48.22         7.98 o                         
   7  24   1         60.53         44.37         5.67 o                         
   8  24   1          0.11         -6.28         6.28 o                         
   9  24   1        886.85        858.16        22.71 o                         
  10  24   1        332.10        335.94        12.01 o                         
  11  24   1        176.37        159.26         8.69 o                         
  12  24   1        446.11        440.50        16.04 o                         
  13  24   1        154.79        153.16        10.53 o                         
  14  24   1        111.67        101.13        15.76 o                         
  15  24   1         10.80         14.01         6.27 o                         
  16  24   1        561.06        597.42        21.29 o                         
  17  24   1        147.47        136.90        11.23 o                         
  18  24   1         20.44         12.81         5.35 o                         
  19  24   1        182.69        180.23         9.23 o                         
  20  24   1          8.20          1.89         8.02 o                         
  21  24   1        179.89        162.60        14.87 o                         
  22  24   1         19.87         26.10         7.24 o                         
 -21  25   1         43.31         41.93         7.57 o                         
 -20  25   1         32.75         10.88         4.20 o                         
 -19  25   1         61.50         56.66         6.76 o                         
 -18  25   1          0.01         -1.42         3.19 o                         
 -17  25   1        517.37        561.50        13.59 o                         
 -16  25   1         48.09         49.91         5.33 o                         
 -15  25   1        166.05        140.10         7.84 o                         
 -14  25   1          5.30          5.16         4.04 o                         
 -13  25   1          0.56         -1.26         5.32 o                         
 -12  25   1          9.14          5.60         5.44 o                         
 -11  25   1         49.58         32.17         6.52 o                         
 -10  25   1          2.62         -5.21         5.91 o                         
  -9  25   1        158.97        196.30        11.22 o                         
  -8  25   1         37.09         18.81         5.91 o                         
  -7  25   1       1085.38       1035.54        23.66 o                         
  -6  25   1        491.89        427.37        13.85 o                         
  -5  25   1        129.65         91.04         6.50 o                         
  -4  25   1        824.58        741.26        18.20 o                         
  -3  25   1        258.26        272.33         9.97 o                         
  -2  25   1        588.22        634.41        18.77 o                         
  -1  25   1        115.74        108.92         7.56 o                         
   0  25   1         94.92        118.79         7.89 o                         
   1  25   1        169.81        184.05         8.97 o                         
   2  25   1        681.76        694.78        15.67 o                         
   3  25   1          3.91         -4.15         4.60 o                         
   4  25   1          3.89         -4.71         4.71 o                         
   5  25   1         23.20         15.13         5.24 o                         
   6  25   1        319.21        309.94        11.85 o                         
   7  25   1        258.34        232.58        10.37 o                         
   8  25   1         77.66         64.91         6.45 o                         
   9  25   1          0.99         -4.31         4.31 o                         
  10  25   1         87.65         86.42         8.65 o                         
  11  25   1        129.55        136.06         9.88 o                         
  12  25   1         22.47         14.94         5.71 o                         
  13  25   1          4.80         -0.83         5.82 o                         
  14  25   1         60.56         78.12        10.00 o                         
  15  25   1        122.75        144.68        14.77 o                         
  16  25   1        281.29        276.14        20.45 o                         
  17  25   1        294.85        314.77        18.98 o                         
  18  25   1         21.28         12.51         5.71 o                         
  19  25   1        250.00        246.63        11.00 o                         
  20  25   1          3.36          1.28         3.90 o                         
  21  25   1        266.23        314.14        17.75 o                         
 -20  26   1         65.31         95.66        10.20 o                         
 -19  26   1        393.59        348.10        13.30 o                         
 -18  26   1        140.97        123.11         7.06 o                         
 -17  26   1        408.31        414.63        12.93 o                         
 -16  26   1         15.10         11.58         5.75 o                         
 -15  26   1         35.56         30.91         4.55 o                         
 -14  26   1         59.66         47.51         5.38 o                         
 -13  26   1         47.64         32.89         4.89 o                         
 -12  26   1         38.13         26.01         4.70 o                         
 -11  26   1         36.75         41.97         6.25 o                         
 -10  26   1         38.35         27.88         5.52 o                         
  -9  26   1         28.98         21.65         5.66 o                         
  -8  26   1        191.79        167.62        12.16 o                         
  -7  26   1         71.22         55.87         7.14 o                         
  -6  26   1        429.85        384.46        14.69 o                         
  -5  26   1        313.22        295.62        11.61 o                         
  -4  26   1         55.50         42.29         5.28 o                         
  -3  26   1        143.55        157.71         7.99 o                         
  -2  26   1        418.29        425.86        15.55 o                         
  -1  26   1        681.09        678.27        17.00 o                         
   0  26   1        569.93        538.18        13.91 o                         
   1  26   1       1515.43       1576.23        22.97 o                         
   2  26   1       1142.66       1173.03        23.36 o                         
   3  26   1        392.52        378.88        13.65 o                         
   4  26   1          2.36         -6.85         6.85 o                         
   5  26   1         29.97          8.93         5.88 o                         
   6  26   1          0.38         -1.83         4.45 o                         
   7  26   1        208.09        185.50         9.26 o                         
   8  26   1          4.65          5.28         4.00 o                         
   9  26   1         13.22          6.56         5.71 o                         
  10  26   1         32.98         31.04         6.06 o                         
  11  26   1         17.13         14.06         5.47 o                         
  12  26   1         12.38          5.40         5.84 o                         
  13  26   1          1.43         -3.62         5.09 o                         
  14  26   1        195.84        209.27        11.05 o                         
  15  26   1         95.44         86.11         9.18 o                         
  16  26   1         44.85         63.67         7.13 o                         
  17  26   1        993.46        995.54        24.84 o                         
  18  26   1        106.24         95.55         9.73 o                         
  19  26   1       1213.02       1265.33        41.92 o                         
  20  26   1         28.28         49.40         9.12 o                         
 -18  27   1        477.14        507.72        19.95 o                         
 -17  27   1         59.99         69.19         6.17 o                         
 -16  27   1        131.06        128.06         7.47 o                         
 -15  27   1        509.01        504.46        26.35 o                         
 -14  27   1         17.27          9.62         3.39 o                         
 -13  27   1          5.16          6.67         3.66 o                         
 -12  27   1          1.09         -3.80         3.80 o                         
 -11  27   1         57.40         59.26         5.75 o                         
 -10  27   1        119.22        124.45         8.58 o                         
  -9  27   1         92.41         90.01         7.51 o                         
  -8  27   1        166.00        147.85         9.42 o                         
  -7  27   1        274.66        283.94        12.45 o                         
  -6  27   1        199.42        155.00         9.59 o                         
  -5  27   1        109.15         76.46         7.49 o                         
  -4  27   1        205.94        169.91         8.94 o                         
  -3  27   1         47.81         39.20         5.09 o                         
  -2  27   1        445.11        465.78        12.34 o                         
  -1  27   1         11.45          3.01         6.42 o                         
   0  27   1          0.11         -3.10         4.78 o                         
   1  27   1        130.84        112.58         7.03 o                         
   2  27   1        169.54        177.50         8.29 o                         
   3  27   1         91.62         85.78         6.31 o                         
   4  27   1         25.50         17.45         3.62 o                         
   5  27   1         23.20         14.41         4.29 o                         
   6  27   1          5.12          3.03         5.13 o                         
   7  27   1        238.48        207.51        10.32 o                         
   8  27   1        206.91        242.67        13.51 o                         
   9  27   1          0.01         -2.79         5.44 o                         
  10  27   1         27.74         15.24         5.23 o                         
  11  27   1          2.45         -3.62         4.99 o                         
  12  27   1        107.92        115.64        13.92 o                         
  13  27   1          5.09         -4.13         5.02 o                         
  14  27   1         35.87         32.33         6.67 o                         
  15  27   1         12.73         11.05         4.27 o                         
  16  27   1         70.78         86.23         8.68 o                         
  17  27   1        620.90        625.95        19.73 o                         
  18  27   1        422.62        403.35        24.83 o                         
 -17  28   1        164.23        187.66        12.98 o                         
 -16  28   1        148.26        168.14         6.62 o                         
 -15  28   1          6.21          2.13         4.44 o                         
 -14  28   1          7.38          7.99         3.20 o                         
 -13  28   1        237.50        228.47         8.64 o                         
 -12  28   1         86.32         74.08         5.58 o                         
 -11  28   1         58.82         52.44         5.14 o                         
 -10  28   1         89.82         88.13         6.24 o                         
  -9  28   1         29.47         22.22         4.82 o                         
  -8  28   1         21.90         16.18         4.63 o                         
  -7  28   1        239.11        231.26        11.53 o                         
  -6  28   1         22.57         24.90         4.99 o                         
  -5  28   1         88.03         63.56         6.76 o                         
  -4  28   1         67.71         68.32         7.03 o                         
  -3  28   1        229.35        257.33        10.41 o                         
  -2  28   1        147.71        154.13         7.79 o                         
  -1  28   1          0.38         -3.13         3.88 o                         
   0  28   1          6.28         -1.27         3.84 o                         
   1  28   1          6.04          4.40         4.48 o                         
   2  28   1         33.05         35.86         4.77 o                         
   3  28   1         55.84         47.32         6.02 o                         
   4  28   1         83.83         65.43         6.95 o                         
   5  28   1        453.93        442.22        14.27 o                         
   6  28   1        271.18        278.22        11.26 o                         
   7  28   1         81.51         55.14         6.24 o                         
   8  28   1         40.02         32.60         5.33 o                         
   9  28   1          1.70         -4.65         4.65 o                         
  10  28   1         28.78         19.62         4.61 o                         
  11  28   1         60.21         55.58         7.59 o                         
  12  28   1          7.08          3.07         4.55 o                         
  13  28   1         61.41         39.55         5.43 o                         
  14  28   1          3.15          2.18         3.96 o                         
  15  28   1        253.42        233.11        12.11 o                         
  16  28   1        362.56        347.15        17.92 o                         
  17  28   1        358.76        356.86        18.38 o                         
 -15  29   1         12.38          8.72         5.01 o                         
 -14  29   1        113.97        109.06         5.46 o                         
 -13  29   1        324.46        343.79         9.64 o                         
 -12  29   1         20.71         24.55         3.18 o                         
 -11  29   1         45.11         42.09         4.38 o                         
 -10  29   1          2.31          1.81         3.38 o                         
  -9  29   1         63.78         53.33         6.96 o                         
  -8  29   1        154.50        158.63         7.92 o                         
  -7  29   1          0.19          0.36         5.68 o                         
  -6  29   1         13.83         10.01         3.83 o                         
  -5  29   1         71.96         65.34         6.45 o                         
  -4  29   1         34.17         33.28         5.52 o                         
  -3  29   1        206.76        201.91         9.90 o                         
  -2  29   1         69.77         77.03         6.52 o                         
  -1  29   1        398.00        411.38        12.44 o                         
   0  29   1          0.37         -0.80         3.08 o                         
   1  29   1         89.84         85.95         5.66 o                         
   2  29   1         18.14         10.08         4.79 o                         
   3  29   1         58.30         44.91         4.80 o                         
   4  29   1         84.06         64.77         6.25 o                         
   5  29   1         15.89          6.95         4.31 o                         
   6  29   1         55.77         40.00         5.67 o                         
   7  29   1        385.02        335.97        15.85 o                         
   8  29   1         22.16         15.72         4.43 o                         
   9  29   1          1.92         -4.00         4.00 o                         
  10  29   1          6.92          1.78         3.98 o                         
  11  29   1        320.46        299.92        15.26 o                         
  12  29   1          2.36         -3.34         3.34 o                         
  13  29   1         88.25         77.96         6.74 o                         
  14  29   1         68.07         67.10         9.66 o                         
  15  29   1        193.11        205.77        10.41 o                         
 -13  30   1         30.49         32.02         6.85 o                         
 -12  30   1          6.03         -1.58         5.79 o                         
 -11  30   1         43.73         35.00         3.73 o                         
 -10  30   1          0.53         -2.42         2.42 o                         
  -9  30   1         28.47         22.83         3.88 o                         
  -8  30   1         70.26         54.23         4.68 o                         
  -7  30   1          6.88          4.04         3.16 o                         
  -6  30   1        187.19        177.44        11.58 o                         
  -5  30   1        577.56        626.86        16.65 o                         
  -4  30   1          8.91          9.43         4.96 o                         
  -3  30   1        736.26        718.89        17.79 o                         
  -2  30   1         11.53          5.60         6.45 o                         
  -1  30   1        430.76        393.82        11.80 o                         
   0  30   1        166.87        156.52         6.82 o                         
   1  30   1        205.47        214.03         7.78 o                         
   2  30   1          5.96          1.83         3.68 o                         
   3  30   1        315.48        310.33        10.24 o                         
   4  30   1        241.57        228.82        12.71 o                         
   5  30   1          6.72          2.61         3.71 o                         
   6  30   1         94.01         98.80         8.17 o                         
   7  30   1        198.83        171.70         9.09 o                         
   8  30   1        103.02        108.13         9.64 o                         
   9  30   1         14.82         14.93         4.62 o                         
  10  30   1         40.29         23.76         7.96 o                         
  11  30   1         54.17         46.13         9.24 o                         
  12  30   1         66.39         49.37         6.09 o                         
  13  30   1          0.85         -0.69         5.76 o                         
 -11  31   1          5.18         13.55         5.37 o                         
 -10  31   1         49.92         38.53         7.49 o                         
  -9  31   1         92.63        111.86         9.02 o                         
  -8  31   1        165.10        157.30         7.73 o                         
  -7  31   1        197.29        193.83         8.75 o                         
  -6  31   1         66.62         58.50         5.50 o                         
  -5  31   1        637.23        665.03        16.02 o                         
  -4  31   1          5.05          7.57         4.17 o                         
  -3  31   1        918.20        919.47        18.94 o                         
  -2  31   1         54.33         57.97         5.78 o                         
  -1  31   1          0.23         -6.44         6.44 o                         
   0  31   1         47.81         50.80         4.57 o                         
   1  31   1         10.25          0.75         4.21 o                         
   2  31   1         14.07         -0.80         4.49 o                         
   3  31   1         53.29         37.90         5.87 o                         
   4  31   1         17.65         14.74         4.85 o                         
   5  31   1        219.89        199.40         7.71 o                         
   6  31   1          1.81          0.60        11.72 o                         
   7  31   1          4.84          3.96         5.18 o                         
   8  31   1        210.28        175.73        11.45 o                         
   9  31   1         34.51         14.73         3.84 o                         
  10  31   1          1.00         -1.37         5.83 o                         
  11  31   1          0.35          1.84         5.14 o                         
  -8  32   1         39.97         33.55         6.70 o                         
  -7  32   1        424.68        415.90        20.66 o                         
  -6  32   1         63.90         72.42         9.76 o                         
  -5  32   1        877.72        881.87        16.77 o                         
  -4  32   1          4.90          7.81         3.49 o                         
  -3  32   1        433.28        417.50        11.87 o                         
  -2  32   1         81.16         77.81         5.61 o                         
  -1  32   1         44.37         36.11         4.16 o                         
   0  32   1        336.68        340.70        10.72 o                         
   1  32   1        290.47        290.90        13.56 o                         
   2  32   1         27.32         18.45         4.60 o                         
   3  32   1          1.06         -4.08         4.08 o                         
   4  32   1          0.46         -3.77         3.77 o                         
   5  32   1          1.47          0.19         3.81 o                         
   6  32   1          3.02         -0.70         6.20 o                         
   7  32   1          2.84          5.45         5.64 o                         
   8  32   1          1.06         -6.12         6.12 o                         
   0   0   2        431.56        420.93        24.62 o                         
   0   1   2        565.68        579.41        20.83 o                         
   1   1   2        291.31        281.97        15.98 o                         
  -1   2   2         18.65          5.26         6.46 o                         
   0   2   2        785.04        694.00        37.46 o                         
   1   2   2        674.79        697.35        25.06 o                         
   2   2   2        140.60        140.24        12.51 o                         
  -2   3   2        101.06         76.96        14.27 o                         
  -1   3   2        339.34        341.15        27.57 o                         
   0   3   2        249.39        278.77        25.16 o                         
   1   3   2          8.06          8.50         4.46 o                         
   2   3   2          0.21         -2.19         5.70 o                         
   3   3   2       3763.85       3891.21        68.07 o                         
  -3   4   2        312.42        269.83        27.11 o                         
  -2   4   2        139.25        160.06        21.09 o                         
  -1   4   2        741.63        776.42        44.13 o                         
   0   4   2         57.85         26.44         9.72 o                         
   1   4   2       2184.88       2308.06        48.43 o                         
   2   4   2       4444.89       4827.00        78.47 o                         
   3   4   2          4.59         -1.42         6.68 o                         
   4   4   2        966.20       1012.98        37.44 o                         
  -4   5   2        866.18        804.35        47.18 o                         
  -3   5   2       1429.29       1433.13        62.91 o                         
  -2   5   2        772.81        785.40        46.86 o                         
  -1   5   2         33.54         35.48        12.79 o                         
   0   5   2         49.30         23.18         9.71 o                         
   1   5   2       2093.21       2188.06        48.78 o                         
   2   5   2       2088.80       2193.52        51.46 o                         
   3   5   2        286.88        312.66        20.70 o                         
   4   5   2        345.18        416.41        24.79 o                         
   5   5   2        755.91        734.68        34.08 o                         
  -5   6   2         62.13         71.78        17.22 o                         
  -4   6   2          0.40          4.13        10.38 o                         
  -3   6   2       1739.76       1819.95        74.81 o                         
  -2   6   2       1114.18       1125.56        58.45 o                         
  -1   6   2        745.34        689.39        45.47 o                         
   0   6   2       8767.92       9514.60       168.20 o                         
   1   6   2       1677.93       1828.08        45.98 o                         
   2   6   2       2419.84       2668.85        58.18 o                         
   3   6   2        802.06        890.54        35.26 o                         
   4   6   2        208.69        207.03        20.85 o                         
   5   6   2         41.26         35.61        10.60 o                         
   6   6   2          1.91          9.79         3.78 o                         
  -6   7   2          7.20          6.61         2.95 o                         
  -5   7   2       1710.70       1659.49        22.21 o                         
  -4   7   2         23.52         16.12         4.94 o                         
  -3   7   2        717.41        762.46        50.25 o                         
  -2   7   2        432.47        443.42        38.73 o                         
  -1   7   2       1114.22       1136.28        60.45 o                         
   0   7   2        397.68        437.22        38.69 o                         
   1   7   2          4.64         15.47         6.51 o                         
   2   7   2       9170.39       9355.62       111.27 o                         
   3   7   2        240.50        228.72        18.92 o                         
   4   7   2       6362.62       7016.59       201.26 o                         
   5   7   2         21.75         16.32         5.93 o                         
   6   7   2        493.47        551.39        10.87 o                         
   7   7   2          1.08          1.62         2.35 o                         
  -7   8   2       1158.95       1108.53        12.92 o                         
  -6   8   2         28.36         20.23         2.60 o                         
  -5   8   2       1001.16        966.50        13.89 o                         
  -4   8   2        183.30        175.30         6.54 o                         
  -3   8   2          2.15         -2.41         2.52 o                         
  -2   8   2        472.93        451.43        17.53 o                         
  -1   8   2          1.37         -7.46        11.18 o                         
   0   8   2        862.57       1031.29        60.42 o                         
   1   8   2        784.51        837.62        23.73 o                         
   2   8   2       2096.19       2115.76        29.47 o                         
   3   8   2       9425.94       9598.92       208.66 o                         
   4   8   2       3646.05       3703.38        57.59 o                         
   5   8   2          0.98          7.74         3.27 o                         
   6   8   2       1006.76       1041.70        15.00 o                         
   7   8   2        159.60        155.87         7.10 o                         
   8   8   2        454.59        448.61         9.41 o                         
  -8   9   2         28.10         17.57         2.93 o                         
  -7   9   2        213.17        191.98         6.50 o                         
  -6   9   2         41.36         43.52         3.04 o                         
  -5   9   2        373.38        374.90         8.11 o                         
  -4   9   2        232.50        207.47         5.95 o                         
  -3   9   2        105.94        105.03         4.35 o                         
  -2   9   2         36.87         23.88         2.86 o                         
  -1   9   2          1.43          4.11         2.58 o                         
   0   9   2       2679.24       2862.60        28.59 o                         
   1   9   2       1549.43       1459.90        25.31 o                         
   2   9   2       5474.85       5657.16        41.99 o                         
   3   9   2       1386.42       1336.48        19.86 o                         
   4   9   2      10262.97      10275.25       114.21 o                         
   5   9   2       1483.15       1422.12        17.75 o                         
   6   9   2          1.44          3.98         2.87 o                         
   7   9   2        161.30        168.44         5.87 o                         
   8   9   2        600.85        581.71        11.06 o                         
   9   9   2         32.27         27.53         3.21 o                         
  -9  10   2          0.29          3.87         2.29 o                         
  -8  10   2         85.05         75.58         4.51 o                         
  -7  10   2        203.57        178.73         6.36 o                         
  -6  10   2        151.98        140.41         5.29 o                         
  -5  10   2         59.80         56.06         3.69 o                         
  -4  10   2        133.73        116.73         4.39 o                         
  -3  10   2       1092.78       1069.95        16.32 o                         
  -2  10   2         33.77         58.43         3.82 o                         
  -1  10   2       1774.49       1913.98        19.20 o                         
   0  10   2       4594.95       4826.73        30.31 o                         
   1  10   2       5619.14       5643.37        29.34 o                         
   2  10   2       1126.14       1074.66        12.60 o                         
   3  10   2        816.50        868.22        11.50 o                         
   4  10   2      16290.97      16203.97        55.05 o                         
   5  10   2       2734.29       2766.93        29.99 o                         
   6  10   2       1768.38       1692.68        22.10 o                         
   7  10   2        162.68        160.78         5.99 o                         
   8  10   2        448.91        444.48         9.89 o                         
   9  10   2        176.47        173.91         7.56 o                         
  10  10   2          5.78          7.98         2.77 o                         
 -10  11   2         29.38         25.48         3.58 o                         
  -9  11   2        631.51        572.03        12.53 o                         
  -8  11   2        101.91         93.48         4.93 o                         
  -7  11   2         27.29         22.63         3.03 o                         
  -6  11   2          0.54         -1.25         2.33 o                         
  -5  11   2         39.93         40.16         3.32 o                         
  -4  11   2        194.14        174.10         5.79 o                         
  -3  11   2        292.55        268.53         7.16 o                         
  -2  11   2         27.11         17.42         3.36 o                         
  -1  11   2        429.21        414.17         8.30 o                         
   0  11   2       1168.74       1186.56        12.61 o                         
   1  11   2       1899.63       1829.34        15.63 o                         
   2  11   2       3998.44       3990.26        23.15 o                         
   3  11   2       1542.57       1577.71        15.78 o                         
   4  11   2       1777.15       1733.52        16.68 o                         
   5  11   2         30.07         27.18         3.35 o                         
   6  11   2        131.14        121.53         6.65 o                         
   7  11   2        162.17        167.07         6.08 o                         
   8  11   2        111.62        112.74         5.26 o                         
   9  11   2         63.16         61.71         4.31 o                         
  10  11   2        153.44        156.14         6.44 o                         
  11  11   2         19.03         20.35         3.62 o                         
 -11  12   2        458.69        440.16        13.51 o                         
 -10  12   2        257.49        249.49        10.20 o                         
  -9  12   2        482.48        432.84        12.98 o                         
  -8  12   2        108.90         99.35         6.94 o                         
  -7  12   2          1.61          4.32         3.01 o                         
  -6  12   2         59.05         65.29         4.55 o                         
  -5  12   2        547.25        537.52         9.24 o                         
  -4  12   2         25.43         13.70         2.36 o                         
  -3  12   2        120.06        109.90         4.50 o                         
  -2  12   2         10.73          9.38         2.68 o                         
  -1  12   2         69.00         73.37         4.32 o                         
   0  12   2         43.52         41.90         3.89 o                         
   1  12   2       3396.55       3501.87        22.16 o                         
   2  12   2      18499.09      18803.33        51.89 o                         
   3  12   2        234.29        238.64         6.72 o                         
   4  12   2       1014.56       1106.96        13.77 o                         
   5  12   2         38.31         40.47         3.30 o                         
   6  12   2         53.18         43.31         3.67 o                         
   7  12   2        298.31        281.86         8.49 o                         
   8  12   2         33.00         21.08         3.38 o                         
   9  12   2        188.30        150.61         7.17 o                         
  10  12   2        210.76        193.10         8.29 o                         
  11  12   2        136.34        120.68         7.95 o                         
  12  12   2         61.71         70.04         6.55 o                         
 -12  13   2       1418.95       1429.88        33.02 o                         
 -11  13   2        867.37        837.86        18.77 o                         
 -10  13   2        441.31        428.31        13.49 o                         
  -9  13   2          0.06         -1.74         3.87 o                         
  -8  13   2          1.34          3.42         3.93 o                         
  -7  13   2        522.58        482.11        12.24 o                         
  -6  13   2         52.50         63.93         4.74 o                         
  -5  13   2        149.18        137.97         5.71 o                         
  -4  13   2        227.34        232.16         7.06 o                         
  -3  13   2        203.87        179.46         6.23 o                         
  -2  13   2          0.89         -2.75         2.75 o                         
  -1  13   2         37.50         46.04         3.00 o                         
   0  13   2         80.34         72.03         4.14 o                         
   1  13   2          0.68          5.66         2.93 o                         
   2  13   2        360.19        340.84         9.02 o                         
   3  13   2         70.13         76.25         4.94 o                         
   4  13   2         35.17         29.63         3.42 o                         
   5  13   2        286.94        247.04         7.71 o                         
   6  13   2         11.08          3.97         2.70 o                         
   7  13   2        194.06        209.68        10.13 o                         
   8  13   2          9.09          4.32         3.24 o                         
   9  13   2       1476.35       1433.55        20.76 o                         
  10  13   2         16.89         14.38         3.83 o                         
  11  13   2         51.89         58.28         5.85 o                         
  12  13   2         79.78         85.93         7.29 o                         
  13  13   2       2832.16       2988.34        48.77 o                         
 -13  14   2         81.19         85.65         7.93 o                         
 -12  14   2       1604.77       1655.30        27.01 o                         
 -11  14   2        150.00        128.81         8.50 o                         
 -10  14   2         15.17         14.51         4.71 o                         
  -9  14   2          4.66          2.09         4.28 o                         
  -8  14   2        503.20        496.32        14.54 o                         
  -7  14   2         39.08         38.50         4.97 o                         
  -6  14   2        429.01        402.90         9.52 o                         
  -5  14   2          6.95          7.06         2.97 o                         
  -4  14   2        147.71        133.15         5.76 o                         
  -3  14   2          0.28         -1.03         2.84 o                         
  -2  14   2        129.97        142.78         5.76 o                         
  -1  14   2          4.34          3.28         2.77 o                         
   0  14   2       1464.05       1473.12        16.64 o                         
   1  14   2       2025.34       2047.20        21.39 o                         
   2  14   2        256.75        273.05         8.21 o                         
   3  14   2       2748.32       2712.84        27.59 o                         
   4  14   2        530.05        564.85        12.85 o                         
   5  14   2         15.35          8.36         3.24 o                         
   6  14   2          1.87          2.05         3.55 o                         
   7  14   2         99.82        104.42         5.55 o                         
   8  14   2        336.68        318.00        11.84 o                         
   9  14   2        386.84        405.98        13.34 o                         
  10  14   2        266.47        268.48         9.77 o                         
  11  14   2        573.77        562.45        14.39 o                         
  12  14   2        397.90        402.51        12.52 o                         
  13  14   2       2249.03       2298.81        28.37 o                         
  14  14   2        144.30        151.97         9.74 o                         
 -14  15   2       3727.87       4104.11        45.09 o                         
 -13  15   2       2826.15       2939.98        36.82 o                         
 -12  15   2       3427.95       3566.46        40.11 o                         
 -11  15   2       3169.37       3255.97        40.88 o                         
 -10  15   2       1055.90       1075.11        21.70 o                         
  -9  15   2          8.07         11.08         5.10 o                         
  -8  15   2        689.92        696.26        17.34 o                         
  -7  15   2       1917.32       1862.27        24.59 o                         
  -6  15   2          5.82          9.14         3.39 o                         
  -5  15   2        799.03        742.13        12.86 o                         
  -4  15   2        399.30        385.73         9.37 o                         
  -3  15   2        676.39        686.83        12.19 o                         
  -2  15   2         53.96         54.50         4.14 o                         
  -1  15   2          6.19          7.26         3.05 o                         
   0  15   2         53.96         62.28         4.25 o                         
   1  15   2        164.85        174.23         6.21 o                         
   2  15   2         52.03         54.38         5.03 o                         
   3  15   2         89.17         89.12         5.86 o                         
   4  15   2         46.87         50.53         4.83 o                         
   5  15   2         61.75         50.73         4.85 o                         
   6  15   2          0.85         -2.92         4.12 o                         
   7  15   2         16.49          9.92         3.33 o                         
   8  15   2         89.80        104.09         7.16 o                         
   9  15   2         32.29         40.43         6.27 o                         
  10  15   2         47.63         41.36         6.62 o                         
  11  15   2         48.25         52.79         6.67 o                         
  12  15   2        176.65        191.07        10.57 o                         
  13  15   2         11.22         14.79         5.33 o                         
  14  15   2         60.32         71.97         7.67 o                         
  15  15   2         10.90         24.01         6.55 o                         
 -15  16   2        242.11        256.31        12.88 o                         
 -14  16   2        121.77        142.30        10.52 o                         
 -13  16   2        445.28        492.39        16.70 o                         
 -12  16   2        510.40        554.56        16.73 o                         
 -11  16   2         49.09         41.14         5.96 o                         
 -10  16   2         10.86         10.90         5.91 o                         
  -9  16   2       1572.86       1603.81        26.66 o                         
  -8  16   2       1989.00       2079.87        29.87 o                         
  -7  16   2       1185.85       1210.22        20.35 o                         
  -6  16   2        128.86        121.52         6.10 o                         
  -5  16   2        304.71        303.59         8.70 o                         
  -4  16   2        193.25        171.41         6.69 o                         
  -3  16   2          0.15         -2.38         3.21 o                         
  -2  16   2        321.77        296.80         8.43 o                         
  -1  16   2        251.86        237.50         7.57 o                         
   0  16   2        139.76        120.63         5.65 o                         
   1  16   2        212.82        192.79         6.74 o                         
   2  16   2         19.21         14.32         3.71 o                         
   3  16   2        123.34        132.69         6.87 o                         
   4  16   2         67.51         59.05         5.19 o                         
   5  16   2        153.72        150.21         7.48 o                         
   6  16   2        691.11        629.62        19.33 o                         
   7  16   2         58.24         47.92         4.89 o                         
   8  16   2         36.81         33.35         4.61 o                         
   9  16   2         53.67         62.74         6.36 o                         
  10  16   2        265.67        288.33        12.18 o                         
  11  16   2         94.40        101.79         9.97 o                         
  12  16   2         92.25         87.35         7.78 o                         
  13  16   2       1664.24       1736.71        30.48 o                         
  14  16   2        402.02        426.22        15.77 o                         
  15  16   2        413.85        437.65        16.04 o                         
  16  16   2       1350.76       1472.66        28.73 o                         
 -16  17   2        231.67        259.24        11.92 o                         
 -15  17   2         12.83         15.56         5.86 o                         
 -14  17   2        210.70        200.89        11.85 o                         
 -13  17   2          1.43          4.03         5.73 o                         
 -12  17   2        270.82        278.24        12.88 o                         
 -11  17   2          5.96         13.18         5.76 o                         
 -10  17   2         91.17         80.26         7.99 o                         
  -9  17   2       6308.57       6470.51        54.09 o                         
  -8  17   2        644.54        699.36        18.37 o                         
  -7  17   2       2394.90       2421.81        29.79 o                         
  -6  17   2        806.27        806.62        14.08 o                         
  -5  17   2         18.09          9.55         3.82 o                         
  -4  17   2         19.21         12.60         3.81 o                         
  -3  17   2        449.11        449.21        10.41 o                         
  -2  17   2         45.15         37.69         4.01 o                         
  -1  17   2         40.36         34.42         3.79 o                         
   0  17   2        151.00        142.42         6.20 o                         
   1  17   2         12.51         11.91         3.90 o                         
   2  17   2         27.49         22.33         4.19 o                         
   3  17   2        178.46        158.84         7.62 o                         
   4  17   2        148.38        141.63         7.17 o                         
   5  17   2        100.84         99.55         6.33 o                         
   6  17   2        110.94         93.12         7.12 o                         
   7  17   2        129.27        131.20         6.99 o                         
   8  17   2         64.38         60.80         5.36 o                         
   9  17   2          2.03          3.84         3.96 o                         
  10  17   2          0.91          3.48         4.03 o                         
  11  17   2         99.28        111.08         9.64 o                         
  12  17   2         18.79         23.01         6.01 o                         
  13  17   2         28.44         34.88         7.96 o                         
  14  17   2         51.02         64.40         9.40 o                         
  15  17   2        938.46        998.86        23.46 o                         
  16  17   2          9.40         13.97         5.68 o                         
  17  17   2        200.97        214.30        11.47 o                         
 -17  18   2          2.89          1.93         4.80 o                         
 -16  18   2        269.51        271.97        13.09 o                         
 -15  18   2         62.06         78.16        10.48 o                         
 -14  18   2        107.20        114.25         9.60 o                         
 -13  18   2         93.81         91.10         7.56 o                         
 -12  18   2         90.00         89.21         8.55 o                         
 -11  18   2       1584.72       1692.24        29.54 o                         
 -10  18   2        261.51        287.81        13.33 o                         
  -9  18   2       2739.11       2948.84        37.07 o                         
  -8  18   2        990.15       1036.55        19.66 o                         
  -7  18   2       1180.35       1183.07        20.72 o                         
  -6  18   2        287.45        328.69        10.35 o                         
  -5  18   2        174.20        168.04         7.00 o                         
  -4  18   2        329.91        332.36         9.33 o                         
  -3  18   2         60.43         52.99         4.59 o                         
  -2  18   2         49.71         45.47         5.04 o                         
  -1  18   2          0.43          0.01         3.39 o                         
   0  18   2         74.43         76.02         4.99 o                         
   1  18   2         90.35         82.50         5.69 o                         
   2  18   2         72.24         61.75         4.98 o                         
   3  18   2        364.87        355.56        15.16 o                         
   4  18   2        566.34        592.29        13.85 o                         
   5  18   2          2.68         -0.17         3.24 o                         
   6  18   2         37.98         34.37         5.33 o                         
   7  18   2        235.99        235.66         9.15 o                         
   8  18   2         20.92         38.22         5.15 o                         
   9  18   2        384.71        425.57        12.52 o                         
  10  18   2         35.27         46.09         5.86 o                         
  11  18   2       1154.08       1184.23        21.14 o                         
  12  18   2        427.53        488.07        16.10 o                         
  13  18   2       1936.77       2005.04        31.70 o                         
  14  18   2         63.99         88.84         8.37 o                         
  15  18   2         73.02         88.01         8.29 o                         
  16  18   2        510.78        560.38        17.13 o                         
  17  18   2        196.34        191.06        10.69 o                         
  18  18   2        172.09        188.33        10.25 o                         
 -18  19   2          0.01          0.73         4.43 o                         
 -17  19   2         16.89         13.97         4.85 o                         
 -16  19   2          0.71          5.75         5.26 o                         
 -15  19   2        204.23        205.31        11.65 o                         
 -14  19   2         22.37         13.93         6.93 o                         
 -13  19   2        115.76        122.69         9.95 o                         
 -12  19   2          0.21         -0.49         5.27 o                         
 -11  19   2        108.84        121.47         8.36 o                         
 -10  19   2        165.60        181.36         9.81 o                         
  -9  19   2        994.71       1110.13        21.23 o                         
  -8  19   2       1124.03       1204.24        21.86 o                         
  -7  19   2         45.01         60.36         6.18 o                         
  -6  19   2        155.78        154.23         7.78 o                         
  -5  19   2         20.90         23.81         4.18 o                         
  -4  19   2        144.54        139.55         6.63 o                         
  -3  19   2          0.01         -3.94         3.94 o                         
  -2  19   2          9.00          3.72         3.35 o                         
  -1  19   2        561.08        567.70        11.93 o                         
   0  19   2         16.06          9.01         4.02 o                         
   1  19   2         26.05         13.66         4.19 o                         
   2  19   2        163.46        167.77         7.56 o                         
   3  19   2         89.47         77.81         5.57 o                         
   4  19   2         88.21         96.75         6.61 o                         
   5  19   2          0.68          2.22         3.35 o                         
   6  19   2         11.91         10.00         5.31 o                         
   7  19   2        132.64        123.01         9.52 o                         
   8  19   2         39.99         47.66         6.87 o                         
   9  19   2        216.77        215.25        11.19 o                         
  10  19   2         11.49         19.02         4.70 o                         
  11  19   2        170.82        178.51         8.98 o                         
  12  19   2          6.38         14.84         4.95 o                         
  13  19   2        430.88        457.92        13.83 o                         
  14  19   2         54.82         90.62         7.49 o                         
  15  19   2         13.21         29.43         5.82 o                         
  16  19   2         10.61          8.91         5.13 o                         
  17  19   2         96.32        100.06         7.98 o                         
  18  19   2          6.26         -1.64         4.03 o                         
  19  19   2         41.83         41.19         5.10 o                         
 -19  20   2         37.94         46.03         4.77 o                         
 -18  20   2         83.84         90.03         7.37 o                         
 -17  20   2         21.52         19.17         4.70 o                         
 -16  20   2        222.35        232.47        11.79 o                         
 -15  20   2          9.14         12.73         5.89 o                         
 -14  20   2          0.13         -4.27         5.77 o                         
 -13  20   2        235.97        260.80        13.14 o                         
 -12  20   2        131.35        161.80         9.22 o                         
 -11  20   2        582.89        605.49        16.02 o                         
 -10  20   2        376.51        401.98        15.97 o                         
  -9  20   2       2153.81       2263.42        40.25 o                         
  -8  20   2         12.71         24.95         5.71 o                         
  -7  20   2        519.36        506.93        14.52 o                         
  -6  20   2        188.45        190.77         8.66 o                         
  -5  20   2          0.56          0.90         3.89 o                         
  -4  20   2        103.20         90.04         5.79 o                         
  -3  20   2          3.10          2.20         3.50 o                         
  -2  20   2        310.13        339.46         9.65 o                         
  -1  20   2         45.26         53.58         4.74 o                         
   0  20   2        322.76        318.13        10.19 o                         
   1  20   2          2.37         -4.02         4.02 o                         
   2  20   2         90.76         78.65         5.85 o                         
   3  20   2         14.04          8.96         5.68 o                         
   4  20   2          0.06          3.04         3.98 o                         
   5  20   2         16.23         19.62         5.95 o                         
   6  20   2          2.21         -1.22         4.33 o                         
   7  20   2        332.37        332.86        13.28 o                         
   8  20   2        503.04        473.81        15.73 o                         
   9  20   2        473.41        421.79        15.06 o                         
  10  20   2        902.24        869.94        21.02 o                         
  11  20   2        521.53        502.30        16.36 o                         
  12  20   2         27.24         51.86         7.74 o                         
  13  20   2       2984.56       3151.45        39.66 o                         
  14  20   2       2291.60       2502.87        30.19 o                         
  15  20   2       2052.88       2211.18        30.65 o                         
  16  20   2        960.82       1041.54        19.21 o                         
  17  20   2        133.51        140.24         8.89 o                         
  18  20   2        209.23        232.33        11.32 o                         
  19  20   2         14.27         17.54         4.71 o                         
  20  20   2         27.66         33.36         4.84 o                         
 -20  21   2          7.15          4.41         4.81 o                         
 -19  21   2         16.88         17.92         3.78 o                         
 -18  21   2          4.92          5.92         4.56 o                         
 -17  21   2          0.00         -4.68         4.68 o                         
 -16  21   2          4.53          1.21         4.51 o                         
 -15  21   2        103.81        110.11         8.79 o                         
 -14  21   2          3.17          3.72         6.08 o                         
 -13  21   2          5.83         11.24         5.67 o                         
 -12  21   2         71.00         84.29         8.50 o                         
 -11  21   2         13.70         15.58         5.04 o                         
 -10  21   2         25.42         25.52         5.63 o                         
  -9  21   2        287.32        302.58        11.85 o                         
  -8  21   2         45.29         51.10         6.57 o                         
  -7  21   2        173.02        199.92         9.76 o                         
  -6  21   2        182.72        203.53         8.90 o                         
  -5  21   2        402.23        421.26        11.10 o                         
  -4  21   2          4.19          0.80         3.78 o                         
  -3  21   2         22.57         18.49         3.97 o                         
  -2  21   2        125.97        135.29         6.71 o                         
  -1  21   2        188.14        170.00         8.22 o                         
   0  21   2         72.62         63.73         5.80 o                         
   1  21   2         23.78         19.26         4.20 o                         
   2  21   2         57.08         55.68         5.54 o                         
   3  21   2        140.11        133.00         8.51 o                         
   4  21   2         49.45         50.36         5.11 o                         
   5  21   2          0.71         -4.04         5.56 o                         
   6  21   2         33.58         18.56         5.59 o                         
   7  21   2         51.16         34.95         6.74 o                         
   8  21   2         23.94         17.04         4.87 o                         
   9  21   2         33.59         24.55         5.64 o                         
  10  21   2        149.02        149.57        10.35 o                         
  11  21   2        582.04        608.40        17.62 o                         
  12  21   2        365.92        367.16        14.05 o                         
  13  21   2        201.27        270.14        12.28 o                         
  14  21   2        264.72        311.33        12.95 o                         
  15  21   2        270.96        296.87        18.82 o                         
  16  21   2         18.88         21.13         5.23 o                         
  17  21   2         32.52         40.73         5.58 o                         
  18  21   2          0.14         -0.64         5.34 o                         
  19  21   2          7.64          4.16         5.44 o                         
  20  21   2         76.76         96.56         8.33 o                         
  21  21   2          6.11          4.70         4.66 o                         
 -21  22   2         29.56         41.19         7.10 o                         
 -20  22   2         21.64         28.53         5.30 o                         
 -19  22   2         52.55         75.32         7.55 o                         
 -18  22   2         10.65         11.49         3.36 o                         
 -17  22   2         15.48         13.39         5.43 o                         
 -16  22   2         70.12         83.56         7.33 o                         
 -15  22   2         99.27        101.41         8.50 o                         
 -14  22   2          3.06          5.78         5.00 o                         
 -13  22   2         88.90        103.93         8.76 o                         
 -12  22   2         10.38          9.33         5.53 o                         
 -11  22   2          2.75          0.55         5.70 o                         
 -10  22   2         14.01         14.23         4.92 o                         
  -9  22   2        584.22        647.98        26.33 o                         
  -8  22   2        420.24        419.97        14.47 o                         
  -7  22   2          0.92          4.46         4.70 o                         
  -6  22   2          2.89         -2.71         4.49 o                         
  -5  22   2        242.89        231.21         9.39 o                         
  -4  22   2        736.65        730.57        14.12 o                         
  -3  22   2          4.36         13.59         3.89 o                         
  -2  22   2          7.43          1.10         3.52 o                         
  -1  22   2         11.09         17.24         4.86 o                         
   0  22   2          3.60         -2.19         4.97 o                         
   1  22   2         52.83         46.40         5.19 o                         
   2  22   2        241.43        255.71         9.48 o                         
   3  22   2        129.32        104.50         7.11 o                         
   4  22   2         70.01         74.05         5.68 o                         
   5  22   2        122.71         83.50         7.06 o                         
   6  22   2         64.21         67.24         6.41 o                         
   7  22   2        177.22        136.51         9.51 o                         
   8  22   2         97.64         90.70         8.06 o                         
   9  22   2        256.14        256.68        10.24 o                         
  10  22   2       1339.51       1377.36        22.03 o                         
  11  22   2        714.76        672.96        18.06 o                         
  12  22   2        157.84        126.05         8.83 o                         
  13  22   2        845.13        789.65        18.99 o                         
  14  22   2        144.91        186.03         9.74 o                         
  15  22   2        696.20        686.22        22.34 o                         
  16  22   2        627.83        667.31        21.55 o                         
  17  22   2        166.37        198.45        21.46 o                         
  18  22   2        590.62        638.30        22.87 o                         
  19  22   2         18.04         19.46         5.36 o                         
  20  22   2         29.58         19.71         3.54 o                         
  21  22   2          2.90         13.59         4.26 o                         
 -20  23   2          0.06         -4.61         4.62 o                         
 -19  23   2         44.61         47.52         5.84 o                         
 -18  23   2          8.74          7.65         3.01 o                         
 -17  23   2         14.77         12.78         4.58 o                         
 -16  23   2          0.14          3.56         3.96 o                         
 -15  23   2         59.25         63.67         6.68 o                         
 -14  23   2         70.01         82.06         7.52 o                         
 -13  23   2          5.84          5.43         4.91 o                         
 -12  23   2          4.85          4.46         5.30 o                         
 -11  23   2        225.99        263.93        12.65 o                         
 -10  23   2         18.84         25.95         6.31 o                         
  -9  23   2        224.96        221.97        13.46 o                         
  -8  23   2        101.34         92.85         9.13 o                         
  -7  23   2        266.81        314.74        15.03 o                         
  -6  23   2        229.45        229.18        12.23 o                         
  -5  23   2        297.78        365.27        11.09 o                         
  -4  23   2        283.75        251.99         8.70 o                         
  -3  23   2         27.14         51.08         4.91 o                         
  -2  23   2        658.14        630.68        15.34 o                         
  -1  23   2          5.40          2.23         4.27 o                         
   0  23   2        434.38        429.96        11.90 o                         
   1  23   2         84.16         76.15         6.02 o                         
   2  23   2          0.40         -4.55         4.55 o                         
   3  23   2          8.25         -1.63         3.83 o                         
   4  23   2         11.23          2.96         3.72 o                         
   5  23   2        491.32        452.64        13.51 o                         
   6  23   2        105.37        100.06         7.33 o                         
   7  23   2        369.53        312.27        11.17 o                         
   8  23   2         97.88         93.22         7.90 o                         
   9  23   2         15.21          5.42         4.86 o                         
  10  23   2          0.16          4.13         7.24 o                         
  11  23   2         42.65         33.20         5.68 o                         
  12  23   2         21.42         10.57         5.62 o                         
  13  23   2          0.10          1.69         4.60 o                         
  14  23   2        294.89        285.80        16.79 o                         
  15  23   2         46.25         49.63         6.11 o                         
  16  23   2        335.21        382.92        13.37 o                         
  17  23   2         60.68         57.87         6.64 o                         
  18  23   2          0.65          4.95         3.41 o                         
  19  23   2         17.78         24.93         3.89 o                         
  20  23   2         12.27         20.27         6.91 o                         
 -19  24   2          2.94         -0.70         4.71 o                         
 -18  24   2         87.02        111.76         7.76 o                         
 -17  24   2        109.99        130.83         6.22 o                         
 -16  24   2         39.19         52.90         7.14 o                         
 -15  24   2        466.42        522.20        16.66 o                         
 -14  24   2          4.10          5.08         4.68 o                         
 -13  24   2        107.55        107.26         8.10 o                         
 -12  24   2         20.69         22.49         5.46 o                         
 -11  24   2         53.81         65.14         7.34 o                         
 -10  24   2        107.96        113.77        10.35 o                         
  -9  24   2          0.07         -4.47         5.98 o                         
  -8  24   2          6.28          6.68         4.24 o                         
  -7  24   2        621.23        727.20        20.05 o                         
  -6  24   2       1773.41       1978.82        34.63 o                         
  -5  24   2        501.57        538.34        18.05 o                         
  -4  24   2        213.00        267.25        12.89 o                         
  -3  24   2        435.97        386.70        11.27 o                         
  -2  24   2        179.29        145.39         7.60 o                         
  -1  24   2        122.58         93.37         6.25 o                         
   0  24   2        445.58        395.94        15.88 o                         
   1  24   2         47.46         49.94         6.58 o                         
   2  24   2        200.56        182.76         9.38 o                         
   3  24   2        709.31        654.69        16.30 o                         
   4  24   2          0.03          3.82         6.21 o                         
   5  24   2         27.07          8.57         5.84 o                         
   6  24   2          0.75          2.32         6.07 o                         
   7  24   2        379.88        410.68        15.05 o                         
   8  24   2         34.18         20.27         7.21 o                         
   9  24   2        136.44        138.10         9.20 o                         
  10  24   2         29.27         16.42         6.85 o                         
  11  24   2          5.73         -2.40         6.25 o                         
  12  24   2          1.69          3.20         5.83 o                         
  13  24   2         92.15         78.72         6.70 o                         
  14  24   2         71.72         59.44         7.19 o                         
  15  24   2         40.82         31.50         4.73 o                         
  16  24   2        207.53        225.73        10.52 o                         
  17  24   2          0.08          0.57         4.96 o                         
  18  24   2          3.43          6.78         4.33 o                         
  19  24   2          4.62          3.65         6.03 o                         
 -18  25   2          0.11         -1.96         4.68 o                         
 -17  25   2          8.29         19.92         4.65 o                         
 -16  25   2          0.04         -1.51         3.09 o                         
 -15  25   2          1.51          1.90         3.57 o                         
 -14  25   2         10.21         15.05         4.47 o                         
 -13  25   2         36.96         50.70         5.86 o                         
 -12  25   2         24.02         29.12         5.35 o                         
 -11  25   2          1.10         -1.69         4.48 o                         
 -10  25   2          0.18          1.57         4.75 o                         
  -9  25   2          5.34         -0.25         4.76 o                         
  -8  25   2        115.34        122.06         9.06 o                         
  -7  25   2        726.47        798.21        22.06 o                         
  -6  25   2        677.64        721.47        19.38 o                         
  -5  25   2        116.04        162.37        10.34 o                         
  -4  25   2       1233.46       1307.98        32.12 o                         
  -3  25   2         31.57         51.61         7.79 o                         
  -2  25   2        401.89        385.74        12.88 o                         
  -1  25   2         26.10         12.76         6.48 o                         
   0  25   2         32.64         14.11         5.24 o                         
   1  25   2        300.90        299.79        11.40 o                         
   2  25   2        201.80        192.05         9.53 o                         
   3  25   2        777.81        731.41        16.65 o                         
   4  25   2         39.28         53.23         8.88 o                         
   5  25   2       1433.63       1459.09        26.84 o                         
   6  25   2         23.98         25.44         6.48 o                         
   7  25   2        391.32        402.20        14.41 o                         
   8  25   2         33.01         40.80         7.73 o                         
   9  25   2          9.08          6.60         5.06 o                         
  10  25   2         11.12          4.78         4.91 o                         
  11  25   2          8.64         -1.92         5.97 o                         
  12  25   2          7.14          9.11         4.35 o                         
  13  25   2         13.94         -2.56         4.14 o                         
  14  25   2         26.46         20.50        14.17 o                         
  15  25   2         60.18         68.90        18.08 o                         
  16  25   2         23.16         31.37         7.53 o                         
  17  25   2         18.82         11.25        11.90 o                         
  18  25   2         30.30         45.44         8.25 o                         
 -16  26   2        107.82        124.19        15.38 o                         
 -15  26   2         24.99         31.38         5.20 o                         
 -14  26   2         11.51          7.99         3.45 o                         
 -13  26   2         28.50         33.62         4.69 o                         
 -12  26   2          4.47          4.62         3.77 o                         
 -11  26   2         24.11         32.90         5.03 o                         
 -10  26   2        113.62        113.07         7.88 o                         
  -9  26   2          0.53          2.39         4.37 o                         
  -8  26   2        166.86        170.05         9.64 o                         
  -7  26   2         90.58        108.21         8.34 o                         
  -6  26   2       1415.97       1530.30        26.57 o                         
  -5  26   2        995.32       1121.99        49.61 o                         
  -4  26   2       1337.07       1534.41        33.55 o                         
  -3  26   2       1193.54       1250.77        30.44 o                         
  -2  26   2         28.80         25.75         5.34 o                         
  -1  26   2        445.09        438.48        13.28 o                         
   0  26   2        169.74        165.88         8.63 o                         
   1  26   2         22.29          9.79         4.40 o                         
   2  26   2          0.24         -0.75         4.07 o                         
   3  26   2        213.78        198.08         8.99 o                         
   4  26   2          6.39          5.33         8.13 o                         
   5  26   2        120.06        131.41        12.66 o                         
   6  26   2         18.10         29.62         6.46 o                         
   7  26   2        611.00        631.43        18.96 o                         
   8  26   2         41.08         43.80         8.62 o                         
   9  26   2         52.25         40.10         5.66 o                         
  10  26   2         32.17         22.08         4.76 o                         
  11  26   2          7.55          7.76         4.09 o                         
  12  26   2          5.64          1.97         5.17 o                         
  13  26   2         26.65         23.64         5.58 o                         
  14  26   2         12.32         12.37         4.51 o                         
  15  26   2          7.13         11.29        10.69 o                         
  16  26   2         26.30         29.99         7.55 o                         
 -15  27   2         60.47         56.57         8.00 o                         
 -14  27   2        115.76        126.56         9.29 o                         
 -13  27   2         20.88         27.26         3.99 o                         
 -12  27   2         37.16         44.49         4.89 o                         
 -11  27   2        113.16        127.07         7.54 o                         
 -10  27   2         59.77         51.13         5.59 o                         
  -9  27   2         44.37         49.91         5.69 o                         
  -8  27   2        149.63        153.75         8.56 o                         
  -7  27   2         26.87         36.02         5.32 o                         
  -6  27   2         78.07         84.56         9.05 o                         
  -5  27   2        259.94        270.97        14.53 o                         
  -4  27   2        206.28        218.03        13.16 o                         
  -3  27   2        202.84        217.34        13.19 o                         
  -2  27   2        138.23        127.10        10.42 o                         
  -1  27   2         12.34         16.24         6.03 o                         
   0  27   2          0.44         -3.25         3.73 o                         
   1  27   2         15.28          9.02         3.87 o                         
   2  27   2         17.39         16.22         4.11 o                         
   3  27   2         28.89         33.26         6.77 o                         
   4  27   2         61.40         66.01         7.04 o                         
   5  27   2        569.16        582.92        16.12 o                         
   6  27   2        141.59        144.71        12.86 o                         
   7  27   2        318.04        313.25        14.26 o                         
   8  27   2          5.70          4.39         4.15 o                         
   9  27   2         75.10         75.19         6.36 o                         
  10  27   2         25.76         24.05         4.43 o                         
  11  27   2         50.74         32.53         5.65 o                         
  12  27   2        129.44        106.07         9.44 o                         
  13  27   2          8.68         10.80         5.26 o                         
  14  27   2         27.25         24.34         7.23 o                         
  15  27   2         10.39         19.67         7.03 o                         
 -13  28   2          0.98         13.21         5.75 o                         
 -12  28   2          0.25          0.35         3.40 o                         
 -11  28   2          3.85          6.57         2.98 o                         
 -10  28   2        149.54        147.18         7.49 o                         
  -9  28   2          3.48          3.36         3.03 o                         
  -8  28   2         23.92         20.33         5.31 o                         
  -7  28   2          2.91          4.49         5.89 o                         
  -6  28   2         10.10          7.40         5.15 o                         
  -5  28   2         62.01         47.05         6.95 o                         
  -4  28   2        472.44        503.91        17.94 o                         
  -3  28   2        545.21        536.58        18.51 o                         
  -2  28   2        202.11        208.42        12.02 o                         
  -1  28   2          9.08          4.35         4.35 o                         
   0  28   2         18.59         13.11         4.10 o                         
   1  28   2         41.09         40.12         4.59 o                         
   2  28   2         34.03         46.60         5.96 o                         
   3  28   2        112.36         90.85         7.22 o                         
   4  28   2         12.73          6.04         4.62 o                         
   5  28   2         27.09         23.59         5.01 o                         
   6  28   2         39.02         39.72         5.36 o                         
   7  28   2        256.92        262.08        10.68 o                         
   8  28   2         61.16         67.88         5.81 o                         
   9  28   2          3.38          3.10         3.31 o                         
  10  28   2          0.20         -0.74         3.17 o                         
  11  28   2         12.48          8.03         4.23 o                         
  12  28   2         41.72         38.33         8.10 o                         
  13  28   2          2.69          4.19         5.63 o                         
 -10  29   2         34.48         29.97         4.83 o                         
  -9  29   2         13.50         11.49         3.81 o                         
  -8  29   2          2.16         -1.05         3.80 o                         
  -7  29   2          1.28         -3.38         3.90 o                         
  -6  29   2        179.65        166.19        10.18 o                         
  -5  29   2        118.21        144.62         9.60 o                         
  -4  29   2         48.57         51.92         6.55 o                         
  -3  29   2          9.24          5.69         4.95 o                         
  -2  29   2          1.82         -0.10         3.84 o                         
  -1  29   2          2.15         -1.45         3.82 o                         
   0  29   2          0.47         -3.84         3.84 o                         
   1  29   2          6.81          8.60         4.91 o                         
   2  29   2        233.29        238.78        15.11 o                         
   3  29   2          3.81         -3.01         3.59 o                         
   4  29   2        129.29        137.95         7.80 o                         
   5  29   2        296.76        331.19        14.28 o                         
   6  29   2          0.14         -3.17         4.53 o                         
   7  29   2         12.85         10.19         3.37 o                         
   8  29   2         11.64         10.28         4.53 o                         
   9  29   2          2.44          0.65         4.18 o                         
  10  29   2          2.67          4.99         5.58 o                         
  -7  30   2         26.56         30.42         6.81 o                         
  -6  30   2         11.68          7.96         3.62 o                         
  -5  30   2         75.69         84.83         6.89 o                         
  -4  30   2         41.93         44.11         5.44 o                         
  -3  30   2        102.21         93.95         9.54 o                         
  -2  30   2         31.30         30.88         4.78 o                         
  -1  30   2          0.13          4.72         5.26 o                         
   0  30   2         13.98          9.27         5.42 o                         
   1  30   2        129.72        117.21        10.50 o                         
   2  30   2         19.33         16.03         5.60 o                         
   3  30   2         20.81         28.64         8.87 o                         
   4  30   2          0.34         12.69         7.73 o                         
   5  30   2          0.13          2.24         3.87 o                         
   6  30   2         65.67         69.57         9.93 o                         
   7  30   2         87.40        109.12        11.50 o                         
   0   0   3      16357.45      16039.33       139.88 o                         
   0   1   3       1641.18       1600.78        17.35 o                         
   1   1   3          1.12          9.31         2.85 o                         
  -1   2   3          7.26          7.24         2.87 o                         
   0   2   3        282.32        254.74         7.10 o                         
   1   2   3        337.46        336.82         7.42 o                         
   2   2   3       2670.02       2601.84        22.57 o                         
  -2   3   3        356.12        345.78         8.62 o                         
  -1   3   3         14.72         17.63         2.88 o                         
   0   3   3       1179.95       1169.21        15.69 o                         
   1   3   3         30.37         41.36         3.88 o                         
   2   3   3         44.27         48.20         3.65 o                         
   3   3   3        228.62        223.83         7.14 o                         
  -3   4   3          0.39         -3.05         3.05 o                         
  -2   4   3         15.20         12.69         3.05 o                         
  -1   4   3       1367.78       1288.71        15.16 o                         
   0   4   3        597.81        600.23        11.51 o                         
   1   4   3         32.42         31.50         3.55 o                         
   2   4   3        496.45        495.72        10.27 o                         
   3   4   3        131.63        119.79         5.54 o                         
   4   4   3        187.37        165.52         6.27 o                         
  -4   5   3        590.16        564.41        11.11 o                         
  -3   5   3         13.36         14.22         3.13 o                         
  -2   5   3          8.05          6.40         2.75 o                         
  -1   5   3        261.67        235.69         6.80 o                         
   0   5   3        435.20        409.48         8.81 o                         
   1   5   3        170.67        154.23         6.89 o                         
   2   5   3        117.57         99.02         5.08 o                         
   3   5   3          5.42          4.28         2.90 o                         
   4   5   3         10.38          1.28         3.21 o                         
   5   5   3          3.37          1.48         2.94 o                         
  -5   6   3          0.42         -0.36         2.87 o                         
  -4   6   3         45.96         41.99         3.88 o                         
  -3   6   3        154.96        138.96         5.91 o                         
  -2   6   3         19.98         17.02         2.95 o                         
  -1   6   3          2.32         -1.40         2.75 o                         
   0   6   3          6.57          2.54         3.37 o                         
   1   6   3         46.31         41.68         4.26 o                         
   2   6   3        792.43        802.07        13.07 o                         
   3   6   3         86.50         80.44         4.89 o                         
   4   6   3        132.74        131.80         5.87 o                         
   5   6   3        142.37        122.88         6.21 o                         
   6   6   3        237.69        233.56         7.52 o                         
  -6   7   3        130.60        131.05         6.67 o                         
  -5   7   3        171.98        152.53         6.26 o                         
  -4   7   3        412.02        400.66         9.54 o                         
  -3   7   3         77.50         76.89         5.23 o                         
  -2   7   3        156.34        142.51         6.09 o                         
  -1   7   3         42.07         26.79         3.61 o                         
   0   7   3        324.03        314.21         8.66 o                         
   1   7   3        113.51        102.39         5.44 o                         
   2   7   3          7.75          6.07         2.80 o                         
   3   7   3          4.97          2.49         3.28 o                         
   4   7   3         29.91         32.38         3.70 o                         
   5   7   3        294.95        271.97         8.81 o                         
   6   7   3          1.10          2.40         3.47 o                         
   7   7   3        301.60        305.75         9.52 o                         
  -7   8   3         41.24         49.34         5.13 o                         
  -6   8   3        119.31        122.21         7.22 o                         
  -5   8   3         47.53         35.14         4.88 o                         
  -4   8   3        197.25        195.16         8.88 o                         
  -3   8   3         18.14         22.91         4.56 o                         
  -2   8   3          0.01         -0.22         3.61 o                         
  -1   8   3         37.12         28.53         3.23 o                         
   0   8   3        445.11        424.44         9.12 o                         
   1   8   3        127.48        119.68         5.79 o                         
   2   8   3         13.76         14.99         3.16 o                         
   3   8   3        173.14        168.81         6.50 o                         
   4   8   3        237.41        241.24         7.61 o                         
   5   8   3        278.52        283.13         8.23 o                         
   6   8   3        750.45        759.44        14.32 o                         
   7   8   3       1069.73       1072.43        17.02 o                         
   8   8   3        967.50       1010.05        19.24 o                         
  -8   9   3        643.73        643.94        15.46 o                         
  -7   9   3        270.24        258.34        11.75 o                         
  -6   9   3        274.74        276.00        10.35 o                         
  -5   9   3          0.50         -4.14         4.14 o                         
  -4   9   3         11.97         11.27         3.40 o                         
  -3   9   3        478.64        456.27        11.27 o                         
  -2   9   3          7.38          6.21         3.01 o                         
  -1   9   3        189.99        171.13         6.17 o                         
   0   9   3         27.75         25.81         3.32 o                         
   1   9   3         14.31          9.94         3.42 o                         
   2   9   3          0.67         -0.60         2.73 o                         
   3   9   3         11.02          9.61         2.82 o                         
   4   9   3         58.34         63.60         4.47 o                         
   5   9   3        586.47        558.96        11.20 o                         
   6   9   3        195.08        192.89         7.71 o                         
   7   9   3         97.34         91.48         6.97 o                         
   8   9   3         69.17         75.94         6.61 o                         
   9   9   3         22.85         26.53         5.36 o                         
  -9  10   3         34.25         34.92         7.46 o                         
  -8  10   3         31.71         37.65         6.18 o                         
  -7  10   3        338.70        359.13        11.42 o                         
  -6  10   3        100.09         84.87         6.37 o                         
  -5  10   3         14.30         10.77         3.91 o                         
  -4  10   3         26.21         22.68         3.75 o                         
  -3  10   3        213.55        205.98         8.08 o                         
  -2  10   3         40.70         45.11         4.24 o                         
  -1  10   3         24.42         23.71         3.49 o                         
   0  10   3         25.59         17.65         3.25 o                         
   1  10   3          0.00         -3.02         3.02 o                         
   2  10   3        326.53        321.37         8.77 o                         
   3  10   3          1.48          3.32         3.15 o                         
   4  10   3        117.87        122.33         6.57 o                         
   5  10   3          0.06         -0.16         2.72 o                         
   6  10   3          3.18          0.02         4.17 o                         
   7  10   3        523.40        552.14        14.39 o                         
   8  10   3       1088.21       1162.69        20.46 o                         
   9  10   3       1311.22       1348.34        22.53 o                         
  10  10   3          6.46         28.06         6.08 o                         
 -10  11   3       5541.52       5851.06        54.60 o                         
  -9  11   3         60.53         71.08        14.81 o                         
  -8  11   3        194.85        211.82         9.36 o                         
  -7  11   3        987.86        949.86        18.21 o                         
  -6  11   3        565.41        542.28        13.94 o                         
  -5  11   3          1.31         -4.23         4.23 o                         
  -4  11   3         45.39         50.84         5.57 o                         
  -3  11   3        129.21        109.03         7.25 o                         
  -2  11   3          1.79          1.66         3.16 o                         
  -1  11   3         29.87         26.93         3.55 o                         
   0  11   3         61.74         58.20         4.26 o                         
   1  11   3         12.02          8.58         3.12 o                         
   2  11   3        159.89        154.15         6.46 o                         
   3  11   3        223.78        207.68         7.38 o                         
   4  11   3         37.48         46.87         4.31 o                         
   5  11   3        184.98        175.76         6.80 o                         
   6  11   3        383.10        394.92        12.36 o                         
   7  11   3        154.35        178.36         8.98 o                         
   8  11   3        105.85         99.55         7.36 o                         
   9  11   3         23.24         21.60         6.70 o                         
  10  11   3        536.73        553.81        14.87 o                         
  11  11   3       1155.20       1126.03        31.51 o                         
 -11  12   3        729.61        759.99        24.83 o                         
 -10  12   3         18.23         98.85        13.56 o                         
  -9  12   3       4065.02       4072.86        70.63 o                         
  -8  12   3       2610.76       2497.50        34.09 o                         
  -7  12   3        334.75        370.34        14.45 o                         
  -6  12   3          1.54          3.08         4.19 o                         
  -5  12   3        385.50        382.29        12.05 o                         
  -4  12   3       1217.93       1279.76        21.31 o                         
  -3  12   3        254.72        263.99        10.27 o                         
  -2  12   3          6.28          3.15         3.22 o                         
  -1  12   3        116.87        120.03         5.97 o                         
   0  12   3         77.21         78.28         4.88 o                         
   1  12   3         43.27         52.18         4.14 o                         
   2  12   3          8.58         12.64         2.95 o                         
   3  12   3         10.08         19.40         4.45 o                         
   4  12   3        330.46        358.10         9.55 o                         
   5  12   3        212.23        192.70         8.16 o                         
   6  12   3        658.20        641.14        13.77 o                         
   7  12   3        125.63        129.27         7.04 o                         
   8  12   3        106.37        115.38         6.57 o                         
   9  12   3          3.88          0.40         6.18 o                         
  10  12   3          7.33          0.97         6.45 o                         
  11  12   3        259.05        277.21        13.20 o                         
  12  12   3        109.55        117.41        10.00 o                         
 -12  13   3        463.59        521.55        17.54 o                         
 -11  13   3        453.05        508.23        24.25 o                         
 -10  13   3         14.28         28.62        11.30 o                         
  -9  13   3       4759.82       4887.32        47.26 o                         
  -8  13   3       4382.48       4421.94        45.03 o                         
  -7  13   3       1163.80       1221.02        28.52 o                         
  -6  13   3       1665.56       1607.68        27.60 o                         
  -5  13   3        458.96        456.23        13.22 o                         
  -4  13   3        109.77        106.34         7.58 o                         
  -3  13   3         14.31         16.97         4.86 o                         
  -2  13   3         46.96         42.60         4.14 o                         
  -1  13   3        868.95        877.57        14.65 o                         
   0  13   3         23.68         20.50         3.85 o                         
   1  13   3        565.75        575.46        11.85 o                         
   2  13   3        273.35        270.32         8.71 o                         
   3  13   3       1737.77       1807.46        25.90 o                         
   4  13   3       2081.12       2091.49        24.12 o                         
   5  13   3       1123.89       1181.17        20.84 o                         
   6  13   3       1693.87       1768.97        25.36 o                         
   7  13   3         14.88         29.49         6.49 o                         
   8  13   3          9.13         12.17         5.89 o                         
   9  13   3          7.46          4.61         6.33 o                         
  10  13   3        275.86        304.12        11.34 o                         
  11  13   3         13.16          5.83         6.60 o                         
  12  13   3         35.33         40.64         7.39 o                         
  13  13   3          4.93          7.94         4.55 o                         
 -13  14   3        262.68        274.65        14.03 o                         
 -12  14   3        612.29        629.70        21.15 o                         
 -11  14   3        598.15        592.15        21.89 o                         
 -10  14   3       2201.49       2319.71        43.70 o                         
  -9  14   3        245.36        269.31        12.53 o                         
  -8  14   3        389.92        422.76        18.15 o                         
  -7  14   3       1084.28       1086.02        19.72 o                         
  -6  14   3         30.07         28.13         9.23 o                         
  -5  14   3       1010.34       1015.25        19.17 o                         
  -4  14   3        389.94        406.13        12.47 o                         
  -3  14   3       1289.88       1354.25        22.23 o                         
  -2  14   3        545.39        562.33        11.85 o                         
  -1  14   3        287.20        271.86         8.54 o                         
   0  14   3         26.70         17.25         4.47 o                         
   1  14   3        258.17        259.89         8.43 o                         
   2  14   3        495.15        498.04        12.10 o                         
   3  14   3        854.55        842.15        14.62 o                         
   4  14   3       1227.12       1255.07        25.79 o                         
   5  14   3        709.10        696.55        19.73 o                         
   6  14   3        888.71        926.66        22.53 o                         
   7  14   3        728.44        757.29        20.56 o                         
   8  14   3        407.58        422.19        13.21 o                         
   9  14   3          9.84          6.18         4.98 o                         
  10  14   3        129.44        125.56         8.04 o                         
  11  14   3         48.00         44.55         5.83 o                         
  12  14   3         74.71         78.67         8.73 o                         
  13  14   3          5.66          6.50         8.21 o                         
  14  14   3         40.39         29.11         8.26 o                         
 -14  15   3         92.34         85.12         7.57 o                         
 -13  15   3        120.49        114.51         9.84 o                         
 -12  15   3        308.68        333.98        12.75 o                         
 -11  15   3        206.73        215.60        17.91 o                         
 -10  15   3        211.92        215.93        14.68 o                         
  -9  15   3          0.00          5.31         5.80 o                         
  -8  15   3        592.34        658.99        18.73 o                         
  -7  15   3        228.04        230.98        12.14 o                         
  -6  15   3        604.09        629.95        18.33 o                         
  -5  15   3        258.45        283.91        12.14 o                         
  -4  15   3        532.93        561.21        14.44 o                         
  -3  15   3         42.82         39.95         6.17 o                         
  -2  15   3         37.03         39.22         5.15 o                         
  -1  15   3          0.03         -4.52         4.52 o                         
   0  15   3        117.78        114.48         5.98 o                         
   1  15   3        374.71        391.77        10.17 o                         
   2  15   3        662.22        685.32        13.31 o                         
   3  15   3        943.69        957.60        17.24 o                         
   4  15   3       1440.50       1480.96        26.96 o                         
   5  15   3        602.69        690.95        19.48 o                         
   6  15   3        486.48        511.37        17.14 o                         
   7  15   3        132.41        151.02        10.41 o                         
   8  15   3         93.16        118.95         9.33 o                         
   9  15   3         73.49         77.75         8.01 o                         
  10  15   3         62.37         65.41         7.65 o                         
  11  15   3         95.49         93.64         8.46 o                         
  12  15   3          0.47         -2.93         5.08 o                         
  13  15   3         67.49         60.95         7.38 o                         
  14  15   3         31.03         26.27         7.98 o                         
  15  15   3          0.18          1.22         4.41 o                         
 -15  16   3        191.34        228.42        14.21 o                         
 -14  16   3         37.49         45.03         6.44 o                         
 -13  16   3          0.71          0.71         6.57 o                         
 -12  16   3          0.00          4.18         5.19 o                         
 -11  16   3        285.35        305.40        13.42 o                         
 -10  16   3        463.57        462.57        25.11 o                         
  -9  16   3         16.93         15.92         5.88 o                         
  -8  16   3         18.11         14.37         5.71 o                         
  -7  16   3        482.26        519.43        20.81 o                         
  -6  16   3        104.03         91.65         8.52 o                         
  -5  16   3        235.15        246.61        12.16 o                         
  -4  16   3          9.96          6.82         7.43 o                         
  -3  16   3        229.49        227.05        11.76 o                         
  -2  16   3        665.39        701.98        17.02 o                         
  -1  16   3          4.52          6.37         4.06 o                         
   0  16   3          7.33          8.54         3.20 o                         
   1  16   3        506.61        498.05        11.32 o                         
   2  16   3        398.79        391.34        10.32 o                         
   3  16   3       1440.02       1464.48        20.95 o                         
   4  16   3       1187.64       1218.05        20.06 o                         
   5  16   3        383.11        348.61        10.91 o                         
   6  16   3          4.96         10.42         6.14 o                         
   7  16   3        320.56        325.30        13.80 o                         
   8  16   3        114.87        124.12         9.30 o                         
   9  16   3          0.57         -3.16         5.38 o                         
  10  16   3         33.76         40.78         6.18 o                         
  11  16   3         39.14         43.36         6.51 o                         
  12  16   3          6.48          5.58         5.23 o                         
  13  16   3         41.82         42.14         6.20 o                         
  14  16   3         55.89         53.14         6.49 o                         
  15  16   3        100.43        107.15        10.55 o                         
  16  16   3        430.80        498.70        19.20 o                         
 -16  17   3        447.96        541.04        19.50 o                         
 -15  17   3         54.62         70.52        10.03 o                         
 -14  17   3         19.34         18.39         5.11 o                         
 -13  17   3         44.66         39.15         6.27 o                         
 -12  17   3         25.92         29.97         5.68 o                         
 -11  17   3          1.32          5.89         5.35 o                         
 -10  17   3         38.34         46.08         6.80 o                         
  -9  17   3         43.20         38.32         6.26 o                         
  -8  17   3          4.71          3.76         5.26 o                         
  -7  17   3          0.98          5.06         5.35 o                         
  -6  17   3          0.69          3.37         5.30 o                         
  -5  17   3          0.60          0.31         5.57 o                         
  -4  17   3         10.51          9.65         5.48 o                         
  -3  17   3         19.24         17.99         5.88 o                         
  -2  17   3        197.46        215.99        10.11 o                         
  -1  17   3         30.49         28.80         5.48 o                         
   0  17   3         17.49         20.98         5.40 o                         
   1  17   3         83.73         91.66         6.42 o                         
   2  17   3        751.83        776.12        17.38 o                         
   3  17   3        115.26        154.40         7.76 o                         
   4  17   3        408.16        405.16        11.33 o                         
   5  17   3        105.76         86.98         6.21 o                         
   6  17   3         24.82         32.74         4.67 o                         
   7  17   3        107.60        130.36         9.41 o                         
   8  17   3         61.65         62.94         7.61 o                         
   9  17   3          5.12          4.42         5.23 o                         
  10  17   3         12.46         15.65         5.48 o                         
  11  17   3         25.46         21.08         5.60 o                         
  12  17   3         68.42         68.89         8.43 o                         
  13  17   3        132.02        153.47         9.32 o                         
  14  17   3          6.29          4.26         4.41 o                         
  15  17   3         14.38         18.61         6.65 o                         
  16  17   3         42.90         49.59         7.71 o                         
  17  17   3          5.29         15.15         4.52 o                         
 -17  18   3        151.02        183.13        11.15 o                         
 -16  18   3        205.61        239.16        19.76 o                         
 -15  18   3        377.48        458.54        35.21 o                         
 -14  18   3        149.22        178.95        16.34 o                         
 -13  18   3         74.53         72.67         7.03 o                         
 -12  18   3         94.57        109.35         8.24 o                         
 -11  18   3          0.86          6.29         5.06 o                         
 -10  18   3         98.32        100.83         8.25 o                         
  -9  18   3         60.01         73.53         7.61 o                         
  -8  18   3          8.08          8.23         5.59 o                         
  -7  18   3          6.31          4.30         5.35 o                         
  -6  18   3         39.17         44.16         6.71 o                         
  -5  18   3          2.84          3.90         5.24 o                         
  -4  18   3          2.38         -2.28         5.26 o                         
  -3  18   3          2.09         -1.88         5.36 o                         
  -2  18   3         77.53         60.22         7.21 o                         
  -1  18   3        115.06        125.40         8.00 o                         
   0  18   3         40.35         37.85         5.73 o                         
   1  18   3        845.46        869.93        21.52 o                         
   2  18   3        672.65        732.50        19.85 o                         
   3  18   3        771.88        715.16        19.57 o                         
   4  18   3          0.12          7.48         4.86 o                         
   5  18   3        259.95        220.98        12.06 o                         
   6  18   3          1.40         -3.28         4.70 o                         
   7  18   3          1.11          1.19         3.78 o                         
   8  18   3         15.63         14.82         4.62 o                         
   9  18   3         68.64         73.32         7.59 o                         
  10  18   3         11.09         15.61         7.02 o                         
  11  18   3         10.94         11.82         5.35 o                         
  12  18   3        120.61        136.07         8.95 o                         
  13  18   3        275.16        314.85        12.39 o                         
  14  18   3         63.10         65.56         6.73 o                         
  15  18   3          1.10          3.10         4.16 o                         
  16  18   3         32.02         35.14         6.91 o                         
  17  18   3        764.60        806.21        26.82 o                         
  18  18   3        345.55        375.66        19.03 o                         
 -18  19   3        308.25        362.25        16.73 o                         
 -17  19   3         64.34         60.70         6.93 o                         
 -16  19   3        107.15         90.41         6.43 o                         
 -15  19   3          3.51          2.84         3.92 o                         
 -14  19   3         11.73         17.79         6.35 o                         
 -13  19   3         75.67         74.48         9.29 o                         
 -12  19   3         11.97         13.39         9.09 o                         
 -11  19   3         50.39         60.67         6.76 o                         
 -10  19   3         34.75         40.91         6.22 o                         
  -9  19   3         10.87         12.14         5.29 o                         
  -8  19   3          8.32          7.86         5.03 o                         
  -7  19   3        134.83        157.62         9.60 o                         
  -6  19   3         21.53         22.43         5.75 o                         
  -5  19   3        109.98        118.63         8.87 o                         
  -4  19   3         42.78         36.64         9.28 o                         
  -3  19   3        109.18        125.27         9.19 o                         
  -2  19   3          0.81         -5.57         5.57 o                         
  -1  19   3         17.91         16.76         4.88 o                         
   0  19   3         52.88         69.06         8.11 o                         
   1  19   3        115.16        134.08        10.05 o                         
   2  19   3         24.99         21.51         6.68 o                         
   3  19   3        604.84        605.51        18.05 o                         
   4  19   3        337.45        354.41        13.01 o                         
   5  19   3          0.68          1.40         4.10 o                         
   6  19   3         26.38         27.13         6.45 o                         
   7  19   3        121.69        124.61         7.76 o                         
   8  19   3          4.06          2.83         4.30 o                         
   9  19   3         65.18         80.54         6.41 o                         
  10  19   3          0.66         -0.74         4.20 o                         
  11  19   3          4.11          2.36         4.02 o                         
  12  19   3          1.96          3.51         4.83 o                         
  13  19   3          2.96          6.37         4.16 o                         
  14  19   3         18.67         29.51         5.05 o                         
  15  19   3        126.31        128.92         7.67 o                         
  16  19   3         29.37         41.75         6.59 o                         
  17  19   3        699.80        728.67        32.48 o                         
  18  19   3          0.44         11.31         7.82 o                         
  19  19   3        152.59        217.65        14.73 o                         
 -18  20   3        475.07        524.94        22.23 o                         
 -17  20   3         34.32         58.56         6.51 o                         
 -16  20   3        146.23        184.73        10.76 o                         
 -15  20   3         91.76         78.63        10.88 o                         
 -14  20   3         17.22         16.62         5.94 o                         
 -13  20   3         22.29         24.64         4.93 o                         
 -12  20   3         29.83         29.64         5.71 o                         
 -11  20   3         24.60         22.37         5.10 o                         
 -10  20   3         60.04         70.80         6.99 o                         
  -9  20   3         21.88         19.50         5.26 o                         
  -8  20   3         32.34         33.76         5.56 o                         
  -7  20   3          0.78          3.57         4.87 o                         
  -6  20   3         43.21         43.87         6.33 o                         
  -5  20   3        103.93        128.07         8.92 o                         
  -4  20   3         99.80         90.88         8.00 o                         
  -3  20   3         73.93         57.85         9.60 o                         
  -2  20   3         88.06         79.96        10.84 o                         
  -1  20   3         10.41          0.67         6.93 o                         
   0  20   3         28.41         24.38         6.24 o                         
   1  20   3         85.32        102.26         8.72 o                         
   2  20   3          0.35          7.90         6.33 o                         
   3  20   3        651.05        645.32        18.23 o                         
   4  20   3         45.83         36.48         6.90 o                         
   5  20   3        717.62        721.51        18.96 o                         
   6  20   3        165.47        164.52         8.54 o                         
   7  20   3         87.92         76.09         6.30 o                         
   8  20   3          3.79         -0.88         4.03 o                         
   9  20   3          2.55         -0.30         3.84 o                         
  10  20   3          1.22          3.71         5.38 o                         
  11  20   3          0.08         -3.65         3.92 o                         
  12  20   3          2.84          5.17         3.74 o                         
  13  20   3         63.41         65.58         5.38 o                         
  14  20   3        280.60        326.88         9.83 o                         
  15  20   3        143.10        149.98         6.76 o                         
  16  20   3         61.90         80.37         5.98 o                         
  17  20   3          5.06         12.40         4.66 o                         
  18  20   3        258.92        271.38        15.59 o                         
 -17  21   3          0.05          4.13         4.98 o                         
 -16  21   3         55.33         74.86         6.79 o                         
 -15  21   3          6.75          3.71         4.01 o                         
 -14  21   3          0.49         -0.35         3.80 o                         
 -13  21   3         22.02         21.83         4.35 o                         
 -12  21   3        194.15        206.94        16.73 o                         
 -11  21   3         43.44         51.96         8.32 o                         
 -10  21   3         57.54         65.62         6.68 o                         
  -9  21   3         51.19         66.22         6.61 o                         
  -8  21   3         12.17         16.66         4.97 o                         
  -7  21   3          0.03          2.21         4.32 o                         
  -6  21   3          0.49         -1.87         4.41 o                         
  -5  21   3         53.17         61.55         6.49 o                         
  -4  21   3          0.12          1.70         5.22 o                         
  -3  21   3          0.83         -1.72         4.51 o                         
  -2  21   3         45.48         31.93         8.16 o                         
  -1  21   3        202.21        195.90        12.61 o                         
   0  21   3         13.17         -0.04         7.50 o                         
   1  21   3         98.37         96.89         8.24 o                         
   2  21   3         26.69         28.32         6.40 o                         
   3  21   3         97.77         78.57         7.85 o                         
   4  21   3          3.98         11.38         5.72 o                         
   5  21   3          0.68         -5.42         5.42 o                         
   6  21   3         81.72         72.53         7.27 o                         
   7  21   3          3.31         -5.30         5.30 o                         
   8  21   3         51.99         56.71         5.30 o                         
   9  21   3         13.15          6.78         7.01 o                         
  10  21   3          0.99          0.04         3.57 o                         
  11  21   3         12.64          9.28         3.60 o                         
  12  21   3         18.60         19.84         3.76 o                         
  13  21   3         12.07          8.90         3.13 o                         
  14  21   3         15.48         13.61         3.31 o                         
  15  21   3        107.69         94.46         5.14 o                         
  16  21   3        142.56        166.96         7.32 o                         
  17  21   3         43.84         45.92         7.61 o                         
 -15  22   3          0.05         -0.04         5.01 o                         
 -14  22   3          2.16          3.03         3.10 o                         
 -13  22   3         10.16         17.38         3.89 o                         
 -12  22   3         36.48         36.29         4.75 o                         
 -11  22   3         46.16         55.76         9.17 o                         
 -10  22   3          5.07          8.79         4.84 o                         
  -9  22   3        235.34        289.68        11.18 o                         
  -8  22   3         58.70         60.67         6.14 o                         
  -7  22   3          6.94          6.74         4.26 o                         
  -6  22   3          1.76          3.05         4.14 o                         
  -5  22   3         34.32         23.48         4.79 o                         
  -4  22   3        318.17        312.23        15.88 o                         
  -3  22   3        225.97        211.32        10.02 o                         
  -2  22   3          0.00        -11.76        12.69 o                         
  -1  22   3        108.67         94.55        10.28 o                         
   0  22   3         48.81         38.82         8.99 o                         
   1  22   3        103.90         71.37         7.34 o                         
   2  22   3        623.05        618.41        19.35 o                         
   3  22   3         44.97         51.13         8.66 o                         
   4  22   3        648.75        661.96        25.40 o                         
   5  22   3        211.27        227.31        10.83 o                         
   6  22   3        563.75        575.69        15.81 o                         
   7  22   3         52.11         44.56         5.86 o                         
   8  22   3        283.36        294.47        11.22 o                         
   9  22   3          0.35         -4.47         4.47 o                         
  10  22   3         36.14         28.07         4.71 o                         
  11  22   3          4.21          4.95         3.76 o                         
  12  22   3        134.48        140.68         6.40 o                         
  13  22   3         32.20         36.43         3.80 o                         
  14  22   3         43.68         52.01         5.84 o                         
  15  22   3        257.33        315.74        16.88 o                         
 -14  23   3          0.02         -1.93         4.15 o                         
 -13  23   3         16.00          7.23         3.53 o                         
 -12  23   3         77.62         75.66         5.72 o                         
 -11  23   3         84.78         94.84         8.43 o                         
 -10  23   3         22.38         19.79         5.06 o                         
  -9  23   3         23.98         31.06         5.69 o                         
  -8  23   3         45.83         57.43         6.69 o                         
  -7  23   3        106.29        101.98         7.02 o                         
  -6  23   3         10.89         10.28         4.33 o                         
  -5  23   3         34.31         17.55         5.52 o                         
  -4  23   3        102.14        102.36         8.93 o                         
  -3  23   3          1.48          4.53         5.20 o                         
  -2  23   3         66.10         70.25        12.27 o                         
  -1  23   3         26.61         14.58         6.39 o                         
   0  23   3          1.33         -8.58        15.57 o                         
   1  23   3         21.54         12.46        15.73 o                         
   2  23   3         65.41         52.46         6.95 o                         
   3  23   3         14.23          7.57         4.67 o                         
   4  23   3        265.96        283.32        11.28 o                         
   5  23   3         44.70         52.38         6.30 o                         
   6  23   3        272.49        296.46        11.20 o                         
   7  23   3          3.54          9.37         6.59 o                         
   8  23   3        101.81        102.44         7.36 o                         
   9  23   3          0.01         -4.58         4.58 o                         
  10  23   3         38.47         38.60         4.66 o                         
  11  23   3         49.65         38.61         4.47 o                         
  12  23   3         21.25         22.80         4.49 o                         
  13  23   3          0.98          0.96         5.24 o                         
  14  23   3         12.14          8.34         5.43 o                         
 -12  24   3        252.06        304.67        16.68 o                         
 -11  24   3         13.38         26.15         4.01 o                         
 -10  24   3         30.62         41.15         5.78 o                         
  -9  24   3         22.98         23.23         4.96 o                         
  -8  24   3         12.06         14.89         9.68 o                         
  -7  24   3         23.60         22.76         4.02 o                         
  -6  24   3         62.90         73.12         6.06 o                         
  -5  24   3        183.10        166.62        17.44 o                         
  -4  24   3         22.81         11.20         4.79 o                         
  -3  24   3        130.24         94.38         8.15 o                         
  -2  24   3        101.98         87.01        20.17 o                         
  -1  24   3        368.99        391.66        31.63 o                         
   0  24   3          0.16         -4.95         4.95 o                         
   1  24   3         13.70          7.24        10.30 o                         
   2  24   3        118.94         90.78        11.15 o                         
   3  24   3         57.16         49.35         5.72 o                         
   4  24   3        346.69        332.17        11.83 o                         
   5  24   3          0.88          8.33         4.48 o                         
   6  24   3        572.41        539.31        16.49 o                         
   7  24   3        129.83        136.29         7.35 o                         
   8  24   3        307.49        288.40        18.76 o                         
   9  24   3        115.56         92.29         6.25 o                         
  10  24   3          0.81         -0.98         4.47 o                         
  11  24   3          4.05          3.46         8.11 o                         
  12  24   3          2.00         -0.52         4.97 o                         
 -10  25   3        411.48        431.11        19.86 o                         
  -9  25   3        193.97        189.18        13.61 o                         
  -8  25   3          4.89         14.59         6.77 o                         
  -7  25   3        708.83        690.45        25.79 o                         
  -6  25   3         97.01         84.05         7.72 o                         
  -5  25   3         84.64         77.32         9.61 o                         
  -4  25   3         23.12         14.24        15.00 o                         
  -3  25   3         17.94          6.28         5.97 o                         
  -2  25   3         53.42         56.43        12.88 o                         
  -1  25   3         51.20         48.74         6.02 o                         
   0  25   3        167.47        167.17        20.75 o                         
   1  25   3         13.92          5.00         4.00 o                         
   2  25   3         16.60          8.85         5.39 o                         
   3  25   3          9.58          2.30         3.85 o                         
   4  25   3         13.64         13.69         3.57 o                         
   5  25   3          9.58          2.75         4.65 o                         
   6  25   3          0.60          3.64         2.96 o                         
   7  25   3          6.50          3.14         5.81 o                         
   8  25   3         82.01         77.13         6.90 o                         
   9  25   3          2.58         -2.73         7.76 o                         
  10  25   3          0.08         -0.46         4.59 o                         
  -7  26   3         29.94         29.57         6.80 o                         
  -6  26   3         79.94         62.78         8.71 o                         
  -5  26   3         13.22         37.32         7.31 o                         
  -4  26   3         61.30         61.70         9.10 o                         
  -3  26   3          9.67         14.51         6.21 o                         
  -2  26   3         21.13          9.70         4.57 o                         
  -1  26   3          0.02         -0.18         3.16 o                         
   0  26   3          1.15          2.24         5.47 o                         
   1  26   3          8.89         12.09         6.46 o                         
   2  26   3          1.17         -5.72         6.02 o                         
   3  26   3         95.55         86.46        10.41 o                         
   4  26   3        112.01        100.38        10.62 o                         
   5  26   3         56.04         57.70         8.94 o                         
   6  26   3          0.06         -1.25         4.76 o                         
   7  26   3         42.74         32.82         6.57 o                         
  -2  27   3          0.22          1.30         4.42 o                         
  -1  27   3         46.50         36.03         6.55 o                         
   0  27   3         16.51         12.93         5.19 o                         
   1  27   3          0.36          2.10         4.65 o                         
   2  27   3          3.09         -4.91         4.91 o                         
   0   0   4         66.70         70.11        13.69 o                         
   0   1   4        271.33        263.89        10.41 o                         
   1   1   4          0.50          2.46         4.89 o                         
  -1   2   4         75.14         66.42         6.79 o                         
   0   2   4         29.27         35.31         6.87 o                         
   1   2   4         26.39         33.58         5.73 o                         
   2   2   4        357.07        377.70        12.26 o                         
  -2   3   4        181.60        187.68         9.29 o                         
  -1   3   4        173.09        196.14        10.85 o                         
   0   3   4        991.42       1065.59        24.16 o                         
   1   3   4         10.37         23.63         7.26 o                         
   2   3   4        112.81        100.86         7.46 o                         
   3   3   4          2.30          8.64         4.53 o                         
  -3   4   4         20.61          7.82         4.24 o                         
  -2   4   4         20.39         23.53         5.14 o                         
  -1   4   4        289.75        307.59        11.25 o                         
   0   4   4        637.15        669.83        16.08 o                         
   1   4   4        162.77        192.58        11.69 o                         
   2   4   4        436.57        447.58        11.40 o                         
   3   4   4          0.73         -2.58         3.96 o                         
   4   4   4          5.19         -1.62         5.02 o                         
  -4   5   4          2.80         -1.37         3.28 o                         
  -3   5   4         51.57         43.48         4.38 o                         
  -2   5   4        111.97        108.72         6.13 o                         
  -1   5   4          7.53          9.04         3.98 o                         
   0   5   4        359.01        405.72        10.87 o                         
   1   5   4         13.41         15.36         4.10 o                         
   2   5   4        324.91        317.83         9.71 o                         
   3   5   4          1.47         -3.77         4.40 o                         
   4   5   4         47.48         45.49         4.72 o                         
   5   5   4         70.48         68.01         4.56 o                         
  -5   6   4         12.14         15.25         3.34 o                         
  -4   6   4         25.82         23.35         3.36 o                         
  -3   6   4         25.02         22.94         4.02 o                         
  -2   6   4          4.81         -2.67         3.45 o                         
  -1   6   4          2.77          2.32         3.51 o                         
   0   6   4         66.88         70.46         5.46 o                         
   1   6   4         14.10         12.26         3.82 o                         
   2   6   4        136.96        144.51         6.97 o                         
   3   6   4          0.53         -0.25         3.67 o                         
   4   6   4          3.00          4.33         3.87 o                         
   5   6   4         15.82         16.86         3.27 o                         
   6   6   4         85.36         80.41         5.33 o                         
  -6   7   4        201.45        221.93         8.39 o                         
  -5   7   4        209.38        222.90         8.36 o                         
  -4   7   4          7.52          6.66         3.64 o                         
  -3   7   4        294.54        300.55         9.62 o                         
  -2   7   4         13.57         13.49         3.73 o                         
  -1   7   4         68.18         64.41         4.97 o                         
   0   7   4          5.99          0.01         3.54 o                         
   1   7   4        299.26        286.98         9.20 o                         
   2   7   4        218.58        228.74         8.30 o                         
   3   7   4         52.54         48.74         4.71 o                         
   4   7   4          2.29         -0.25         3.95 o                         
   5   7   4          6.22          1.60         4.30 o                         
   6   7   4         46.03         42.64         4.06 o                         
   7   7   4         15.25          9.19         3.88 o                         
  -7   8   4         15.52         12.47         3.97 o                         
  -6   8   4         34.62         30.50         4.44 o                         
  -5   8   4         32.57         34.66         4.59 o                         
  -4   8   4         45.46         54.06         4.98 o                         
  -3   8   4         10.95         11.57         4.55 o                         
  -2   8   4         25.89         29.25         4.97 o                         
  -1   8   4         80.93         73.79         6.31 o                         
   0   8   4        101.04         96.44         5.75 o                         
   1   8   4          0.49          0.38         3.46 o                         
   2   8   4         46.54         45.85         4.56 o                         
   3   8   4         24.95         29.86         4.18 o                         
   4   8   4          1.00          0.28         4.20 o                         
   5   8   4        152.09        164.91         8.20 o                         
   6   8   4        467.11        492.17        16.95 o                         
   7   8   4        314.77        336.76         9.97 o                         
   8   8   4         76.95         73.32         5.52 o                         
  -8   9   4          0.00         -3.03         3.64 o                         
  -7   9   4         75.25         69.03         6.54 o                         
  -6   9   4        198.75        214.40        11.30 o                         
  -5   9   4        315.85        326.44         9.91 o                         
  -4   9   4         29.61         29.63         4.42 o                         
  -3   9   4          1.61          0.91         8.05 o                         
  -2   9   4         22.97         28.89         5.99 o                         
  -1   9   4          4.66          2.84         4.21 o                         
   0   9   4          0.16         -3.27         4.33 o                         
   1   9   4          3.77         -1.00         4.36 o                         
   2   9   4          4.05          4.09         4.76 o                         
   3   9   4          2.62          1.40         4.86 o                         
   4   9   4         35.89         38.16         5.26 o                         
   5   9   4         48.10         54.23         6.75 o                         
   6   9   4        281.33        302.17         9.52 o                         
   7   9   4        215.97        223.20         8.46 o                         
   8   9   4         60.50         70.25         5.53 o                         
   9   9   4          3.29          4.57         3.46 o                         
  -9  10   4        110.00        107.87         6.76 o                         
  -8  10   4         76.54         68.65         6.53 o                         
  -7  10   4          0.58         -5.18         5.18 o                         
  -6  10   4          4.57         14.20         7.53 o                         
  -5  10   4        477.18        509.45        11.93 o                         
  -4  10   4        363.03        388.20        10.60 o                         
  -3  10   4        260.86        271.92         9.05 o                         
  -2  10   4        444.17        469.27        15.08 o                         
  -1  10   4         66.81         57.98        13.48 o                         
   0  10   4          5.37          7.23         5.87 o                         
   1  10   4         14.83          5.28         4.87 o                         
   2  10   4         14.26         12.07         6.95 o                         
   3  10   4          2.00         -6.75         6.75 o                         
   4  10   4         71.18         73.70         8.41 o                         
   5  10   4        650.57        644.17        28.81 o                         
   6  10   4        465.40        512.62        21.49 o                         
   7  10   4        779.23        829.62        16.64 o                         
   8  10   4        813.19        888.92        17.14 o                         
   9  10   4        203.77        221.72         9.25 o                         
  10  10   4         55.64         45.19         5.23 o                         
 -10  11   4          0.16         -2.43         3.73 o                         
  -9  11   4         46.68         55.81         6.50 o                         
  -8  11   4        182.55        170.65         7.15 o                         
  -7  11   4          4.64          0.80         8.47 o                         
  -6  11   4        492.82        506.01        11.79 o                         
  -5  11   4        691.82        727.86        13.97 o                         
  -4  11   4        601.05        656.03        13.37 o                         
  -3  11   4        218.32        241.32        10.32 o                         
  -2  11   4        422.11        458.58        14.82 o                         
  -1  11   4        628.41        655.36        25.24 o                         
   0  11   4         75.26        103.93        18.88 o                         
   1  11   4         40.97         47.90         7.59 o                         
   2  11   4          8.45          1.22         4.97 o                         
   3  11   4         16.44          4.23         5.36 o                         
   4  11   4        100.14         77.03         9.24 o                         
   5  11   4        344.74        314.83        43.58 o                         
   6  11   4        311.81        342.64        13.23 o                         
   7  11   4        205.63        249.08        12.57 o                         
   8  11   4        429.88        496.07        15.43 o                         
   9  11   4        503.37        491.72        15.17 o                         
  10  11   4         13.11          9.03         3.77 o                         
  11  11   4          8.72          4.99         4.51 o                         
 -11  12   4         45.21         33.85         3.97 o                         
 -10  12   4          4.45          7.02         3.65 o                         
  -9  12   4          0.57          9.35         6.18 o                         
  -8  12   4        881.66        856.55        16.62 o                         
  -7  12   4        186.15        191.57        11.20 o                         
  -6  12   4        332.93        334.76         9.51 o                         
  -5  12   4        166.17        174.96         7.48 o                         
  -4  12   4        968.10       1031.86        16.19 o                         
  -3  12   4        768.41        816.25        14.50 o                         
  -2  12   4        161.27        178.23        11.99 o                         
  -1  12   4        341.88        323.92        17.18 o                         
   0  12   4        119.70         99.90        24.67 o                         
   1  12   4        205.09        192.85        19.49 o                         
   2  12   4         32.42         35.20         6.61 o                         
   3  12   4        178.95        139.75         8.96 o                         
   4  12   4         12.82         10.98         5.04 o                         
   5  12   4         84.03         85.07        31.92 o                         
   6  12   4        506.46        490.97        15.07 o                         
   7  12   4        292.01        327.04        12.87 o                         
   8  12   4        758.39        806.32        20.67 o                         
   9  12   4        999.94       1016.12        20.89 o                         
  10  12   4        554.98        545.43        19.08 o                         
  11  12   4          8.83          7.50         4.63 o                         
  12  12   4          5.87          0.03         3.20 o                         
 -12  13   4         44.91         56.27         5.19 o                         
 -11  13   4          1.00          0.65         3.06 o                         
 -10  13   4          0.91          4.81         3.63 o                         
  -9  13   4        257.76        266.15         9.39 o                         
  -8  13   4        432.46        427.38        11.77 o                         
  -7  13   4         30.19         34.64         8.83 o                         
  -6  13   4        160.87        137.64         6.97 o                         
  -5  13   4          9.33          0.83         5.06 o                         
  -4  13   4        185.85        170.76        10.42 o                         
  -3  13   4        376.16        373.93         9.87 o                         
  -2  13   4        577.50        610.09        16.11 o                         
  -1  13   4        270.21        279.18        13.81 o                         
   0  13   4        138.61        150.16        12.81 o                         
   1  13   4        363.84        366.12        16.40 o                         
   2  13   4        136.16        121.77        12.79 o                         
   3  13   4        182.57        151.62         9.89 o                         
   4  13   4         23.51         25.93         5.55 o                         
   5  13   4         12.01         -9.28         9.94 o                         
   6  13   4         49.40         47.91         6.12 o                         
   7  13   4        133.82        127.74         8.71 o                         
   8  13   4        186.09        194.68        11.24 o                         
   9  13   4        255.46        257.48         9.01 o                         
  10  13   4        214.37        216.76         8.18 o                         
  11  13   4        130.00        131.10         7.52 o                         
  12  13   4         81.64         78.38         6.47 o                         
  13  13   4         13.37          7.61         3.31 o                         
 -13  14   4         17.17         12.58         3.49 o                         
 -12  14   4         15.36         19.92         3.29 o                         
 -11  14   4        202.47        196.23         7.46 o                         
 -10  14   4        585.49        564.21        12.70 o                         
  -9  14   4        111.86        127.40         6.77 o                         
  -8  14   4         10.41         19.43         6.24 o                         
  -7  14   4        148.78        154.11         8.61 o                         
  -6  14   4        388.03        371.31        10.42 o                         
  -5  14   4         10.47          6.69         3.39 o                         
  -4  14   4        205.12        187.39         7.71 o                         
  -3  14   4        319.42        307.95         9.73 o                         
  -2  14   4        471.47        491.21        14.22 o                         
  -1  14   4        788.43        780.37        17.68 o                         
   0  14   4        137.42        138.46         8.40 o                         
   1  14   4        228.35        220.47         9.85 o                         
   2  14   4         47.40         38.78         7.21 o                         
   3  14   4         53.61         39.22         5.85 o                         
   4  14   4         31.39          2.21         6.13 o                         
   5  14   4          3.32         -4.39         5.08 o                         
   6  14   4          0.00         -7.29         7.29 o                         
   7  14   4        190.73        197.51         7.82 o                         
   8  14   4         28.14         28.20         5.34 o                         
   9  14   4         60.84         58.51         4.69 o                         
  10  14   4         54.89         47.73         4.35 o                         
  11  14   4          6.13          3.18         3.09 o                         
  12  14   4          6.34         -1.12         3.43 o                         
  13  14   4          0.16         -2.79         2.79 o                         
  14  14   4         32.14         38.16         4.55 o                         
 -14  15   4         28.55         27.63         4.57 o                         
 -13  15   4         34.94         39.54         4.26 o                         
 -12  15   4        102.37        107.67         6.54 o                         
 -11  15   4         21.34         18.43         3.00 o                         
 -10  15   4        399.08        379.29        11.99 o                         
  -9  15   4          8.39         20.58         3.92 o                         
  -8  15   4         48.38         49.04         5.40 o                         
  -7  15   4         73.05         70.32         6.12 o                         
  -6  15   4         46.70         40.15         5.14 o                         
  -5  15   4          9.86          8.41         3.12 o                         
  -4  15   4         26.56         23.68         3.99 o                         
  -3  15   4          6.72          6.68         4.37 o                         
  -2  15   4          3.71         -2.73         3.90 o                         
  -1  15   4         53.35         45.08        10.07 o                         
   0  15   4         55.22         39.52         5.27 o                         
   1  15   4        274.29        235.78         9.67 o                         
   2  15   4         23.17         34.62         5.53 o                         
   3  15   4         92.85         56.03         5.79 o                         
   4  15   4         47.30         32.95         7.08 o                         
   5  15   4          0.40         -5.03         5.03 o                         
   6  15   4         11.49          3.79         3.81 o                         
   7  15   4         44.72         52.57         7.37 o                         
   8  15   4         29.90         16.43         3.87 o                         
   9  15   4          0.79          1.78         2.89 o                         
  10  15   4          8.34          5.16         3.29 o                         
  11  15   4          0.33          3.41         3.19 o                         
  12  15   4         91.87         79.50         5.27 o                         
  13  15   4          0.10          1.29         2.74 o                         
  14  15   4          1.90         -2.70         3.32 o                         
 -13  16   4          0.36         -2.11         4.67 o                         
 -12  16   4         84.73         87.12         5.71 o                         
 -11  16   4          0.00          0.44         2.99 o                         
 -10  16   4         24.80         25.73         6.67 o                         
  -9  16   4        245.32        247.44         8.22 o                         
  -8  16   4        476.33        488.39        17.45 o                         
  -7  16   4         74.65         72.58         5.99 o                         
  -6  16   4         62.73         51.36         5.26 o                         
  -5  16   4          1.00         -1.72         3.98 o                         
  -4  16   4         52.73         50.29         5.21 o                         
  -3  16   4         29.30         59.80         9.32 o                         
  -2  16   4         37.06         29.98         5.84 o                         
  -1  16   4          5.89          2.08         4.29 o                         
   0  16   4          0.34         -2.25         4.27 o                         
   1  16   4         54.01         42.41         4.81 o                         
   2  16   4         85.81         53.20         4.89 o                         
   3  16   4         91.54         74.23         7.91 o                         
   4  16   4         97.52         83.30         9.01 o                         
   5  16   4         17.10          8.66         4.36 o                         
   6  16   4        251.10        228.56         8.82 o                         
   7  16   4          3.87          2.72         3.19 o                         
   8  16   4        397.09        333.13        16.02 o                         
   9  16   4         85.23         77.47         6.78 o                         
  10  16   4          0.13         -3.39         3.39 o                         
  11  16   4          1.28          6.35         3.41 o                         
  12  16   4         48.11         41.26         5.23 o                         
  13  16   4          3.71         -5.52         5.52 o                         
 -11  17   4          0.76          2.81         3.56 o                         
 -10  17   4         18.77         16.57         3.45 o                         
  -9  17   4        121.08        116.97         6.69 o                         
  -8  17   4         92.02         83.86         7.33 o                         
  -7  17   4          0.02          2.73         3.37 o                         
  -6  17   4         14.94          9.85         4.45 o                         
  -5  17   4         25.35         30.28         4.11 o                         
  -4  17   4         52.12         53.66         6.15 o                         
  -3  17   4          8.76         -6.92         7.39 o                         
  -2  17   4         13.76          6.92         9.88 o                         
  -1  17   4          0.10         -5.90         5.90 o                         
   0  17   4         81.21         72.76         6.85 o                         
   1  17   4        222.35        177.00        12.74 o                         
   2  17   4         91.64         74.25         7.46 o                         
   3  17   4          1.56          0.50         3.73 o                         
   4  17   4          5.03          7.70         3.27 o                         
   5  17   4        393.50        297.19        11.23 o                         
   6  17   4        227.85        163.27         8.59 o                         
   7  17   4        444.07        339.16        11.82 o                         
   8  17   4        203.04        177.77        19.52 o                         
   9  17   4         12.32          9.53         3.51 o                         
  10  17   4          2.18         -1.61         5.82 o                         
  11  17   4        145.29        131.32        11.11 o                         
 -10  18   4          3.92          5.53         4.86 o                         
  -9  18   4          6.15          5.46         3.29 o                         
  -8  18   4         52.96         50.58         5.35 o                         
  -7  18   4         41.27         39.61         3.85 o                         
  -6  18   4         21.15         13.75         3.29 o                         
  -5  18   4         14.60         21.75         4.34 o                         
  -4  18   4         26.81         24.27         7.40 o                         
  -3  18   4          0.14         -4.20         4.20 o                         
  -2  18   4          2.59         -9.84        10.05 o                         
  -1  18   4        154.67        146.63         8.77 o                         
   0  18   4          3.31         -8.73        16.07 o                         
   1  18   4         18.77         15.61         4.48 o                         
   2  18   4          9.74          4.25         6.85 o                         
   3  18   4         27.13          6.81         8.93 o                         
   4  18   4        315.83        262.32        36.59 o                         
   5  18   4        873.40        735.20        83.74 o                         
   6  18   4        193.14        153.75        18.88 o                         
   7  18   4        218.67        184.34        23.02 o                         
   8  18   4         20.66         12.62         5.90 o                         
   9  18   4         14.54          8.39         4.99 o                         
  10  18   4         87.75         73.89         8.50 o                         
  -8  19   4          0.46          4.06         4.68 o                         
  -7  19   4         77.95         84.30         6.54 o                         
  -6  19   4         11.27          6.59         3.66 o                         
  -5  19   4          4.40         -0.35         5.55 o                         
  -4  19   4         57.74         61.49         6.09 o                         
  -3  19   4         94.80         87.91         6.71 o                         
  -2  19   4          8.34          0.16         3.37 o                         
  -1  19   4          0.14         -8.19        15.44 o                         
   0  19   4          1.26         -6.37         7.67 o                         
   1  19   4         25.91          9.54         5.24 o                         
   2  19   4          0.31         -7.37         7.37 o                         
   3  19   4        621.84        583.48        22.29 o                         
   4  19   4         90.22        102.12        10.75 o                         
   5  19   4        398.87        363.28        17.71 o                         
   6  19   4        457.82        464.95        19.81 o                         
   7  19   4        147.95        128.48        11.17 o                         
   8  19   4         17.81         12.23         5.65 o                         
  -5  20   4          5.17         -3.06         4.58 o                         
  -4  20   4         63.97         54.60         7.75 o                         
  -3  20   4         80.16         58.49         7.89 o                         
  -2  20   4          2.88         -5.48         5.48 o                         
  -1  20   4         49.63         35.09         6.91 o                         
   0  20   4         29.99         18.60         5.80 o                         
   1  20   4        153.40        120.35        10.16 o                         
   2  20   4         15.52         10.22         5.12 o                         
   3  20   4        358.24        311.91        15.55 o                         
   4  20   4        125.18         93.51         9.44 o                         
   5  20   4        309.96        269.97        14.27 o                         
   0   0   5         25.53         13.03         4.52 o                         
   0   1   5          4.56          1.98         2.55 o                         
   1   1   5         10.39         12.35         3.46 o                         
  -1   2   5          3.65         -2.26         2.80 o                         
   0   2   5          0.10          3.09         2.85 o                         
   1   2   5          3.36          5.20         4.49 o                         
   2   2   5         12.65          6.57         2.96 o                         
  -2   3   5          0.07          4.56         2.90 o                         
  -1   3   5          3.37          2.75        11.29 o                         
   0   3   5          0.37          5.10         4.84 o                         
   1   3   5         12.83          8.58         4.90 o                         
   2   3   5         22.53         18.82         5.46 o                         
   3   3   5          3.19          6.19         4.42 o                         
  -2   4   5          0.60          6.74         4.27 o                         
  -1   4   5          4.20          5.34         4.51 o                         
   0   4   5         15.84         11.09         5.31 o                         
   1   4   5         70.22         55.23         7.71 o                         
   2   4   5         16.01         13.98         5.32 o                         
   3   4   5         11.55          6.05         4.36 o                         
  -2   5   5          2.55         -4.69         4.69 o                         
  -1   5   5          0.17         -2.70         4.03 o                         
   0   5   5        101.33         69.52         8.01 o                         
   1   5   5         35.55         31.08         6.22 o                         
   2   5   5         16.70         15.99         5.33 o                         
                                                                                
