# Supplementary material for: Crystal structures of two 2,3-di­ethyl­naphtho­[2,3-g]quinoxaline-6,11-dione derivatives
Source: Acta Crystallogr E Crystallogr Commun. 2017 Jul 7;73(Pt 8):1125–9. doi: 10.1107/S2056989017009641 (PMC5598832; doi:10.1107/S2056989017009641)
Supplement: Supplementary file 3 [file e-73-01125-IVsup3.hkl]

data_IV                                                                         
_shelx_title ' MX23_16 in P-1'                                                  
_shelx_refln_list_code          4                                               
_shelx_F_calc_maximum      199.59                                               
_exptl_crystal_F_000      1032.00                                               
_reflns_d_resolution_high  0.7579                                               
                                                                                
loop_                                                                           
 _space_group_symop_operation_xyz                                               
 'x, y, z'                                                                      
 '-x, -y, -z'                                                                   
                                                                                
_cell_length_a    11.6144                                                       
_cell_length_b    11.8249                                                       
_cell_length_c    19.0526                                                       
_cell_angle_alpha  75.102                                                       
_cell_angle_beta   77.310                                                       
_cell_angle_gamma  83.321                                                       
                                                                                
_shelx_F_squared_multiplier     1.000                                           
                                                                                
loop_                                                                           
 _refln_index_h                                                                 
 _refln_index_k                                                                 
 _refln_index_l                                                                 
 _refln_F_squared_calc                                                          
 _refln_F_squared_meas                                                          
 _refln_F_squared_sigma                                                         
 _refln_observed_status                                                         
   1   0   0          2.82         -0.52         0.52 o                         
   2   0   0       8435.94       7632.16       207.20 o                         
   3   0   0       3583.74       3448.63        31.79 o                         
   4   0   0         58.89         57.00         3.43 o                         
   5   0   0          0.15         -2.23         2.23 o                         
   6   0   0        812.67        853.37        17.32 o                         
   7   0   0          6.07         12.63         4.38 o                         
   8   0   0          5.85          3.48         4.22 o                         
   9   0   0       1918.83       1939.51        48.40 o                         
  10   0   0        645.15        560.42        19.22 o                         
  11   0   0        681.40        632.47        25.28 o                         
  12   0   0         86.16         84.36        14.08 o                         
  13   0   0        198.49        154.62        23.12 o                         
  14   0   0          1.65         19.33        15.35 o                         
 -14   1   0          7.50         -9.02        22.49 o                         
 -13   1   0         70.07         73.77        19.71 o                         
 -12   1   0          5.11         17.16        12.84 o                         
 -11   1   0         41.98         48.30        10.59 o                         
 -10   1   0         13.23          8.50         6.43 o                         
  -9   1   0        342.69        373.47        16.87 o                         
  -8   1   0       1715.39       1692.62        28.39 o                         
  -7   1   0        248.67        253.83        10.64 o                         
  -6   1   0         47.65         62.19         5.59 o                         
  -5   1   0          3.18         -1.86         2.81 o                         
  -4   1   0        696.45        645.60        10.95 o                         
  -3   1   0       2700.29       2499.45        23.50 o                         
  -2   1   0       6677.07       6193.04        56.00 o                         
  -1   1   0         26.03          9.84         1.94 o                         
   2   1   0        364.56        306.62         6.66 o                         
   3   1   0          3.15         13.70         3.36 o                         
   4   1   0        161.87        157.74         4.79 o                         
   5   1   0       1634.61       1697.84        20.59 o                         
   6   1   0         12.44          6.55         2.99 o                         
   7   1   0        250.50        284.11        11.78 o                         
   8   1   0          0.27          0.67         4.36 o                         
   9   1   0         45.09         40.76         6.81 o                         
  10   1   0          1.30         -5.91         6.66 o                         
  11   1   0        265.63        239.20        17.07 o                         
  12   1   0        194.67        189.47        18.93 o                         
  13   1   0         36.92         39.49        20.32 o                         
  14   1   0        212.50        178.11        25.33 o                         
 -14   2   0         94.08        106.09        22.73 o                         
 -13   2   0         43.90         48.88        17.11 o                         
 -12   2   0         19.17         12.01        13.54 o                         
 -11   2   0       1523.09       1466.43        37.64 o                         
 -10   2   0        451.12        436.92        28.39 o                         
  -9   2   0        369.96        342.40        16.72 o                         
  -8   2   0         10.83         20.06         5.86 o                         
  -7   2   0        322.53        325.08        14.56 o                         
  -6   2   0        140.34        131.18         7.22 o                         
  -5   2   0        288.09        267.52         8.56 o                         
  -4   2   0       2889.68       2652.19        25.28 o                         
  -3   2   0        192.46        188.60         6.56 o                         
  -2   2   0       4477.35       4109.32        32.10 o                         
  -1   2   0         24.25         19.32         1.59 o                         
   0   2   0       6823.28       6391.53        53.58 o                         
   1   2   0        239.43        183.30         7.11 o                         
   2   2   0        212.86        200.13         4.75 o                         
   3   2   0        311.40        300.44         7.53 o                         
   4   2   0        429.10        413.53         6.86 o                         
   5   2   0        439.33        453.65         8.29 o                         
   6   2   0       2298.07       2435.95        32.51 o                         
   7   2   0          0.73         -1.56         2.57 o                         
   8   2   0        234.01        272.11        20.77 o                         
   9   2   0        646.94        682.05        27.04 o                         
  10   2   0        171.91        163.69        20.75 o                         
  11   2   0         15.65         25.50        14.19 o                         
  12   2   0         89.05         76.74        13.05 o                         
  13   2   0         26.50         18.96        12.96 o                         
  14   2   0         51.06         58.94        29.39 o                         
 -14   3   0          0.84        -13.67        13.67 o                         
 -13   3   0          2.36          8.77        18.15 o                         
 -12   3   0          4.20         12.63        13.95 o                         
 -11   3   0        222.85        257.40        16.68 o                         
 -10   3   0        497.04        525.16        21.43 o                         
  -9   3   0         35.20         24.97         7.71 o                         
  -8   3   0        101.29        101.72         9.55 o                         
  -7   3   0         17.64         20.88         4.66 o                         
  -6   3   0       5051.56       5057.88        51.45 o                         
  -5   3   0       2085.36       2104.18        25.52 o                         
  -4   3   0       2648.67       2811.70        30.23 o                         
  -3   3   0         28.15         29.65         2.72 o                         
  -2   3   0       3884.87       3637.30        28.30 o                         
  -1   3   0         57.25         67.51         2.52 o                         
   0   3   0       5306.90       4879.34        36.65 o                         
   1   3   0       1955.38       1893.30        18.94 o                         
   2   3   0          6.18          2.82         1.03 o                         
   3   3   0       3767.44       3781.87        53.85 o                         
   4   3   0          8.01         12.36         2.96 o                         
   5   3   0        313.76        369.09        12.41 o                         
   6   3   0        343.18        374.61        16.69 o                         
   7   3   0          0.01          3.42         3.12 o                         
   8   3   0        126.05        155.77        12.05 o                         
   9   3   0        195.92        217.38        18.69 o                         
  10   3   0       1118.42       1152.99        37.72 o                         
  11   3   0        126.05        145.99        34.69 o                         
  12   3   0         26.31         31.24        10.86 o                         
  13   3   0         63.70         41.57        33.14 o                         
  14   3   0         59.66         54.18        15.38 o                         
 -14   4   0         38.22         65.03        32.94 o                         
 -13   4   0          0.06          9.84        20.71 o                         
 -12   4   0         55.62         63.99        18.54 o                         
 -11   4   0        232.92        257.13        20.39 o                         
 -10   4   0        103.98         91.18        15.32 o                         
  -9   4   0       3674.84       3509.42        92.99 o                         
  -8   4   0        148.33        130.27        11.20 o                         
  -7   4   0        480.27        496.11        15.05 o                         
  -6   4   0       1055.13       1103.00        21.57 o                         
  -5   4   0        179.91        171.27         8.30 o                         
  -4   4   0       2280.71       2243.35        26.37 o                         
  -3   4   0        746.59        748.61        12.16 o                         
  -2   4   0       1575.70       1612.34        16.10 o                         
  -1   4   0         12.03         13.93         2.07 o                         
   0   4   0         99.48        105.98         4.16 o                         
   1   4   0       2187.96       2213.14        21.34 o                         
   2   4   0       1091.98       1146.11        14.48 o                         
   3   4   0        187.04        187.95         6.94 o                         
   4   4   0        842.25        937.74        17.13 o                         
   5   4   0         28.65         42.39         3.31 o                         
   6   4   0         29.62         39.07         5.86 o                         
   7   4   0        190.23        203.34        11.63 o                         
   8   4   0         22.06         18.17        10.60 o                         
   9   4   0        103.01        130.53        19.42 o                         
  10   4   0        233.66        244.11        25.27 o                         
  11   4   0        215.01        218.93        16.87 o                         
  12   4   0        105.93         98.68        14.62 o                         
  13   4   0        148.27        116.26        16.71 o                         
  14   4   0          6.82        -19.33        19.33 o                         
 -13   5   0         10.09         15.72        16.77 o                         
 -12   5   0          0.40         -3.23        14.37 o                         
 -11   5   0          0.00         -8.45         8.45 o                         
 -10   5   0          1.16          4.80        10.14 o                         
  -9   5   0        812.78        849.10        28.10 o                         
  -8   5   0        261.45        255.44        15.46 o                         
  -7   5   0        182.47        186.08        12.50 o                         
  -6   5   0        337.03        288.78        12.80 o                         
  -5   5   0          5.39         -1.16         3.35 o                         
  -4   5   0        126.78        140.64         7.15 o                         
  -3   5   0       1411.71       1513.52        24.35 o                         
  -2   5   0       2099.56       2125.07        21.12 o                         
  -1   5   0        151.04        172.05         4.83 o                         
   0   5   0          3.28          5.11         2.10 o                         
   1   5   0        139.31        137.20         5.10 o                         
   2   5   0       3670.46       3871.99        37.04 o                         
   3   5   0        102.56         85.40         3.80 o                         
   4   5   0       1639.90       1834.94        27.81 o                         
   5   5   0          3.13          4.03         2.24 o                         
   6   5   0        409.20        402.17        11.50 o                         
   7   5   0        672.19        653.61        13.74 o                         
   8   5   0          1.81          0.75         5.66 o                         
   9   5   0        107.89        121.84        10.41 o                         
  10   5   0         41.60         54.96         8.42 o                         
  11   5   0         24.42         20.33         8.97 o                         
  12   5   0         25.65        -15.78        15.78 o                         
  13   5   0          5.86         16.57        21.11 o                         
  14   5   0          2.11        -13.81        25.25 o                         
 -13   6   0         80.25        103.72        52.67 o                         
 -12   6   0          0.21         15.53        19.33 o                         
 -11   6   0        245.69        215.18        19.70 o                         
 -10   6   0        118.43        124.06        15.88 o                         
  -9   6   0        311.26        310.08        18.21 o                         
  -8   6   0        229.75        257.29        21.47 o                         
  -7   6   0         33.66         36.55         7.55 o                         
  -6   6   0         74.33         93.72         8.03 o                         
  -5   6   0          3.10          1.05         3.51 o                         
  -4   6   0       1161.67       1110.51        23.29 o                         
  -3   6   0        611.91        553.18        11.71 o                         
  -2   6   0        105.11        119.42         5.00 o                         
  -1   6   0        268.61        279.03         7.04 o                         
   0   6   0          7.51          2.83         2.17 o                         
   1   6   0        866.71        863.97        16.35 o                         
   2   6   0        729.55        857.06        15.19 o                         
   3   6   0        795.97        918.93        15.00 o                         
   4   6   0        273.43        273.16         9.97 o                         
   5   6   0         81.23         85.23         5.60 o                         
   6   6   0         43.78         41.87         7.00 o                         
   7   6   0          6.94          7.77         2.18 o                         
   8   6   0       1139.74       1199.25        38.93 o                         
   9   6   0         81.48         82.55        16.76 o                         
  10   6   0        349.06        339.19        24.55 o                         
  11   6   0        346.25        326.74        30.21 o                         
  12   6   0         72.40        144.86        26.43 o                         
  13   6   0         83.81         90.57        23.71 o                         
  14   6   0          8.15         22.09        27.22 o                         
 -12   7   0         45.11         37.83        15.56 o                         
 -11   7   0         35.82         36.84        14.22 o                         
 -10   7   0        256.55        218.80        18.44 o                         
  -9   7   0          0.01         -2.11         6.46 o                         
  -8   7   0        337.08        300.53        17.36 o                         
  -7   7   0         19.54         17.12         7.91 o                         
  -6   7   0        713.50        701.93        20.20 o                         
  -5   7   0         32.54         31.12         6.56 o                         
  -4   7   0        133.02        136.94        11.21 o                         
  -3   7   0         79.05         86.29         5.86 o                         
  -2   7   0         69.77         59.67         3.99 o                         
  -1   7   0          7.72          5.27         2.36 o                         
   0   7   0         94.12         92.01         6.51 o                         
   1   7   0        434.62        416.36         8.96 o                         
   2   7   0         92.70        110.78         5.98 o                         
   3   7   0       1318.11       1332.38        22.97 o                         
   4   7   0        835.81        755.03        14.56 o                         
   5   7   0         26.65         36.03         4.64 o                         
   6   7   0        399.28        399.20        11.14 o                         
   7   7   0         38.29         46.09         5.28 o                         
   8   7   0        653.12        641.36        36.45 o                         
   9   7   0         86.29         88.53        10.88 o                         
  10   7   0        328.00        337.75        28.64 o                         
  11   7   0          2.54          9.28        10.01 o                         
  12   7   0        102.02        115.21        35.11 o                         
  13   7   0        117.53        142.90        26.74 o                         
 -12   8   0         11.27         10.81        13.79 o                         
 -11   8   0         18.53          4.91        13.62 o                         
 -10   8   0         79.80         65.49        11.59 o                         
  -9   8   0         57.20         50.55         9.68 o                         
  -8   8   0         55.42         27.85         8.42 o                         
  -7   8   0         42.94         42.34         8.12 o                         
  -6   8   0         65.46         53.73        10.45 o                         
  -5   8   0        124.01        119.81         9.97 o                         
  -4   8   0        256.70        257.30        10.52 o                         
  -3   8   0       1899.58       1872.80        30.59 o                         
  -2   8   0        255.04        258.08         8.63 o                         
  -1   8   0        127.18        119.78         6.33 o                         
   0   8   0       1218.81       1190.38        17.45 o                         
   1   8   0         27.00         32.95         3.97 o                         
   2   8   0         43.10         44.64         4.43 o                         
   3   8   0         45.37         40.64         5.38 o                         
   4   8   0        303.55        315.30        16.57 o                         
   5   8   0          0.16          6.21         5.20 o                         
   6   8   0        664.91        656.08        19.85 o                         
   7   8   0          0.22          0.19         4.90 o                         
   8   8   0         94.22         96.50        11.98 o                         
   9   8   0         96.41         85.67        11.34 o                         
  10   8   0         34.33         48.07        10.52 o                         
  11   8   0         28.63         22.49        24.07 o                         
  12   8   0          9.39          7.89        26.04 o                         
  13   8   0         94.04         94.91        24.71 o                         
 -11   9   0         20.33         43.35        38.27 o                         
 -10   9   0          2.78         11.54        13.61 o                         
  -9   9   0         30.59         32.36        15.83 o                         
  -8   9   0         68.01         56.59        10.56 o                         
  -7   9   0         23.67          3.03         6.97 o                         
  -6   9   0        132.94        107.26        10.41 o                         
  -5   9   0         12.32          5.88         5.40 o                         
  -4   9   0         16.66         16.93         4.99 o                         
  -3   9   0        302.10        300.53        10.39 o                         
  -2   9   0        782.86        768.85        15.88 o                         
  -1   9   0        533.16        547.34        14.33 o                         
   0   9   0          1.39         -2.22         3.30 o                         
   1   9   0        351.27        367.00        10.77 o                         
   2   9   0        138.67        135.62         8.01 o                         
   3   9   0        316.30        282.18        11.88 o                         
   4   9   0        139.65        173.58        11.79 o                         
   5   9   0          0.98         -2.03         5.31 o                         
   6   9   0        141.55        133.11        12.52 o                         
   7   9   0        279.06        281.86        12.63 o                         
   8   9   0        138.91        146.68        13.80 o                         
   9   9   0          7.84         -1.83         8.79 o                         
  10   9   0        116.58         96.61        16.10 o                         
  11   9   0          7.76         37.48        29.59 o                         
  12   9   0        173.41        184.65        43.40 o                         
 -10  10   0          0.12          1.80        11.91 o                         
  -9  10   0          1.45          0.38        12.09 o                         
  -8  10   0         14.37         18.17        12.94 o                         
  -7  10   0        232.06        277.01        26.24 o                         
  -6  10   0         52.01         64.26        13.38 o                         
  -5  10   0         26.04         17.56        10.12 o                         
  -4  10   0          0.01         -3.55         5.84 o                         
  -3  10   0         94.35        101.93        10.11 o                         
  -2  10   0         46.27         29.70        11.28 o                         
  -1  10   0         43.99         34.61         7.21 o                         
   0  10   0        358.91        349.81        16.50 o                         
   1  10   0       5170.42       4979.44        67.98 o                         
   2  10   0         72.01         74.14         8.36 o                         
   3  10   0        148.50        141.70        11.37 o                         
   4  10   0        512.88        437.05        17.38 o                         
   5  10   0        561.55        572.96        21.81 o                         
   6  10   0        257.48        247.88        14.25 o                         
   7  10   0        138.00        150.61        11.09 o                         
   8  10   0        107.71         93.05        15.24 o                         
   9  10   0         27.27         18.35         9.86 o                         
  10  10   0          5.53         50.50        35.51 o                         
  11  10   0         99.82        148.35        41.43 o                         
  -9  11   0          0.12         -8.72        13.04 o                         
  -8  11   0         38.11         38.96        15.71 o                         
  -7  11   0         47.00         47.27        14.94 o                         
  -6  11   0         27.83         19.62        11.78 o                         
  -5  11   0          2.10         11.80        10.77 o                         
  -4  11   0         31.41         26.05        15.43 o                         
  -3  11   0          6.49         -8.54         8.54 o                         
  -2  11   0          1.54          8.50         7.05 o                         
  -1  11   0         31.07         25.09         8.00 o                         
   0  11   0         48.69         35.68         7.52 o                         
   1  11   0        681.51        645.95        33.97 o                         
   2  11   0          0.17          7.88         6.63 o                         
   3  11   0        270.54        253.71        15.79 o                         
   4  11   0       1352.30       1181.46        34.18 o                         
   5  11   0        154.38        145.49        13.66 o                         
   6  11   0         13.83         20.27        12.03 o                         
   7  11   0         82.93         71.02        20.52 o                         
   8  11   0         86.06         98.66        18.98 o                         
   9  11   0          2.57         37.48        29.20 o                         
  10  11   0         31.72         19.33        29.20 o                         
  -8  12   0          8.10        -12.59        12.66 o                         
  -7  12   0         15.64          6.11        14.37 o                         
  -6  12   0          0.23         -2.90        12.59 o                         
  -5  12   0        130.66        134.25        19.42 o                         
  -4  12   0         11.46          4.85        10.19 o                         
  -3  12   0          7.42          5.46         9.38 o                         
  -2  12   0        172.10        214.22        21.22 o                         
  -1  12   0         43.87         54.29        10.48 o                         
   0  12   0         53.29         51.66        11.28 o                         
   1  12   0          1.02          1.45         7.65 o                         
   2  12   0          9.04          6.98         7.99 o                         
   3  12   0         73.90         79.44        12.23 o                         
   4  12   0        218.76        202.34        22.88 o                         
   5  12   0          1.28          0.33         9.62 o                         
   6  12   0         12.35          9.13        10.11 o                         
   7  12   0         71.78         69.04        23.28 o                         
   8  12   0         11.99         19.96        16.77 o                         
   9  12   0          1.43          0.00        25.65 o                         
  -6  13   0         18.47         33.07        15.14 o                         
  -5  13   0        197.09        205.75        32.22 o                         
  -4  13   0        186.44        199.71        25.13 o                         
  -3  13   0        150.25        166.50        25.83 o                         
  -2  13   0         45.11         65.53        18.57 o                         
  -1  13   0         12.93         31.12        11.65 o                         
   0  13   0        181.03        173.46        27.31 o                         
   1  13   0        215.61        216.59        26.67 o                         
   2  13   0        541.11        631.92        42.31 o                         
   3  13   0        318.83        315.29        29.15 o                         
   4  13   0         27.40         34.37        14.15 o                         
   5  13   0         69.70         96.45        17.52 o                         
   6  13   0         13.48         36.86        12.84 o                         
   7  13   0          1.90        -14.20        16.18 o                         
   8  13   0         11.99         28.41        33.54 o                         
  -4  14   0        202.75        214.22        31.16 o                         
  -3  14   0        218.40        319.02        36.37 o                         
  -2  14   0          3.51          7.62        14.78 o                         
  -1  14   0        245.46        320.14        34.54 o                         
   0  14   0         64.79         65.25        18.39 o                         
   1  14   0        310.61        320.70        32.20 o                         
   2  14   0         77.27        101.76        19.91 o                         
   3  14   0        194.41        213.90        26.89 o                         
   4  14   0         85.17         81.53        19.92 o                         
   5  14   0        172.40        214.51        24.66 o                         
   6  14   0         45.99        -12.23        16.57 o                         
   0  15   0         66.47         97.93        29.00 o                         
   1  15   0         70.14         46.95        18.25 o                         
   2  15   0         49.76         51.62        19.03 o                         
  -5 -14   1         54.40         93.06        21.11 o                         
  -4 -14   1          0.16         -7.80        11.56 o                         
  -3 -14   1         83.39        138.20        22.03 o                         
  -2 -14   1        399.34        456.02       119.55 o                         
  -1 -14   1        129.16        127.83        24.46 o                         
   0 -14   1        280.26        326.52        34.26 o                         
   1 -14   1        405.57        511.44        43.19 o                         
   2 -14   1        279.66        384.64        37.95 o                         
   3 -14   1        219.66        266.16        34.54 o                         
   4 -14   1          6.25         -6.37        14.89 o                         
  -6 -13   1        136.91        100.81        17.63 o                         
  -5 -13   1          9.86         -7.33        10.59 o                         
  -4 -13   1         20.58         24.08        12.52 o                         
  -3 -13   1         29.72         42.48        23.08 o                         
  -2 -13   1          9.99         -1.28        11.56 o                         
  -1 -13   1         82.60        105.37        19.99 o                         
   0 -13   1          7.38          7.80        15.58 o                         
   1 -13   1          7.34         16.18        18.94 o                         
   2 -13   1        184.28        220.01        28.76 o                         
   3 -13   1         79.38         68.16        41.03 o                         
   4 -13   1        449.36        513.75        39.07 o                         
   5 -13   1         61.35         43.52        23.65 o                         
   6 -13   1         55.51         43.21        16.18 o                         
  -9 -12   1         61.56         87.98        39.85 o                         
  -8 -12   1         21.46        -24.86        24.86 o                         
  -7 -12   1        370.91        414.66        44.58 o                         
  -6 -12   1         74.76         93.14        15.78 o                         
  -5 -12   1         44.81         35.00        24.46 o                         
  -4 -12   1          7.73          4.83        10.00 o                         
  -3 -12   1         18.85         26.72        13.23 o                         
  -2 -12   1        348.59        333.82        29.13 o                         
  -1 -12   1        209.74        202.92        19.87 o                         
   0 -12   1          7.83         16.28         8.32 o                         
   1 -12   1         65.92         82.40        12.93 o                         
   2 -12   1          8.64         -5.13         9.10 o                         
   3 -12   1        187.26        185.08        20.44 o                         
   4 -12   1         90.33        159.12        21.82 o                         
   5 -12   1         63.16         52.53        15.49 o                         
   6 -12   1         97.44        128.82        20.78 o                         
   7 -12   1        613.38        747.03        45.28 o                         
   8 -12   1         24.21         25.43        14.91 o                         
 -10 -11   1          2.04        -25.65        25.65 o                         
  -9 -11   1         77.56         66.68        35.51 o                         
  -8 -11   1         81.70         87.38        19.85 o                         
  -7 -11   1        226.77        260.42        48.73 o                         
  -6 -11   1        686.40        662.73        33.34 o                         
  -5 -11   1        581.18        601.01        29.55 o                         
  -4 -11   1         10.41         -1.11         6.80 o                         
  -3 -11   1        284.06        312.83        20.44 o                         
  -2 -11   1        836.08        751.67        27.07 o                         
  -1 -11   1        305.28        311.49        18.62 o                         
   0 -11   1       1178.96       1171.24        27.64 o                         
   1 -11   1        393.29        437.41        20.88 o                         
   2 -11   1        206.34        223.02        20.60 o                         
   3 -11   1        125.17        123.00        16.57 o                         
   4 -11   1        177.65        160.91        19.66 o                         
   5 -11   1         97.88         93.80        19.74 o                         
   6 -11   1          0.84         10.18        11.79 o                         
   7 -11   1          2.33          3.75        11.76 o                         
   8 -11   1        148.80        182.73        25.21 o                         
   9 -11   1         29.21         31.93        14.50 o                         
 -11 -10   1          0.43         15.39        31.96 o                         
 -10 -10   1         62.39         40.24        32.35 o                         
  -9 -10   1        184.93        213.47        27.67 o                         
  -8 -10   1        173.22        214.38        22.63 o                         
  -7 -10   1          1.90          1.97         6.42 o                         
  -6 -10   1        300.30        299.23        21.89 o                         
  -5 -10   1         62.42         78.33        14.46 o                         
  -4 -10   1          9.29          3.02         6.15 o                         
  -3 -10   1          1.99         10.90         5.66 o                         
  -2 -10   1         70.01         57.68         7.31 o                         
  -1 -10   1       2449.64       2415.77        40.09 o                         
   0 -10   1         12.56         11.38         5.63 o                         
   1 -10   1        326.77        335.07        16.43 o                         
   2 -10   1       1337.74       1331.05        45.61 o                         
   3 -10   1        634.44        619.87        21.60 o                         
   4 -10   1        234.11        222.05        15.91 o                         
   5 -10   1         17.36         20.51         7.90 o                         
   6 -10   1         57.47         48.88        13.13 o                         
   7 -10   1         82.29         70.84        16.12 o                         
   8 -10   1         22.73          2.18        12.07 o                         
   9 -10   1         15.42         25.42        14.43 o                         
  10 -10   1          5.29          5.67        12.41 o                         
 -12  -9   1         23.60         54.45        31.17 o                         
 -11  -9   1        145.92        131.38        40.64 o                         
 -10  -9   1        111.15         86.80        31.96 o                         
  -9  -9   1        168.19        180.52        18.82 o                         
  -8  -9   1          6.28         -5.81         8.77 o                         
  -7  -9   1        709.62        706.36        21.70 o                         
  -6  -9   1        882.37        803.44        24.02 o                         
  -5  -9   1        134.56        104.94        12.46 o                         
  -4  -9   1        285.93        292.27        20.35 o                         
  -3  -9   1        261.10        267.41        12.07 o                         
  -2  -9   1         93.26        102.22         7.26 o                         
  -1  -9   1       4211.80       4112.69        50.72 o                         
   0  -9   1         97.93         85.55         7.44 o                         
   1  -9   1         14.34         13.57         4.26 o                         
   2  -9   1          0.21         -0.19         4.18 o                         
   3  -9   1       2257.81       2150.79        30.34 o                         
   4  -9   1       2202.23       2070.62        50.62 o                         
   5  -9   1          0.57         -5.02         5.02 o                         
   6  -9   1        135.21        144.95        16.67 o                         
   7  -9   1          1.53         -4.16         6.13 o                         
   8  -9   1         17.23          8.06         7.45 o                         
   9  -9   1        204.78        210.92        19.67 o                         
  10  -9   1          2.79          1.51        10.24 o                         
  11  -9   1        277.17        263.05        35.55 o                         
 -12  -8   1         86.32        105.34        34.72 o                         
 -11  -8   1          2.25        -16.57        23.28 o                         
 -10  -8   1        102.68        114.35        31.37 o                         
  -9  -8   1         65.85         68.88        12.42 o                         
  -8  -8   1        570.54        542.20        14.59 o                         
  -7  -8   1        211.14        193.83        18.68 o                         
  -6  -8   1        986.23        981.64        25.76 o                         
  -5  -8   1        171.99        182.34        12.78 o                         
  -4  -8   1        445.38        439.29        11.76 o                         
  -3  -8   1        146.87        145.22         7.75 o                         
  -2  -8   1        144.24        157.57         7.02 o                         
  -1  -8   1          8.62          4.34         3.18 o                         
   0  -8   1          0.68          0.00         2.82 o                         
   1  -8   1          5.88          5.27         3.12 o                         
   2  -8   1        718.37        645.57        12.66 o                         
   3  -8   1        319.59        321.63         9.72 o                         
   4  -8   1          1.63          0.53         4.32 o                         
   5  -8   1        195.31        201.75        11.14 o                         
   6  -8   1         40.63         31.36         6.69 o                         
   7  -8   1        285.07        254.89        16.02 o                         
   8  -8   1        374.33        294.47        17.71 o                         
   9  -8   1       1086.95       1010.11        30.31 o                         
  10  -8   1          6.56          0.09        10.31 o                         
  11  -8   1         24.51         29.24        15.20 o                         
  12  -8   1         22.86         16.12        14.22 o                         
 -13  -7   1         75.03        166.89        39.85 o                         
 -12  -7   1        126.58        186.22        41.03 o                         
 -11  -7   1         18.46         -1.18        24.07 o                         
 -10  -7   1          8.44          3.90         7.54 o                         
  -9  -7   1        185.70        242.46        19.25 o                         
  -8  -7   1        196.70        206.75        11.36 o                         
  -7  -7   1       1640.80       1691.92        27.10 o                         
  -6  -7   1         41.45         48.80         6.15 o                         
  -5  -7   1         29.74         22.48         4.70 o                         
  -4  -7   1          0.21         -2.42         2.42 o                         
  -3  -7   1         28.99         38.42         4.33 o                         
  -2  -7   1         50.89         82.69         5.35 o                         
  -1  -7   1        817.54        869.56        13.87 o                         
   0  -7   1         17.97         23.97         3.36 o                         
   1  -7   1         50.90         58.05         4.25 o                         
   2  -7   1        203.75        198.51         7.04 o                         
   3  -7   1        425.41        416.36        10.27 o                         
   4  -7   1        549.96        577.36        13.60 o                         
   5  -7   1         22.70         11.97         4.49 o                         
   6  -7   1         26.43         14.19         5.69 o                         
   7  -7   1         27.48         43.48         9.97 o                         
   8  -7   1         21.01         20.16         8.48 o                         
   9  -7   1        680.57        601.30        24.18 o                         
  10  -7   1        100.14         82.79        15.93 o                         
  11  -7   1          1.59        -10.61        10.61 o                         
  12  -7   1          2.63          9.54        14.71 o                         
 -13  -6   1          2.07         61.55        30.77 o                         
 -12  -6   1        344.81        359.82        52.47 o                         
 -11  -6   1        396.41        390.12        32.95 o                         
 -10  -6   1        117.05        113.46         9.55 o                         
  -9  -6   1        112.06        112.09         7.89 o                         
  -8  -6   1         25.52         32.50         4.97 o                         
  -7  -6   1       4394.27       4504.71        56.18 o                         
  -6  -6   1        221.36        201.34         7.72 o                         
  -5  -6   1         59.82         46.54         5.07 o                         
  -4  -6   1        965.37       1022.37        14.43 o                         
  -3  -6   1        444.89        486.92        11.79 o                         
  -2  -6   1       3132.36       3399.02        36.67 o                         
  -1  -6   1         13.46          9.27         2.56 o                         
   0  -6   1        502.28        568.64        10.26 o                         
   1  -6   1        435.42        415.91         8.18 o                         
   2  -6   1          5.31          0.46         2.20 o                         
   3  -6   1        471.83        481.66        17.55 o                         
   4  -6   1         87.15         69.91         5.71 o                         
   5  -6   1        126.52        129.23         7.88 o                         
   6  -6   1        433.13        406.65        13.54 o                         
   7  -6   1        654.19        636.50        20.57 o                         
   8  -6   1         28.07         35.63         8.01 o                         
   9  -6   1         53.85         48.22         9.87 o                         
  10  -6   1        240.38        243.40        19.34 o                         
  11  -6   1         52.83         63.10        13.19 o                         
  12  -6   1         94.33         86.51        20.27 o                         
  13  -6   1          4.60         35.90        49.71 o                         
 -14  -5   1         22.94         35.51        29.99 o                         
 -13  -5   1         15.49         -0.79        23.67 o                         
 -12  -5   1        545.13        603.25        62.34 o                         
 -11  -5   1         71.44         78.60        12.10 o                         
 -10  -5   1         49.20         76.79        16.99 o                         
  -9  -5   1         63.80         62.63        10.11 o                         
  -8  -5   1          0.06         -1.36         3.30 o                         
  -7  -5   1       1484.65       1419.88        24.90 o                         
  -6  -5   1        596.86        594.90        19.38 o                         
  -5  -5   1        377.63        358.55         9.67 o                         
  -4  -5   1       1612.21       1563.57        21.00 o                         
  -3  -5   1        330.10        326.01         8.36 o                         
  -2  -5   1        268.58        312.18         6.83 o                         
  -1  -5   1       1069.89       1043.15        14.06 o                         
   0  -5   1        414.81        404.98         8.07 o                         
   1  -5   1        244.25        256.29         5.95 o                         
   2  -5   1        449.29        484.92         8.44 o                         
   3  -5   1       1304.81       1378.25        18.38 o                         
   4  -5   1       2841.00       2764.67        33.82 o                         
   5  -5   1         36.34         43.81         5.10 o                         
   6  -5   1         17.85         19.92         4.72 o                         
   7  -5   1          0.01         -4.61         4.61 o                         
   8  -5   1          0.02         -5.01         5.01 o                         
   9  -5   1       1314.15       1334.10        38.38 o                         
  10  -5   1         17.72         34.46        14.25 o                         
  11  -5   1        228.18        235.15        19.33 o                         
  12  -5   1        145.12        163.61        24.91 o                         
  13  -5   1          6.60         23.48        16.74 o                         
 -14  -4   1        208.67        141.64        41.43 o                         
 -13  -4   1          1.33         16.42        11.49 o                         
 -12  -4   1        171.86        179.41        19.12 o                         
 -11  -4   1         88.42         82.27        18.35 o                         
 -10  -4   1        170.59        166.19        22.83 o                         
  -9  -4   1         10.42         -5.17         5.17 o                         
  -8  -4   1          1.14         -3.45         3.45 o                         
  -7  -4   1        101.19        106.23        11.69 o                         
  -6  -4   1        540.38        563.78        14.37 o                         
  -5  -4   1        143.05        141.98         6.27 o                         
  -4  -4   1       1752.56       1838.23        27.09 o                         
  -3  -4   1        416.89        409.93         7.37 o                         
  -2  -4   1         18.63         22.95         2.33 o                         
  -1  -4   1         72.30         75.30         3.50 o                         
   0  -4   1         97.89        109.28         3.81 o                         
   1  -4   1        861.48        841.56         9.53 o                         
   2  -4   1       6199.04       5976.38        51.42 o                         
   3  -4   1       2169.09       2214.74        24.94 o                         
   4  -4   1          7.67          4.23         2.82 o                         
   5  -4   1       3296.01       3565.18        45.51 o                         
   6  -4   1        238.66        242.69        10.63 o                         
   7  -4   1         23.45         16.17         5.07 o                         
   8  -4   1          1.74         -5.40         5.40 o                         
   9  -4   1          7.95         11.65        10.31 o                         
  10  -4   1        518.01        540.09        44.63 o                         
  11  -4   1        358.23        327.45        22.42 o                         
  12  -4   1         62.02         82.53        31.37 o                         
  13  -4   1          0.11         -1.20        14.80 o                         
  14  -4   1        200.87        266.39        33.87 o                         
 -14  -3   1        161.60        184.39        23.90 o                         
 -13  -3   1         31.44         43.73        12.41 o                         
 -12  -3   1        679.93        591.51        35.71 o                         
 -11  -3   1        163.99        144.89        15.17 o                         
 -10  -3   1         54.24         23.50        13.41 o                         
  -9  -3   1         11.26         -0.54         5.98 o                         
  -8  -3   1        572.69        557.84        12.73 o                         
  -7  -3   1         10.19          5.74         2.19 o                         
  -6  -3   1        136.09        138.46         4.17 o                         
  -5  -3   1         68.37         85.17         7.99 o                         
  -4  -3   1          4.48          2.45         3.14 o                         
  -3  -3   1       1061.10       1004.72        12.36 o                         
  -2  -3   1        424.66        427.15         8.04 o                         
  -1  -3   1       3561.64       3422.35        31.31 o                         
   0  -3   1       4331.42       4263.25        32.73 o                         
   1  -3   1       1174.46       1085.85        10.52 o                         
   2  -3   1        305.26        278.22         5.34 o                         
   3  -3   1         60.91         50.28         3.24 o                         
   4  -3   1         17.44         11.90         2.86 o                         
   5  -3   1       2166.66       2308.50        29.35 o                         
   6  -3   1         97.94         97.05         6.66 o                         
   7  -3   1        285.06        300.14        13.36 o                         
   8  -3   1        179.91        191.81        12.16 o                         
   9  -3   1        986.97        971.13        24.77 o                         
  10  -3   1        697.34        727.12        22.48 o                         
  11  -3   1        480.08        501.00        26.45 o                         
  12  -3   1        670.94        769.47        45.40 o                         
  13  -3   1         18.39         -1.85        13.65 o                         
  14  -3   1         47.53         43.72        19.80 o                         
 -14  -2   1          2.59         11.34        13.14 o                         
 -13  -2   1          0.05         14.19        12.37 o                         
 -12  -2   1         40.46         16.40        13.81 o                         
 -11  -2   1        867.85        777.06        29.36 o                         
 -10  -2   1          8.60         13.52        14.80 o                         
  -9  -2   1          0.01         -4.37         4.37 o                         
  -8  -2   1          7.42          2.59         3.81 o                         
  -7  -2   1         33.61         52.38         6.55 o                         
  -6  -2   1        131.65        155.86         8.94 o                         
  -5  -2   1        141.91        149.83         6.50 o                         
  -4  -2   1        243.33        271.02         7.11 o                         
  -3  -2   1        126.77        131.61         4.43 o                         
  -2  -2   1       5439.71       5012.17        60.01 o                         
  -1  -2   1       1104.10       1049.19        10.84 o                         
   0  -2   1       9326.22       8260.62        73.01 o                         
   1  -2   1        890.24        849.66         8.68 o                         
   2  -2   1       1243.96       1126.22        12.81 o                         
   3  -2   1        224.85        188.99         5.08 o                         
   4  -2   1          2.33         -0.84         2.07 o                         
   5  -2   1       1038.63        973.69        14.09 o                         
   6  -2   1         38.32         41.34         4.76 o                         
   7  -2   1        479.40        389.55        16.55 o                         
   8  -2   1        576.27        557.75        22.00 o                         
   9  -2   1         24.20         23.45         7.20 o                         
  10  -2   1       1316.70       1316.25        31.88 o                         
  11  -2   1        628.18        609.27        22.03 o                         
  12  -2   1        141.94        174.68        37.48 o                         
  13  -2   1         38.71         49.73        17.70 o                         
  14  -2   1        119.44        123.79        24.82 o                         
 -14  -1   1         60.64         41.55        16.54 o                         
 -13  -1   1        148.15        160.49        33.73 o                         
 -12  -1   1         26.06         26.36        10.90 o                         
 -11  -1   1        278.05        251.01        19.77 o                         
 -10  -1   1          1.44         -6.32         6.32 o                         
  -9  -1   1         39.74         16.81         8.09 o                         
  -8  -1   1         24.97         18.65         4.94 o                         
  -7  -1   1        668.08        680.80        15.89 o                         
  -6  -1   1        194.53        230.06         8.13 o                         
  -5  -1   1       3168.68       3379.24        38.28 o                         
  -4  -1   1         75.72         72.23         3.98 o                         
  -3  -1   1       4752.20       4661.72        47.55 o                         
  -2  -1   1      30039.77      27506.90       477.70 o                         
  -1  -1   1       1207.68       1101.73        16.85 o                         
   1  -1   1        219.63        220.31         8.31 o                         
   2  -1   1       3613.06       3304.25        27.34 o                         
   3  -1   1       3630.89       3327.32        26.99 o                         
   4  -1   1         48.30         48.55         3.53 o                         
   5  -1   1         57.49         66.17         4.59 o                         
   6  -1   1        862.58        872.61        15.15 o                         
   7  -1   1         60.24         65.16         5.66 o                         
   8  -1   1         11.59         11.03         4.28 o                         
   9  -1   1        541.79        526.45        17.67 o                         
  10  -1   1          2.96          0.01         5.93 o                         
  11  -1   1       1835.31       1861.13        47.47 o                         
  12  -1   1         49.72         64.82        16.87 o                         
  13  -1   1        169.76        163.93        24.21 o                         
  14  -1   1         28.33         47.47        17.97 o                         
 -14   0   1         91.13         82.75        20.61 o                         
 -13   0   1        286.81        338.59        32.97 o                         
 -12   0   1          3.31          0.61         9.34 o                         
 -11   0   1          1.61         -5.63        12.13 o                         
 -10   0   1         25.80         23.45         7.79 o                         
  -9   0   1         40.95         38.52        18.63 o                         
  -8   0   1        126.92        161.88        11.49 o                         
  -7   0   1        277.16        312.09        11.84 o                         
  -6   0   1        224.68        226.47        11.07 o                         
  -5   0   1        640.12        733.48        12.60 o                         
  -4   0   1       2538.19       2522.93        27.36 o                         
  -3   0   1        876.09        860.36        11.56 o                         
  -2   0   1       3593.92       3595.37        40.29 o                         
  -1   0   1          8.54         -3.35         3.35 o                         
   0   0   1          4.61          0.00         0.13 o                         
   2   0   1         19.50          5.16         2.28 o                         
   3   0   1      15005.55      13854.54       117.40 o                         
   4   0   1        582.21        575.59         8.98 o                         
   5   0   1       6015.20       5948.97        54.29 o                         
   6   0   1        271.78        230.81         8.44 o                         
   7   0   1        158.82        162.63         7.78 o                         
   8   0   1         93.32        110.50         7.45 o                         
   9   0   1         75.94         55.01         7.04 o                         
  10   0   1         50.13         50.92         7.99 o                         
  11   0   1          0.00         -4.83         6.79 o                         
  12   0   1        117.47         76.64        19.73 o                         
  13   0   1          2.38          9.64        13.36 o                         
  14   0   1        434.46        414.77        36.27 o                         
  15   0   1        138.07        143.61        41.43 o                         
 -14   1   1         19.07          8.10        14.67 o                         
 -13   1   1         19.69          6.63        24.86 o                         
 -12   1   1        235.13        225.47        20.70 o                         
 -11   1   1         21.39         21.19         9.37 o                         
 -10   1   1        246.67        250.79        15.44 o                         
  -9   1   1         77.84         84.03        10.20 o                         
  -8   1   1          8.73          8.18         7.40 o                         
  -7   1   1         54.01         49.10         6.22 o                         
  -6   1   1        702.05        786.55        15.97 o                         
  -5   1   1          0.19         -0.43         2.78 o                         
  -4   1   1       1018.87        983.64        12.76 o                         
  -3   1   1       1288.05       1128.09        12.94 o                         
  -2   1   1      12305.84      11360.74        94.76 o                         
   2   1   1        125.88        127.44        11.44 o                         
   3   1   1        130.41        118.54         4.09 o                         
   4   1   1        441.64        446.08         9.13 o                         
   5   1   1       5971.03       6005.88        62.18 o                         
   6   1   1        259.58        299.56         9.68 o                         
   7   1   1        631.67        771.26        16.47 o                         
   8   1   1       1669.71       1654.98        30.94 o                         
   9   1   1        209.52        244.62        13.47 o                         
  10   1   1         27.44         17.37         7.30 o                         
  11   1   1        124.74         95.60        13.15 o                         
  12   1   1          0.85         -0.85        14.86 o                         
  13   1   1          2.99         -9.95        10.21 o                         
  14   1   1        268.00        296.58        65.49 o                         
  15   1   1         13.26         -6.79        17.75 o                         
 -14   2   1         21.61         31.66        21.50 o                         
 -13   2   1          3.43        -12.11        12.11 o                         
 -12   2   1          0.00        -10.79        10.79 o                         
 -11   2   1        583.67        626.76        26.60 o                         
 -10   2   1         16.15         16.01         7.53 o                         
  -9   2   1          2.96          5.33         6.09 o                         
  -8   2   1         25.31         27.52         6.47 o                         
  -7   2   1          4.67          9.01        11.05 o                         
  -6   2   1          9.76         -0.81         4.03 o                         
  -5   2   1          0.04         -0.02         3.06 o                         
  -4   2   1       1687.84       1654.91        20.53 o                         
  -3   2   1        867.69        786.56        10.22 o                         
  -2   2   1       1686.50       1604.80        16.51 o                         
  -1   2   1       6087.64       5481.96        71.94 o                         
   0   2   1       1220.06       1130.59        15.31 o                         
   1   2   1        128.79        130.65         4.40 o                         
   2   2   1       1629.21       1522.23        32.08 o                         
   3   2   1      11461.04      10879.09       170.92 o                         
   4   2   1        309.07        319.54         9.68 o                         
   5   2   1       4305.96       4437.70        50.86 o                         
   6   2   1        477.99        478.61        12.59 o                         
   7   2   1        147.67        154.70        15.57 o                         
   8   2   1        250.46        228.60        11.95 o                         
   9   2   1        269.18        285.54        15.89 o                         
  10   2   1        346.74        343.70        18.27 o                         
  11   2   1        126.05        131.09        14.98 o                         
  12   2   1          0.75         -7.82         7.82 o                         
  13   2   1         35.85         26.73        13.20 o                         
  14   2   1        138.98        175.83        23.21 o                         
  15   2   1         18.26         23.99        15.47 o                         
 -14   3   1          0.31         -8.05        15.82 o                         
 -13   3   1         43.73         36.78        17.19 o                         
 -12   3   1         45.16         56.31        17.21 o                         
 -11   3   1        133.78        154.54        14.10 o                         
 -10   3   1        272.13        264.45        16.63 o                         
  -9   3   1        341.39        366.00        18.03 o                         
  -8   3   1       1332.85       1266.95        29.01 o                         
  -7   3   1        146.56        157.50         8.95 o                         
  -6   3   1         23.87         30.39         6.12 o                         
  -5   3   1        679.90        751.35        14.34 o                         
  -4   3   1        827.54        800.16        13.16 o                         
  -3   3   1        158.63        149.86         5.46 o                         
  -2   3   1         48.47         43.53         2.61 o                         
  -1   3   1       1806.30       1631.87        15.37 o                         
   0   3   1          8.46          8.48         1.55 o                         
   1   3   1        558.76        531.55         8.21 o                         
   2   3   1         43.20         25.06         2.77 o                         
   3   3   1        227.43        269.77        11.79 o                         
   4   3   1       1858.24       1848.86        28.00 o                         
   5   3   1         14.70         12.49         2.68 o                         
   6   3   1        198.97        214.17        10.20 o                         
   7   3   1         58.74         55.49         5.58 o                         
   8   3   1         88.23        107.54        10.59 o                         
   9   3   1          4.52         11.58         5.25 o                         
  10   3   1        933.60        864.18        27.55 o                         
  11   3   1          2.50          5.62         6.64 o                         
  12   3   1        427.25        455.99        23.68 o                         
  13   3   1         70.78         49.23        13.75 o                         
  14   3   1          0.33          1.56        11.22 o                         
 -14   4   1          3.03         22.49        26.83 o                         
 -13   4   1          8.21         20.52        15.59 o                         
 -12   4   1         11.08         10.22        13.25 o                         
 -11   4   1        693.64        726.88        25.40 o                         
 -10   4   1        736.47        727.90        23.96 o                         
  -9   4   1        903.61        908.74        25.50 o                         
  -8   4   1       1167.62       1216.45        25.37 o                         
  -7   4   1          7.32          8.86         4.46 o                         
  -6   4   1         39.39         39.28         7.09 o                         
  -5   4   1       1462.98       1557.05        25.12 o                         
  -4   4   1        776.65        827.78        16.12 o                         
  -3   4   1        559.78        542.39        10.10 o                         
  -2   4   1        612.88        608.37         8.20 o                         
  -1   4   1       2733.83       2644.23        21.32 o                         
   0   4   1         70.16         74.35         2.84 o                         
   1   4   1       2378.52       2479.51        26.95 o                         
   2   4   1        370.09        362.85         8.28 o                         
   3   4   1        823.37        814.02        14.15 o                         
   4   4   1        585.99        628.37        20.77 o                         
   5   4   1        279.65        265.88        16.18 o                         
   6   4   1        717.38        788.13        23.30 o                         
   7   4   1         44.17         40.34         7.06 o                         
   8   4   1         93.44         87.93         6.44 o                         
   9   4   1         83.02         76.70        10.42 o                         
  10   4   1        358.41        365.26        17.99 o                         
  11   4   1          0.26          2.17         6.82 o                         
  12   4   1        125.29        116.92        13.47 o                         
  13   4   1          1.47         -1.78         8.98 o                         
  14   4   1          0.26        -24.46        24.46 o                         
 -13   5   1        178.68        181.61        28.11 o                         
 -12   5   1         41.04         42.28        17.57 o                         
 -11   5   1        239.39        222.90        19.54 o                         
 -10   5   1        516.41        572.95        28.42 o                         
  -9   5   1         20.81         27.64         7.62 o                         
  -8   5   1       1213.92       1179.83        28.43 o                         
  -7   5   1         90.81         97.15         9.48 o                         
  -6   5   1        162.06        200.02        10.84 o                         
  -5   5   1          1.34         -3.47         3.47 o                         
  -4   5   1       1236.05       1207.18        20.85 o                         
  -3   5   1       1366.76       1410.68        18.56 o                         
  -2   5   1          4.51          6.43         2.28 o                         
  -1   5   1        267.74        274.31         5.21 o                         
   0   5   1          3.33         -1.79         1.79 o                         
   1   5   1       1754.63       1726.16        20.91 o                         
   2   5   1       7027.01       7493.82        71.31 o                         
   3   5   1         85.57         97.92         3.87 o                         
   4   5   1       1901.98       2121.61        40.49 o                         
   5   5   1         67.58         87.98         5.20 o                         
   6   5   1       1335.11       1406.72        41.59 o                         
   7   5   1         22.19         23.91         7.86 o                         
   8   5   1        282.12        296.84        10.60 o                         
   9   5   1       1232.36       1181.99        22.47 o                         
  10   5   1       1625.79       1559.95        38.48 o                         
  11   5   1          9.47         10.19         9.87 o                         
  12   5   1         33.80         27.91        26.04 o                         
  13   5   1          3.55        -17.75        17.75 o                         
  14   5   1         96.83         11.44        25.65 o                         
 -13   6   1          0.26         14.58        28.01 o                         
 -12   6   1        268.24        349.93        59.18 o                         
 -11   6   1        295.02        291.83        23.17 o                         
 -10   6   1        139.44        131.62        16.41 o                         
  -9   6   1        247.29        242.64        19.45 o                         
  -8   6   1         60.63         41.49         8.50 o                         
  -7   6   1         96.03         99.37        11.83 o                         
  -6   6   1        378.70        352.48        15.29 o                         
  -5   6   1        575.16        555.17        17.97 o                         
  -4   6   1          0.33         -1.10         2.87 o                         
  -3   6   1        392.15        406.95         9.25 o                         
  -2   6   1          1.75          1.83         2.18 o                         
  -1   6   1         45.46         46.57         3.06 o                         
   0   6   1         60.52         66.15         3.62 o                         
   1   6   1        149.42        176.77         5.69 o                         
   2   6   1       3455.14       3784.74        48.06 o                         
   3   6   1         46.70         56.19         5.03 o                         
   4   6   1       1087.24       1204.41        43.92 o                         
   5   6   1        101.37        101.55         7.26 o                         
   6   6   1        435.99        406.90        20.86 o                         
   7   6   1        232.23        245.26        17.58 o                         
   8   6   1        276.16        313.44        21.08 o                         
   9   6   1          0.06         -7.60         7.60 o                         
  10   6   1          7.36          6.10        10.13 o                         
  11   6   1         17.05         27.99        12.25 o                         
  12   6   1         26.34         32.86        17.46 o                         
  13   6   1         51.01        102.58        35.51 o                         
  14   6   1          8.17         18.54        27.22 o                         
 -12   7   1          1.14         13.51        16.57 o                         
 -11   7   1        365.20        297.27        27.27 o                         
 -10   7   1         64.66         37.74        10.01 o                         
  -9   7   1        371.82        311.79        18.90 o                         
  -8   7   1        151.53        141.02        12.65 o                         
  -7   7   1          0.76          2.57         5.32 o                         
  -6   7   1        102.74        101.43         9.58 o                         
  -5   7   1        537.33        511.26        14.81 o                         
  -4   7   1         27.77         23.24         4.48 o                         
  -3   7   1        466.77        453.93        10.16 o                         
  -2   7   1         53.25         63.66         4.26 o                         
  -1   7   1          1.12         -2.33         2.33 o                         
   0   7   1        130.21        116.32         5.19 o                         
   1   7   1        105.95         88.60         4.64 o                         
   2   7   1         88.27         81.14         6.07 o                         
   3   7   1         51.79         53.55         6.22 o                         
   4   7   1        567.20        578.13        10.28 o                         
   5   7   1         38.37         38.71         4.72 o                         
   6   7   1       1028.50       1115.71        18.43 o                         
   7   7   1         15.32         22.19         8.05 o                         
   8   7   1       2671.43       2675.68        50.47 o                         
   9   7   1       1150.00       1133.10        31.08 o                         
  10   7   1        494.60        460.06        23.55 o                         
  11   7   1        172.44        182.30        23.79 o                         
  12   7   1         28.36         32.08        13.33 o                         
  13   7   1         48.13         37.82        35.11 o                         
 -12   8   1         21.38         14.25        15.57 o                         
 -11   8   1         47.41         22.43        14.61 o                         
 -10   8   1         38.09         47.90        10.66 o                         
  -9   8   1        318.07        284.99        19.03 o                         
  -8   8   1        407.53        372.32        19.52 o                         
  -7   8   1        472.03        454.03        19.51 o                         
  -6   8   1         12.17         14.15         6.10 o                         
  -5   8   1       1510.53       1421.04        28.63 o                         
  -4   8   1         17.97         13.59         4.58 o                         
  -3   8   1         18.54         14.03         3.86 o                         
  -2   8   1         42.17         50.64         6.05 o                         
  -1   8   1        424.78        406.85         9.47 o                         
   0   8   1        611.07        623.31        10.97 o                         
   1   8   1         20.87         17.13         3.06 o                         
   2   8   1         26.55         20.17         3.19 o                         
   3   8   1          3.70          6.35         2.85 o                         
   4   8   1        865.95        863.34        15.36 o                         
   5   8   1        289.86        256.30        10.93 o                         
   6   8   1        235.55        209.72        11.03 o                         
   7   8   1        107.99         76.15        11.02 o                         
   8   8   1        891.22        867.18        26.51 o                         
   9   8   1         20.57         27.37         8.87 o                         
  10   8   1          0.02          6.89         8.49 o                         
  11   8   1         19.49         17.53        23.20 o                         
  12   8   1         56.96         30.34        17.43 o                         
  13   8   1         25.68         71.84        23.31 o                         
 -11   9   1         11.33         16.39        14.47 o                         
 -10   9   1         13.22          2.47        10.78 o                         
  -9   9   1         15.91          8.45         8.42 o                         
  -8   9   1          7.64          5.09         6.53 o                         
  -7   9   1         68.43         55.87         9.00 o                         
  -6   9   1          1.69          1.37         5.74 o                         
  -5   9   1        893.63        812.32        30.85 o                         
  -4   9   1        472.70        462.28        15.78 o                         
  -3   9   1        521.79        510.84        20.35 o                         
  -2   9   1        557.30        541.49        20.91 o                         
  -1   9   1       5230.50       5094.04        65.81 o                         
   0   9   1          1.23         -3.80         4.78 o                         
   1   9   1         88.00         87.90         5.27 o                         
   2   9   1         79.22         68.98         5.11 o                         
   3   9   1          0.06         -0.61         3.93 o                         
   4   9   1         50.49         33.01         9.91 o                         
   5   9   1        168.23        185.15        12.04 o                         
   6   9   1        186.89        183.88        13.21 o                         
   7   9   1         35.60         34.09         6.15 o                         
   8   9   1        482.54        460.10        25.80 o                         
   9   9   1        435.79        406.53        22.38 o                         
  10   9   1          1.33         -7.58        11.60 o                         
  11   9   1        376.81        423.34        56.42 o                         
  12   9   1         10.79          2.25        17.52 o                         
 -10  10   1         31.45         22.51        15.17 o                         
  -9  10   1         19.14         22.62        14.73 o                         
  -8  10   1         24.33         43.60        24.23 o                         
  -7  10   1         78.48         75.64        19.87 o                         
  -6  10   1          8.00          6.77        10.12 o                         
  -5  10   1        841.49        758.52        34.32 o                         
  -4  10   1          1.88          0.48         7.02 o                         
  -3  10   1         79.13         82.78        10.74 o                         
  -2  10   1        221.54        234.52        16.26 o                         
  -1  10   1       2430.86       2372.04        42.02 o                         
   0  10   1       1262.34       1260.82        27.94 o                         
   1  10   1       1578.77       1587.12        31.11 o                         
   2  10   1         73.49         67.32         8.04 o                         
   3  10   1         77.63         64.97         8.83 o                         
   4  10   1       1127.67        982.02        26.14 o                         
   5  10   1        137.82        133.05        11.18 o                         
   6  10   1        227.52        213.45        15.55 o                         
   7  10   1        217.91        206.90        15.15 o                         
   8  10   1         18.85          4.74         8.83 o                         
   9  10   1          7.38          9.12        10.26 o                         
  10  10   1          4.49         18.97        14.03 o                         
  11  10   1         35.56         76.54        33.54 o                         
  12  10   1         17.75        -15.55        15.55 o                         
  -9  11   1          4.62         21.82        14.88 o                         
  -8  11   1         21.46         63.10        17.32 o                         
  -7  11   1         55.60         30.50        13.26 o                         
  -6  11   1         32.15         41.59        14.01 o                         
  -5  11   1         34.36         38.14        15.37 o                         
  -4  11   1         10.09          0.43        12.45 o                         
  -3  11   1        472.04        459.06        28.90 o                         
  -2  11   1        267.99        256.79        21.39 o                         
  -1  11   1        174.24        181.57        15.01 o                         
   0  11   1         63.32         80.42        10.45 o                         
   1  11   1        883.51        837.82        24.08 o                         
   2  11   1         76.61         55.80        10.14 o                         
   3  11   1        122.87        102.04        11.03 o                         
   4  11   1        705.61        633.87        21.83 o                         
   5  11   1         42.09         44.64         9.82 o                         
   6  11   1          9.93         19.47         7.80 o                         
   7  11   1          3.43         -5.92        11.84 o                         
   8  11   1        259.87        289.99        37.09 o                         
   9  11   1         59.73         37.08        16.01 o                         
  10  11   1        173.20        230.41        49.71 o                         
  11  11   1        146.98        141.64        41.43 o                         
  -8  12   1          0.24         -4.38        12.67 o                         
  -7  12   1        344.30        422.71        41.16 o                         
  -6  12   1         13.28         12.88        13.14 o                         
  -5  12   1         43.02         40.99        14.35 o                         
  -4  12   1          5.66         -7.91         7.91 o                         
  -3  12   1        203.91        200.75        21.22 o                         
  -2  12   1         57.10         75.26        11.71 o                         
  -1  12   1        107.91        119.96        16.63 o                         
   0  12   1         25.75         25.31        15.98 o                         
   1  12   1          5.06          2.47         9.37 o                         
   2  12   1        258.11        245.73        22.86 o                         
   3  12   1          3.87          8.82         8.27 o                         
   4  12   1          9.05         23.57         9.02 o                         
   5  12   1         22.81         17.94        10.39 o                         
   6  12   1        206.33        222.89        21.00 o                         
   7  12   1         81.29         55.63        23.28 o                         
   8  12   1         29.11          0.39        18.54 o                         
   9  12   1        141.85        191.70        66.68 o                         
  10  12   1          0.02         14.60        29.20 o                         
  -6  13   1         11.72         15.11        13.22 o                         
  -5  13   1          1.54          2.45        15.60 o                         
  -4  13   1        263.14        277.10        26.70 o                         
  -3  13   1         30.59         30.73        16.10 o                         
  -2  13   1          5.28          2.96        13.08 o                         
  -1  13   1         61.65         88.85        14.22 o                         
   0  13   1        171.53        174.81        18.72 o                         
   1  13   1         13.66         -0.77         9.06 o                         
   2  13   1          0.00          5.14         8.97 o                         
   3  13   1         97.76         88.81        21.50 o                         
   4  13   1         33.62         33.31        14.32 o                         
   5  13   1        148.72        178.37        32.94 o                         
   6  13   1         17.54          9.35        10.81 o                         
   7  13   1         55.27         32.75        20.12 o                         
   8  13   1         10.98         18.94        18.54 o                         
  -4  14   1         14.12         35.03        19.05 o                         
  -3  14   1        232.13        277.72        33.91 o                         
  -2  14   1        265.08        264.89        32.02 o                         
  -1  14   1        132.09        139.59        42.02 o                         
   0  14   1         15.75          7.49        13.14 o                         
   1  14   1         13.64          5.52        13.14 o                         
   2  14   1         36.82         40.58        16.07 o                         
   3  14   1          8.18         20.86        13.76 o                         
   4  14   1          0.04          4.36        11.37 o                         
   5  14   1         20.60          4.05        12.63 o                         
   6  14   1        135.60        161.76        35.51 o                         
  -1  15   1         41.65         48.43        23.08 o                         
   0  15   1         33.13         43.88        18.11 o                         
   1  15   1         56.83         56.10        31.17 o                         
   2  15   1        228.20        274.60        45.77 o                         
   3  15   1         11.16         47.12        17.43 o                         
  -5 -14   2        154.64        210.74        25.37 o                         
  -4 -14   2        640.00        808.92        41.56 o                         
  -3 -14   2          2.93         -3.04        12.39 o                         
  -2 -14   2         57.05         63.35        20.52 o                         
  -1 -14   2          6.87         11.32        14.59 o                         
   0 -14   2         67.54         93.35        21.74 o                         
   1 -14   2         15.72         18.81        16.05 o                         
   2 -14   2        194.58        260.07        32.14 o                         
   3 -14   2          0.26         13.59        17.16 o                         
  -7 -13   2        268.80        368.11        63.52 o                         
  -6 -13   2          0.12         14.20        16.57 o                         
  -5 -13   2          0.70         -6.90        11.44 o                         
  -4 -13   2         85.94         54.06        18.35 o                         
  -3 -13   2          2.03          7.32        11.51 o                         
  -2 -13   2         65.10         62.36        17.34 o                         
  -1 -13   2         99.25        126.60        21.43 o                         
   0 -13   2         99.24         93.39        20.05 o                         
   1 -13   2         85.42         90.41        20.27 o                         
   2 -13   2         27.02         37.68        17.75 o                         
   3 -13   2         78.77         72.71        20.66 o                         
   4 -13   2         35.41         60.70        36.69 o                         
   5 -13   2         62.05         91.39        30.56 o                         
   6 -13   2        264.03        259.16        28.03 o                         
  -9 -12   2        219.58        233.96        53.66 o                         
  -8 -12   2         82.91         79.70        37.88 o                         
  -7 -12   2         30.83          5.52        28.80 o                         
  -6 -12   2        246.69        239.35        22.03 o                         
  -5 -12   2        361.27        381.42        28.07 o                         
  -4 -12   2         51.72         46.18        13.20 o                         
  -3 -12   2        503.13        526.22        57.60 o                         
  -2 -12   2        627.86        686.67        36.29 o                         
  -1 -12   2        371.31        415.18        56.42 o                         
   0 -12   2          1.26          4.23        10.80 o                         
   1 -12   2         59.14         32.50        14.97 o                         
   2 -12   2          5.98          3.76         9.72 o                         
   3 -12   2         56.28         83.05        15.69 o                         
   4 -12   2          3.47         10.32        11.51 o                         
   5 -12   2          0.00          7.16        10.81 o                         
   6 -12   2        166.76        179.59        23.43 o                         
   7 -12   2         74.18         71.32        33.78 o                         
 -10 -11   2         30.64         52.87        33.93 o                         
  -9 -11   2         20.29         39.06        33.93 o                         
  -8 -11   2          3.68         12.63        28.01 o                         
  -7 -11   2        164.00        129.07        15.31 o                         
  -6 -11   2         26.70         31.54        12.43 o                         
  -5 -11   2        214.55        207.34        20.03 o                         
  -4 -11   2        115.53        100.40        16.30 o                         
  -3 -11   2        127.10        171.77        20.22 o                         
  -2 -11   2          2.47          7.58         6.94 o                         
  -1 -11   2          1.78         -1.50         6.89 o                         
   0 -11   2        101.27        121.04        11.07 o                         
   1 -11   2        110.01        103.12        12.17 o                         
   2 -11   2        961.52        990.14        36.35 o                         
   3 -11   2        123.63        153.37        22.99 o                         
   4 -11   2          1.33        -10.46        10.46 o                         
   5 -11   2        127.70        145.68        23.64 o                         
   6 -11   2          0.28          2.42        12.10 o                         
   7 -11   2         71.39         68.99        17.58 o                         
   8 -11   2         18.01         -1.25        12.77 o                         
   9 -11   2          4.77        -10.30        12.54 o                         
 -11 -10   2          5.93        -29.99        29.99 o                         
 -10 -10   2        148.99        229.62        48.13 o                         
  -9 -10   2        144.13        133.80        25.88 o                         
  -8 -10   2         51.00          6.71        27.62 o                         
  -7 -10   2          8.18          8.93         7.33 o                         
  -6 -10   2        369.66        366.36        24.86 o                         
  -5 -10   2        135.67        147.83        16.73 o                         
  -4 -10   2        833.30        817.12        25.82 o                         
  -3 -10   2        451.17        454.27        17.16 o                         
  -2 -10   2        156.96        128.58        10.75 o                         
  -1 -10   2        149.27        162.81        10.98 o                         
   0 -10   2         77.06         73.45         8.29 o                         
   1 -10   2        202.47        211.39        17.45 o                         
   2 -10   2         35.36         54.53         9.58 o                         
   3 -10   2         27.21         45.47         8.55 o                         
   4 -10   2         33.46         36.26         7.41 o                         
   5 -10   2         68.64         57.17         9.12 o                         
   6 -10   2          2.95          8.74         7.73 o                         
   7 -10   2          7.90          4.85        10.81 o                         
   8 -10   2          7.29         13.16        11.43 o                         
   9 -10   2         55.83         50.54        16.66 o                         
  10 -10   2        113.89        130.97        38.50 o                         
 -11  -9   2          6.08         -3.16        24.07 o                         
 -10  -9   2         16.10         -1.18        23.28 o                         
  -9  -9   2        173.60        161.28        51.49 o                         
  -8  -9   2        157.50        146.87        23.28 o                         
  -7  -9   2        231.37        217.87        19.55 o                         
  -6  -9   2         46.16         41.24         7.85 o                         
  -5  -9   2         93.39         91.48        12.38 o                         
  -4  -9   2          8.79          0.02         5.43 o                         
  -3  -9   2        141.97        143.54         8.38 o                         
  -2  -9   2        213.57        249.77        10.80 o                         
  -1  -9   2       2423.75       2380.01        34.09 o                         
   0  -9   2         16.09         11.42         4.46 o                         
   1  -9   2        509.94        512.78        14.52 o                         
   2  -9   2          4.39         -0.27         4.20 o                         
   3  -9   2       1595.09       1544.44        27.61 o                         
   4  -9   2        603.16        609.62        18.61 o                         
   5  -9   2        174.84        141.62        13.42 o                         
   6  -9   2          9.34         -0.68         5.82 o                         
   7  -9   2        195.22        203.87        14.93 o                         
   8  -9   2         82.85         75.68        11.84 o                         
   9  -9   2         68.36         82.37        14.31 o                         
  10  -9   2         10.05         11.03        11.17 o                         
  11  -9   2          6.26          2.81        15.80 o                         
 -12  -8   2         51.19         37.09        32.75 o                         
 -11  -8   2          2.07         36.69        27.22 o                         
 -10  -8   2          5.12         -1.18        21.70 o                         
  -9  -8   2         91.31         78.94        16.17 o                         
  -8  -8   2        470.96        464.50        15.73 o                         
  -7  -8   2        209.67        206.73        12.28 o                         
  -6  -8   2        722.72        748.22        21.18 o                         
  -5  -8   2        817.07        806.93        33.78 o                         
  -4  -8   2        134.00        156.35        10.76 o                         
  -3  -8   2        214.06        200.46         8.88 o                         
  -2  -8   2          2.05          5.38         3.02 o                         
  -1  -8   2        715.79        720.87        13.60 o                         
   0  -8   2        113.30        109.20         6.66 o                         
   1  -8   2         47.56         58.67         5.31 o                         
   2  -8   2        644.79        605.86        13.50 o                         
   3  -8   2       1095.87       1084.39        19.60 o                         
   4  -8   2       3079.95       3032.22        39.33 o                         
   5  -8   2        204.83        240.60        12.40 o                         
   6  -8   2        117.90         98.48         9.22 o                         
   7  -8   2         59.99         44.61         8.12 o                         
   8  -8   2         16.02          0.67         6.90 o                         
   9  -8   2          1.74         14.36         8.38 o                         
  10  -8   2         36.03         40.14         9.80 o                         
  11  -8   2         28.83         32.88        14.88 o                         
  12  -8   2         74.17        120.35        22.40 o                         
 -13  -7   2         95.35        162.55        43.40 o                         
 -12  -7   2         10.14         18.94        30.77 o                         
 -11  -7   2          1.01          7.50        22.49 o                         
 -10  -7   2          6.06          4.06        14.83 o                         
  -9  -7   2        110.03        115.24         9.63 o                         
  -8  -7   2          2.85          5.68         5.30 o                         
  -7  -7   2       3439.22       3360.67        57.40 o                         
  -6  -7   2        563.67        546.97        14.90 o                         
  -5  -7   2        195.59        173.49        12.02 o                         
  -4  -7   2        198.06        214.13         8.47 o                         
  -3  -7   2         76.75         82.02         5.55 o                         
  -2  -7   2         24.23         26.73         4.26 o                         
  -1  -7   2         51.15         44.07         4.07 o                         
   0  -7   2        252.04        275.90         8.28 o                         
   1  -7   2          9.83          8.92         2.86 o                         
   2  -7   2        364.21        361.59         9.29 o                         
   3  -7   2         38.69         44.02         5.00 o                         
   4  -7   2         43.50         43.29         6.32 o                         
   5  -7   2          4.34          2.01         3.88 o                         
   6  -7   2          3.60          1.90         5.03 o                         
   7  -7   2          5.82         -4.90         6.96 o                         
   8  -7   2        252.34        200.47        14.37 o                         
   9  -7   2          0.40          0.82         6.74 o                         
  10  -7   2         29.38         28.89        10.25 o                         
  11  -7   2          1.74         -3.84        10.96 o                         
  12  -7   2         16.39         15.90        13.22 o                         
 -13  -6   2        104.00         84.43        30.77 o                         
 -12  -6   2         20.45         51.68        27.22 o                         
 -11  -6   2        177.67        179.92        27.04 o                         
 -10  -6   2          0.26         -3.11         5.29 o                         
  -9  -6   2         58.98         68.92         7.06 o                         
  -8  -6   2          2.85         -4.38         4.38 o                         
  -7  -6   2       2951.70       2869.97        39.76 o                         
  -6  -6   2         43.65         57.73         5.51 o                         
  -5  -6   2          0.65          4.29         3.33 o                         
  -4  -6   2       1469.37       1531.41        22.80 o                         
  -3  -6   2        538.87        567.30        12.41 o                         
  -2  -6   2          0.10         -2.04         2.04 o                         
  -1  -6   2        427.44        439.18         9.03 o                         
   0  -6   2        837.61        824.77        13.05 o                         
   1  -6   2        440.83        440.13         8.79 o                         
   2  -6   2        211.61        187.94         7.17 o                         
   3  -6   2         23.35         19.00         3.67 o                         
   4  -6   2       1619.99       1661.04        24.61 o                         
   5  -6   2        779.18        818.69        17.02 o                         
   6  -6   2        322.12        322.01        12.90 o                         
   7  -6   2         56.92         57.24        11.76 o                         
   8  -6   2         13.98          6.74         6.79 o                         
   9  -6   2        571.38        611.10        24.55 o                         
  10  -6   2        569.92        526.82        27.63 o                         
  11  -6   2         16.13         14.13        12.25 o                         
  12  -6   2        311.75        287.94        55.59 o                         
  13  -6   2         11.16          1.70        36.10 o                         
 -13  -5   2          7.09         -3.16        22.49 o                         
 -12  -5   2        273.21        244.62        43.00 o                         
 -11  -5   2        969.87        933.09        65.10 o                         
 -10  -5   2         17.75          8.92        13.15 o                         
  -9  -5   2         26.07         27.50         7.28 o                         
  -8  -5   2         92.95         80.06        10.43 o                         
  -7  -5   2        177.42        185.05         8.42 o                         
  -6  -5   2        458.57        501.36        12.07 o                         
  -5  -5   2        333.57        364.76        10.48 o                         
  -4  -5   2        251.56        264.60         7.44 o                         
  -3  -5   2        445.36        465.87        10.57 o                         
  -2  -5   2        718.83        786.87        11.51 o                         
  -1  -5   2        707.10        700.28        10.35 o                         
   0  -5   2        482.19        541.96        10.16 o                         
   1  -5   2         11.69          4.83         2.16 o                         
   2  -5   2        826.24        858.47        13.18 o                         
   3  -5   2       1035.28       1112.61        16.27 o                         
   4  -5   2        196.07        234.41         9.31 o                         
   5  -5   2        603.12        629.46        14.25 o                         
   6  -5   2         90.29        102.42        10.64 o                         
   7  -5   2        161.99        157.34        10.37 o                         
   8  -5   2        138.91        148.50        12.47 o                         
   9  -5   2        189.17        203.10        18.25 o                         
  10  -5   2        127.08        122.17        14.26 o                         
  11  -5   2          0.05          3.41         9.13 o                         
  12  -5   2         72.38         53.46        18.27 o                         
  13  -5   2          0.24         13.72        14.87 o                         
 -13  -4   2          0.25         16.01        11.01 o                         
 -12  -4   2         26.26         21.41        11.93 o                         
 -11  -4   2         82.94        138.48        30.77 o                         
 -10  -4   2         22.46         33.49        14.03 o                         
  -9  -4   2        350.74        362.73        24.05 o                         
  -8  -4   2         20.46         22.52         5.48 o                         
  -7  -4   2          4.30          1.37         4.14 o                         
  -6  -4   2        171.22        197.20         9.30 o                         
  -5  -4   2         62.12         62.86         3.01 o                         
  -4  -4   2       1033.75       1059.59        13.68 o                         
  -3  -4   2       1823.25       1946.54        25.56 o                         
  -2  -4   2          0.01          3.17         1.74 o                         
  -1  -4   2        952.63        980.68        11.93 o                         
   0  -4   2         23.18         21.61         2.21 o                         
   1  -4   2        164.43        132.33         4.22 o                         
   2  -4   2        202.90        200.33         6.28 o                         
   3  -4   2      15944.76      16239.84       138.33 o                         
   4  -4   2          5.90          6.77         3.11 o                         
   5  -4   2         66.39         74.38         5.48 o                         
   6  -4   2        372.95        384.49        11.27 o                         
   7  -4   2        287.20        277.51        12.13 o                         
   8  -4   2        128.38         88.66        27.11 o                         
   9  -4   2        802.99        736.46        25.67 o                         
  10  -4   2         47.12         77.73        11.75 o                         
  11  -4   2          4.53          0.06         7.72 o                         
  12  -4   2        356.87        405.25        36.67 o                         
  13  -4   2         51.43         47.81        36.69 o                         
  14  -4   2         74.18         87.23        22.73 o                         
 -14  -3   2         61.40         91.29        32.75 o                         
 -13  -3   2        481.10        517.10        31.94 o                         
 -12  -3   2        498.78        515.86        30.63 o                         
 -11  -3   2        358.65        311.69        43.79 o                         
 -10  -3   2        278.09        281.82        19.50 o                         
  -9  -3   2         12.58         17.53         7.94 o                         
  -8  -3   2         11.28         18.21         4.26 o                         
  -7  -3   2        405.57        413.51        11.46 o                         
  -6  -3   2          0.11          1.33         2.19 o                         
  -5  -3   2          4.29          8.94         2.46 o                         
  -4  -3   2       2452.40       2476.26        34.81 o                         
  -3  -3   2         60.30         59.66         3.65 o                         
  -2  -3   2        999.73        981.04        12.19 o                         
  -1  -3   2       4673.80       4483.34        37.73 o                         
   0  -3   2       1117.11       1083.79        10.96 o                         
   1  -3   2          2.13         -0.97         1.49 o                         
   2  -3   2          4.35          7.33         2.05 o                         
   3  -3   2         14.43         14.98         2.72 o                         
   4  -3   2       1500.20       1598.27        20.04 o                         
   5  -3   2       2439.22       2434.83        30.51 o                         
   6  -3   2       5418.07       5623.18        60.31 o                         
   7  -3   2         12.47         10.62         4.56 o                         
   8  -3   2        172.28        167.85        11.35 o                         
   9  -3   2          5.74          9.73         9.32 o                         
  10  -3   2        122.27        124.60        16.59 o                         
  11  -3   2        158.97        163.07        15.87 o                         
  12  -3   2          3.76          3.19        13.64 o                         
  13  -3   2         18.02         21.65        15.44 o                         
  14  -3   2          2.05         11.76        17.44 o                         
 -14  -2   2         71.49         58.74        18.35 o                         
 -13  -2   2          0.24         -1.73        12.18 o                         
 -12  -2   2         17.85          9.10        11.74 o                         
 -11  -2   2         36.56         19.67        15.68 o                         
 -10  -2   2         17.24          2.03         7.59 o                         
  -9  -2   2         23.99         12.17         6.38 o                         
  -8  -2   2          7.37          2.09         3.15 o                         
  -7  -2   2        122.33        135.06        10.13 o                         
  -6  -2   2        724.28        742.57        19.61 o                         
  -5  -2   2        467.00        537.14        12.49 o                         
  -4  -2   2        567.84        623.15        12.80 o                         
  -3  -2   2        943.10        909.15        15.61 o                         
  -2  -2   2       2666.94       2602.14        28.12 o                         
  -1  -2   2        313.74        303.26         4.94 o                         
   0  -2   2        111.72        125.79         4.16 o                         
   1  -2   2        897.20        800.50         8.68 o                         
   2  -2   2        321.77        332.17         6.01 o                         
   3  -2   2        131.05        116.26         4.21 o                         
   4  -2   2       1110.41       1041.71        18.64 o                         
   5  -2   2        296.76        264.03         8.99 o                         
   6  -2   2        465.74        416.35        10.86 o                         
   7  -2   2         32.16         29.89         4.60 o                         
   8  -2   2          0.19         -3.24         4.08 o                         
   9  -2   2        111.06        111.52         9.06 o                         
  10  -2   2          0.76         -2.45         6.03 o                         
  11  -2   2        263.68        256.33        19.13 o                         
  12  -2   2          1.53         10.05        19.73 o                         
  13  -2   2        334.66        402.78        36.19 o                         
  14  -2   2         20.26         24.08        16.46 o                         
 -14  -1   2          2.05        -20.46        40.05 o                         
 -13  -1   2          0.08          9.90        16.57 o                         
 -12  -1   2         95.07         98.02        40.44 o                         
 -11  -1   2         19.84          7.15         9.40 o                         
 -10  -1   2         54.17         69.64        16.30 o                         
  -9  -1   2         80.50         61.37         8.54 o                         
  -8  -1   2          6.01         -0.16         4.12 o                         
  -7  -1   2        509.67        509.27        15.55 o                         
  -6  -1   2         20.13         24.71         4.08 o                         
  -5  -1   2       4251.74       4663.73        50.39 o                         
  -4  -1   2        343.95        370.70         8.29 o                         
  -3  -1   2       3106.95       3061.37        33.65 o                         
  -2  -1   2      39347.09      37675.08       353.48 o                         
  -1  -1   2        223.97        203.65         4.42 o                         
   0  -1   2       3550.02       3347.15        37.42 o                         
   1  -1   2        104.87         75.37         3.97 o                         
   2  -1   2       1856.44       1802.95        20.65 o                         
   3  -1   2       6646.68       6155.28        49.02 o                         
   4  -1   2       1058.94        985.74        12.38 o                         
   5  -1   2         79.71         88.41         5.15 o                         
   6  -1   2         13.63         12.38         3.09 o                         
   7  -1   2         32.74         34.91         4.41 o                         
   8  -1   2         55.85         47.06         5.34 o                         
   9  -1   2         42.33         48.30         6.35 o                         
  10  -1   2        295.55        300.69        15.24 o                         
  11  -1   2         46.37         62.18        10.66 o                         
  12  -1   2          0.21         16.10        18.94 o                         
  13  -1   2        315.37        296.63        30.90 o                         
  14  -1   2         10.23         27.27        17.95 o                         
 -14   0   2          1.37        -17.93        36.89 o                         
 -13   0   2        128.12        157.87        24.74 o                         
 -12   0   2        308.38        303.07        24.50 o                         
 -11   0   2          6.79          3.90         9.30 o                         
 -10   0   2        216.72        222.32        21.19 o                         
  -9   0   2         21.18         22.75         8.54 o                         
  -8   0   2        332.47        384.97        14.43 o                         
  -7   0   2        353.28        376.34        13.05 o                         
  -6   0   2       1402.86       1465.28        24.19 o                         
  -5   0   2       3739.67       3927.32        44.81 o                         
  -4   0   2       1128.86       1202.22        16.04 o                         
  -3   0   2      12439.86      12344.17       110.84 o                         
  -2   0   2       8591.29       8373.87        75.56 o                         
  -1   0   2         64.60         58.09         3.16 o                         
   1   0   2          9.82         -2.85         2.85 o                         
   2   0   2       5812.12       5474.40        60.09 o                         
   3   0   2       2093.95       2070.51        18.45 o                         
   4   0   2       1835.94       1767.47        29.03 o                         
   5   0   2        150.64        156.08         5.19 o                         
   6   0   2       2659.35       2806.11        30.47 o                         
   7   0   2         49.87         42.19         4.46 o                         
   8   0   2        313.51        323.71        10.45 o                         
   9   0   2        739.06        738.85        17.67 o                         
  10   0   2        186.49        198.43        12.75 o                         
  11   0   2        235.41        221.64        16.15 o                         
  12   0   2        108.25        164.57        39.45 o                         
  13   0   2         82.42         83.45        18.76 o                         
  14   0   2          0.80         -3.78        13.21 o                         
  15   0   2        370.37        427.71        39.65 o                         
 -14   1   2         20.82         -2.25        14.08 o                         
 -13   1   2         80.69         56.95        19.92 o                         
 -12   1   2         15.94          0.95        13.63 o                         
 -11   1   2         72.65         68.10        12.34 o                         
 -10   1   2          7.57          2.88         8.54 o                         
  -9   1   2         27.01         32.26         9.54 o                         
  -8   1   2        110.85        100.38         9.20 o                         
  -7   1   2        383.80        376.66        14.42 o                         
  -6   1   2        288.39        315.91        15.60 o                         
  -5   1   2        209.07        241.15         8.37 o                         
  -4   1   2        217.49        212.32         6.75 o                         
  -3   1   2        621.04        581.89         8.53 o                         
  -2   1   2        445.22        412.81         6.32 o                         
  -1   1   2         41.48         40.77         3.33 o                         
   0   1   2      11945.34      10877.53       134.17 o                         
   2   1   2        371.27        294.38         9.35 o                         
   3   1   2        303.19        324.33         5.97 o                         
   4   1   2       4049.74       3942.49        36.68 o                         
   5   1   2        372.36        367.07         7.62 o                         
   6   1   2       4097.37       4453.32        50.24 o                         
   7   1   2        180.58        186.82         8.52 o                         
   8   1   2        715.06        735.89        15.96 o                         
   9   1   2        107.50        137.72         8.74 o                         
  10   1   2          0.70          2.75         5.19 o                         
  11   1   2          3.09          3.95         6.86 o                         
  12   1   2        133.73        119.39        35.71 o                         
  13   1   2         19.89         19.92        12.84 o                         
  14   1   2          8.38         25.73        14.87 o                         
  15   1   2          5.48          6.34        15.38 o                         
 -14   2   2         28.00         20.15        17.92 o                         
 -13   2   2          0.63         -0.06        18.35 o                         
 -12   2   2          6.78          4.00        11.52 o                         
 -11   2   2        679.47        725.12        28.24 o                         
 -10   2   2        109.68         96.25        11.18 o                         
  -9   2   2       2934.16       2804.95        60.60 o                         
  -8   2   2        682.02        689.40        30.81 o                         
  -7   2   2       3230.83       3148.11        46.92 o                         
  -6   2   2       1146.48       1175.67        19.52 o                         
  -5   2   2        473.31        436.07        12.19 o                         
  -4   2   2       1713.39       1683.80        19.30 o                         
  -3   2   2         36.65         34.41         2.94 o                         
  -2   2   2         72.53         78.89         3.41 o                         
  -1   2   2        150.88        141.16         4.02 o                         
   0   2   2       2298.91       2192.14        22.62 o                         
   1   2   2        600.39        517.43         7.36 o                         
   2   2   2       2977.98       2851.49        27.26 o                         
   3   2   2         65.55         74.54         3.39 o                         
   4   2   2         13.66         12.80         1.59 o                         
   5   2   2         50.11         53.37         3.28 o                         
   6   2   2        628.91        612.34        15.07 o                         
   7   2   2          0.13          2.67         2.52 o                         
   8   2   2        562.22        576.81        15.22 o                         
   9   2   2       1416.28       1457.50        27.60 o                         
  10   2   2        224.84        239.70        15.07 o                         
  11   2   2        371.52        353.79        19.14 o                         
  12   2   2         16.46         25.08        11.37 o                         
  13   2   2        279.92        263.38        26.13 o                         
  14   2   2        313.00        347.84        31.89 o                         
  15   2   2         10.13        -12.18        12.18 o                         
 -14   3   2          0.17        -15.20        15.20 o                         
 -13   3   2         43.77         45.80        36.50 o                         
 -12   3   2         71.75         88.42        20.21 o                         
 -11   3   2        154.53        170.95        15.21 o                         
 -10   3   2          5.72          0.93         6.77 o                         
  -9   3   2         18.03         12.37         6.70 o                         
  -8   3   2        729.24        772.53        24.74 o                         
  -7   3   2        484.61        444.93        15.46 o                         
  -6   3   2        111.02        131.11         8.23 o                         
  -5   3   2        475.02        525.83        13.08 o                         
  -4   3   2        585.12        612.12        11.49 o                         
  -3   3   2         37.63         32.72         2.90 o                         
  -2   3   2        220.73        205.68         5.10 o                         
  -1   3   2         30.37         49.13         2.81 o                         
   0   3   2       4260.85       3892.98        36.12 o                         
   1   3   2        903.02        878.85         9.22 o                         
   2   3   2        385.15        406.55         6.89 o                         
   3   3   2          5.57          4.81         1.99 o                         
   4   3   2       2625.81       2833.39        41.49 o                         
   5   3   2       1067.61       1059.46        19.20 o                         
   6   3   2          0.25          1.88         2.48 o                         
   7   3   2        136.81        165.06         8.27 o                         
   8   3   2        660.20        679.56        16.97 o                         
   9   3   2         10.69          6.41         4.74 o                         
  10   3   2        287.21        280.89        15.16 o                         
  11   3   2        141.87        137.16        12.52 o                         
  12   3   2         10.87          8.73         8.22 o                         
  13   3   2         35.03         42.39        17.36 o                         
  14   3   2         60.52         81.37        17.20 o                         
  15   3   2         15.30         33.93        29.20 o                         
 -13   4   2          0.62         -9.94         9.94 o                         
 -12   4   2        113.07        125.36        43.00 o                         
 -11   4   2          9.54         -1.28         7.85 o                         
 -10   4   2        256.96        230.96        16.04 o                         
  -9   4   2        321.18        336.03        18.97 o                         
  -8   4   2        273.37        258.28        13.86 o                         
  -7   4   2       1368.86       1324.51        23.61 o                         
  -6   4   2        212.03        211.72        10.71 o                         
  -5   4   2        542.55        552.15        17.09 o                         
  -4   4   2        196.64        210.74         9.94 o                         
  -3   4   2      12214.89      12245.35       106.77 o                         
  -2   4   2        624.66        644.27         9.18 o                         
  -1   4   2          0.99          2.33         1.48 o                         
   0   4   2         22.55         24.80         3.01 o                         
   1   4   2        467.17        493.38         7.97 o                         
   2   4   2       3395.78       3382.77        33.99 o                         
   3   4   2         56.51         58.60         3.82 o                         
   4   4   2          1.48          4.22         1.34 o                         
   5   4   2        134.66        151.13        13.39 o                         
   6   4   2        108.94        113.76         4.35 o                         
   7   4   2        971.91       1010.51        19.90 o                         
   8   4   2          8.80         15.05         3.72 o                         
   9   4   2          0.03         -1.09         5.78 o                         
  10   4   2          0.01         -0.76         6.03 o                         
  11   4   2        181.81        182.19        13.85 o                         
  12   4   2          1.17         -6.67         6.67 o                         
  13   4   2        124.21        116.81        16.71 o                         
  14   4   2          2.35         -7.50        21.31 o                         
 -13   5   2         29.66         37.27        19.55 o                         
 -12   5   2          0.17         12.51        14.69 o                         
 -11   5   2        455.99        475.71        50.11 o                         
 -10   5   2        376.71        427.54        31.66 o                         
  -9   5   2        711.41        669.38        23.13 o                         
  -8   5   2          8.74         10.01         6.64 o                         
  -7   5   2          1.80         -5.04         5.04 o                         
  -6   5   2          5.65          1.66         4.08 o                         
  -5   5   2        401.09        402.58        18.06 o                         
  -4   5   2        102.40        115.21         9.82 o                         
  -3   5   2       5525.68       5770.28        59.08 o                         
  -2   5   2       1151.12       1153.23        15.73 o                         
  -1   5   2         21.09         23.49         2.35 o                         
   0   5   2        824.20        816.30        14.90 o                         
   1   5   2          5.81          4.43         1.94 o                         
   2   5   2       2597.32       2727.56        27.42 o                         
   3   5   2          1.79         -1.15         1.57 o                         
   4   5   2        339.71        341.31         7.97 o                         
   5   5   2       2421.70       2385.58        56.21 o                         
   6   5   2       1269.13       1400.11        58.59 o                         
   7   5   2        653.12        654.31        23.52 o                         
   8   5   2        269.39        278.78        30.56 o                         
   9   5   2       1967.61       2004.36        54.56 o                         
  10   5   2        556.29        573.13        20.43 o                         
  11   5   2          1.16         -5.64         5.64 o                         
  12   5   2         14.04          0.22        12.75 o                         
  13   5   2        290.23        332.60        53.66 o                         
  14   5   2          1.03        -13.41        21.31 o                         
 -13   6   2         28.00         16.10        17.90 o                         
 -12   6   2        103.27         71.38        51.49 o                         
 -11   6   2         13.06         19.35        10.90 o                         
 -10   6   2        269.79        277.17        29.90 o                         
  -9   6   2        201.09        265.37        17.14 o                         
  -8   6   2         65.01         55.30         9.19 o                         
  -7   6   2        193.30        215.77        14.68 o                         
  -6   6   2        121.94        127.90        10.09 o                         
  -5   6   2        447.05        420.12        13.71 o                         
  -4   6   2        305.71        340.83        11.62 o                         
  -3   6   2        490.12        439.93        11.87 o                         
  -2   6   2         20.76         36.24         3.55 o                         
  -1   6   2         71.42         71.41         4.32 o                         
   0   6   2        848.55        914.73        17.02 o                         
   1   6   2        125.25        118.43         4.28 o                         
   2   6   2          0.22          0.42         2.62 o                         
   3   6   2         83.84        110.05         5.20 o                         
   4   6   2       5763.25       6207.87        72.00 o                         
   5   6   2         43.37         50.72         5.27 o                         
   6   6   2         27.61         35.50         7.20 o                         
   7   6   2        173.30        189.38        17.85 o                         
   8   6   2        444.30        425.58        23.85 o                         
   9   6   2       2526.43       2429.15        56.37 o                         
  10   6   2        274.18        275.39        21.60 o                         
  11   6   2        330.30        332.21        22.04 o                         
  12   6   2         14.29         13.66        12.07 o                         
  13   6   2          0.17        -20.91        20.91 o                         
  14   6   2        160.04        222.13        46.56 o                         
 -12   7   2         47.22         39.03        19.60 o                         
 -11   7   2        185.74        227.98        42.67 o                         
 -10   7   2        110.10        125.61        15.56 o                         
  -9   7   2         13.42         15.88         7.79 o                         
  -8   7   2         66.03         78.04        10.12 o                         
  -7   7   2          8.10         -0.33         5.77 o                         
  -6   7   2          5.83          9.55         5.65 o                         
  -5   7   2          3.23         -3.98         3.98 o                         
  -4   7   2         31.70         24.72         4.68 o                         
  -3   7   2         32.35         29.39         5.12 o                         
  -2   7   2       1207.77       1131.56        17.23 o                         
  -1   7   2          1.19          2.82         4.11 o                         
   0   7   2         29.17         21.17         4.23 o                         
   1   7   2          2.85          3.20         1.89 o                         
   2   7   2          0.88          1.45         2.39 o                         
   3   7   2        145.23        145.25         7.20 o                         
   4   7   2        912.13        999.77        13.03 o                         
   5   7   2        176.66        177.79         7.76 o                         
   6   7   2        721.45        701.08        14.68 o                         
   7   7   2        706.53        718.37        25.05 o                         
   8   7   2          0.00         -2.52         9.17 o                         
   9   7   2        405.03        485.39        27.98 o                         
  10   7   2        260.88        264.19        34.93 o                         
  11   7   2          4.17          3.21         9.78 o                         
  12   7   2         28.20         19.43        11.69 o                         
  13   7   2         12.96         -7.50        21.31 o                         
 -12   8   2        154.34        173.99        37.09 o                         
 -11   8   2         55.29         42.43        18.73 o                         
 -10   8   2         48.63         39.69        10.50 o                         
  -9   8   2         32.18         52.15        11.43 o                         
  -8   8   2          4.19         -2.45         6.39 o                         
  -7   8   2        145.13        108.65        10.90 o                         
  -6   8   2          6.72          3.64         5.40 o                         
  -5   8   2        265.27        273.45        13.28 o                         
  -4   8   2          0.11         -3.97         3.97 o                         
  -3   8   2        225.98        240.93         8.92 o                         
  -2   8   2        161.47        157.58         7.66 o                         
  -1   8   2         34.15         45.42         6.36 o                         
   0   8   2       1482.98       1357.39        24.17 o                         
   1   8   2        316.27        327.01         7.51 o                         
   2   8   2        102.93         84.93         4.81 o                         
   3   8   2        412.61        401.45        10.14 o                         
   4   8   2        196.81        188.82         8.68 o                         
   5   8   2         18.88         18.16         4.18 o                         
   6   8   2        501.74        481.22        11.78 o                         
   7   8   2        160.81        146.21        14.23 o                         
   8   8   2          5.26          5.59         7.64 o                         
   9   8   2        838.72        887.14        28.16 o                         
  10   8   2        528.07        569.24        38.59 o                         
  11   8   2        248.58        277.37        22.10 o                         
  12   8   2         39.11         25.51        13.79 o                         
  13   8   2          5.45         -2.76        24.07 o                         
 -11   9   2          0.99         -5.92        12.32 o                         
 -10   9   2          1.07        -10.61        12.06 o                         
  -9   9   2         52.03         48.07        11.86 o                         
  -8   9   2          0.30         -6.86         6.86 o                         
  -7   9   2        237.55        182.15        13.36 o                         
  -6   9   2        164.99        149.53        11.47 o                         
  -5   9   2         11.30         12.78         5.64 o                         
  -4   9   2          0.46         -3.48         3.48 o                         
  -3   9   2         15.40          9.41         3.93 o                         
  -2   9   2       1064.35       1086.72        29.03 o                         
  -1   9   2       1002.45       1040.08        24.80 o                         
   0   9   2         92.78         95.99         8.83 o                         
   1   9   2         56.51         52.86         4.14 o                         
   2   9   2          0.13         -2.22         2.22 o                         
   3   9   2         26.47         25.17         7.07 o                         
   4   9   2         17.41          3.53         3.91 o                         
   5   9   2          3.43          4.36         4.67 o                         
   6   9   2        219.02        218.86        12.98 o                         
   7   9   2         54.56         51.17         5.60 o                         
   8   9   2          1.68         -4.45         8.54 o                         
   9   9   2          0.35         -6.99         6.99 o                         
  10   9   2         90.96         94.69        13.32 o                         
  11   9   2         26.72         41.08        13.10 o                         
  12   9   2          9.41          4.36        15.47 o                         
 -10  10   2         20.79         17.10        14.39 o                         
  -9  10   2        195.59        216.91        25.38 o                         
  -8  10   2          6.05         10.83        11.90 o                         
  -7  10   2        252.44        258.44        33.75 o                         
  -6  10   2        179.74        168.79        27.08 o                         
  -5  10   2          0.27         13.78        10.08 o                         
  -4  10   2         14.11          2.26         9.18 o                         
  -3  10   2         62.16         67.97        11.07 o                         
  -2  10   2       1675.76       1625.92        57.63 o                         
  -1  10   2        185.73        224.18        14.14 o                         
   0  10   2       2753.80       2667.50        44.61 o                         
   1  10   2        778.06        750.48        26.55 o                         
   2  10   2          2.55          3.58         3.04 o                         
   3  10   2          0.09         -4.57         5.51 o                         
   4  10   2        129.44        104.18         8.69 o                         
   5  10   2        100.22        113.64        10.24 o                         
   6  10   2          9.39         12.35         5.81 o                         
   7  10   2         20.21         18.17         6.21 o                         
   8  10   2        212.11        187.20        24.97 o                         
   9  10   2        105.47        111.51        13.57 o                         
  10  10   2          0.69          4.55         9.25 o                         
  11  10   2          9.07         -4.76        10.97 o                         
  12  10   2          1.08         21.65        17.36 o                         
  -9  11   2          0.17         19.81        13.83 o                         
  -8  11   2          9.19         14.99        13.48 o                         
  -7  11   2         79.95         89.52        17.94 o                         
  -6  11   2        130.24         95.41        23.82 o                         
  -5  11   2         26.07         29.62        12.08 o                         
  -4  11   2         88.34         61.73        14.10 o                         
  -3  11   2         81.74         75.34        14.01 o                         
  -2  11   2        229.03        193.25        15.76 o                         
  -1  11   2        868.52        834.57        26.75 o                         
   0  11   2         95.45        113.11        12.10 o                         
   1  11   2        161.22        143.88        13.08 o                         
   2  11   2         10.89         -0.87         6.03 o                         
   3  11   2        266.06        246.27        16.14 o                         
   4  11   2        205.89        180.40        20.56 o                         
   5  11   2         28.87         12.92        10.95 o                         
   6  11   2        159.77        160.75        14.17 o                         
   7  11   2         21.01         31.35        12.27 o                         
   8  11   2         73.81         95.48        25.25 o                         
   9  11   2         41.49         54.21        15.64 o                         
  10  11   2         20.48         30.65        25.65 o                         
  11  11   2          5.46        -10.26        27.62 o                         
  -8  12   2         67.52         75.67        19.01 o                         
  -7  12   2          6.40         12.04        12.93 o                         
  -6  12   2        838.58       1049.89        65.00 o                         
  -5  12   2          6.60         24.53        12.72 o                         
  -4  12   2        170.63        131.37        18.15 o                         
  -3  12   2         31.49         26.15        11.35 o                         
  -2  12   2         50.69         63.47        11.34 o                         
  -1  12   2         47.06         56.90        10.20 o                         
   0  12   2          5.83          6.15        10.36 o                         
   1  12   2         64.38         60.35        11.28 o                         
   2  12   2        168.13        178.62        17.09 o                         
   3  12   2          0.77         15.36         8.50 o                         
   4  12   2        151.35        146.52        15.25 o                         
   5  12   2        111.10        127.02        14.44 o                         
   6  12   2          0.50          2.59         8.72 o                         
   7  12   2          6.83         -1.18        13.81 o                         
   8  12   2         59.36         64.31        21.70 o                         
   9  12   2          0.82         19.73        18.54 o                         
  10  12   2        111.61        132.17        39.85 o                         
  -6  13   2          7.42         18.72        13.89 o                         
  -5  13   2          7.05          2.52        10.73 o                         
  -4  13   2          3.56         23.21        13.01 o                         
  -3  13   2         12.87          9.20        11.02 o                         
  -2  13   2          1.63         -2.26        12.39 o                         
  -1  13   2         24.45         26.05        12.09 o                         
   0  13   2         66.40         75.44        13.65 o                         
   1  13   2         36.73         39.46        11.29 o                         
   2  13   2        228.85        229.68        20.27 o                         
   3  13   2         44.90         50.22        11.82 o                         
   4  13   2        203.74        223.60        24.19 o                         
   5  13   2         51.61         76.05        16.12 o                         
   6  13   2         25.11         16.98        10.84 o                         
   7  13   2        140.05        120.73        29.59 o                         
   8  13   2        191.05        158.21        33.54 o                         
   9  13   2          0.01        -18.15        18.15 o                         
  -4  14   2        110.55        206.53        31.18 o                         
  -3  14   2         41.22         50.43        25.45 o                         
  -2  14   2         20.95         -0.60        20.32 o                         
  -1  14   2        248.10        283.30        40.44 o                         
   0  14   2        225.30        283.26        31.54 o                         
   1  14   2          5.73          5.78        13.03 o                         
   2  14   2         35.39         47.51        16.45 o                         
   3  14   2        222.43        187.72        43.40 o                         
   4  14   2         39.39         45.20        16.46 o                         
   5  14   2         26.04         18.85        12.95 o                         
   6  14   2         34.01         38.66        22.09 o                         
   7  14   2          6.97         12.63        18.15 o                         
  -1  15   2         59.62         33.08        31.56 o                         
   0  15   2          0.02         -7.69        26.04 o                         
   1  15   2        259.67        330.38        34.59 o                         
   2  15   2        120.55        106.21        63.13 o                         
   3  15   2         77.81         47.40        16.58 o                         
   4  15   2        107.81        107.71        21.43 o                         
  -4 -14   3         93.21        143.91        22.70 o                         
  -3 -14   3        464.73        524.53        74.77 o                         
  -2 -14   3         85.09        115.07        27.03 o                         
  -1 -14   3         59.67         54.08        18.13 o                         
   0 -14   3         57.22         64.82        20.44 o                         
   1 -14   3        156.65        212.22        58.19 o                         
   2 -14   3        608.75        750.12        53.07 o                         
   3 -14   3         21.36          4.94        23.87 o                         
  -6 -13   3          5.33         20.18        15.99 o                         
  -5 -13   3          0.34         -5.89        10.81 o                         
  -4 -13   3         14.37         14.33        23.08 o                         
  -3 -13   3         20.48         32.61        13.71 o                         
  -2 -13   3          4.68          2.52        11.65 o                         
  -1 -13   3          0.86          4.26        12.04 o                         
   0 -13   3        123.15        142.88        23.10 o                         
   1 -13   3          5.82         13.23        14.02 o                         
   2 -13   3        388.67        524.44        43.24 o                         
   3 -13   3          5.14         15.52        15.82 o                         
   4 -13   3          5.38         18.94        25.65 o                         
   5 -13   3         51.65         63.29        18.38 o                         
  -8 -12   3          0.31         21.70        37.48 o                         
  -7 -12   3         20.31         -6.31        28.80 o                         
  -6 -12   3         20.22         34.05        15.14 o                         
  -5 -12   3          5.50          7.52        13.22 o                         
  -4 -12   3          2.06          5.84        10.99 o                         
  -3 -12   3        237.52        230.22        23.99 o                         
  -2 -12   3         19.03         12.31        11.64 o                         
  -1 -12   3         40.60         44.28        14.79 o                         
   0 -12   3        639.67        672.90        44.39 o                         
   1 -12   3        351.52        356.73        33.02 o                         
   2 -12   3        410.21        436.58        48.31 o                         
   3 -12   3         74.83         61.93        14.23 o                         
   4 -12   3         14.76         -8.16        12.96 o                         
   5 -12   3        102.01        163.93        31.29 o                         
   6 -12   3          6.85          9.84        12.13 o                         
   7 -12   3         65.71         91.60        19.64 o                         
  -9 -11   3          1.04        -29.20        29.20 o                         
  -8 -11   3          5.08         23.67        28.01 o                         
  -7 -11   3         16.28         16.44        11.84 o                         
  -6 -11   3        242.47        247.65        19.76 o                         
  -5 -11   3        167.05        211.93        20.87 o                         
  -4 -11   3        782.89        890.08        37.09 o                         
  -3 -11   3        567.25        575.79        30.78 o                         
  -2 -11   3        381.38        339.78        27.79 o                         
  -1 -11   3         19.73         14.35         9.22 o                         
   0 -11   3        128.85        124.06        27.03 o                         
   1 -11   3        110.12        131.82        19.98 o                         
   2 -11   3        241.53        275.78        23.25 o                         
   3 -11   3        109.75         91.83        15.61 o                         
   4 -11   3         15.18         19.72        11.35 o                         
   5 -11   3         32.89         52.64        14.00 o                         
   6 -11   3         46.62         57.94        15.59 o                         
   7 -11   3         17.81          5.63        12.33 o                         
   8 -11   3         71.17        153.30        29.00 o                         
   9 -11   3         60.31        105.44        22.02 o                         
 -10 -10   3          4.60         27.22        27.62 o                         
  -9 -10   3        166.62        269.87        55.63 o                         
  -8 -10   3        396.13        415.06        59.18 o                         
  -7 -10   3        259.03        273.35        33.65 o                         
  -6 -10   3         31.71         26.86         9.39 o                         
  -5 -10   3          5.39         -6.83         6.83 o                         
  -4 -10   3        182.66        217.68        20.37 o                         
  -3 -10   3       1579.06       1593.52        51.42 o                         
  -2 -10   3        550.08        515.95        31.61 o                         
  -1 -10   3         39.03         26.57         6.27 o                         
   0 -10   3        161.90        149.71        15.88 o                         
   1 -10   3          9.69         11.12         6.89 o                         
   2 -10   3          0.52          2.17         6.84 o                         
   3 -10   3        332.78        329.35        19.16 o                         
   4 -10   3        157.61        143.71        13.70 o                         
   5 -10   3         68.80         66.04        11.30 o                         
   6 -10   3          8.79         15.95         8.34 o                         
   7 -10   3         65.36         68.04        14.38 o                         
   8 -10   3         18.18         16.42        23.00 o                         
   9 -10   3        105.34        109.91        20.47 o                         
  10 -10   3          1.50          4.62        13.50 o                         
 -11  -9   3         15.23         16.18        31.96 o                         
 -10  -9   3         15.98          4.34        26.83 o                         
  -9  -9   3         50.15         65.89        30.77 o                         
  -8  -9   3          2.29         25.00         8.57 o                         
  -7  -9   3         19.04         29.55         7.93 o                         
  -6  -9   3        417.01        426.37        20.16 o                         
  -5  -9   3        465.85        481.68        18.44 o                         
  -4  -9   3          8.48         12.17         6.03 o                         
  -3  -9   3          0.95         -2.30         4.29 o                         
  -2  -9   3         26.36         15.93         6.15 o                         
  -1  -9   3       1793.87       1797.87        28.27 o                         
   0  -9   3        275.09        257.42        11.36 o                         
   1  -9   3          1.50         -4.87         4.87 o                         
   2  -9   3         91.68         99.84         8.11 o                         
   3  -9   3       1031.46        948.39        21.21 o                         
   4  -9   3        137.58        149.63        11.62 o                         
   5  -9   3         19.15          9.26         6.57 o                         
   6  -9   3        585.78        538.23        21.42 o                         
   7  -9   3          6.76          7.14         7.05 o                         
   8  -9   3          2.15         -6.98         6.98 o                         
   9  -9   3        149.97        153.50        17.77 o                         
  10  -9   3         74.55        103.44        16.03 o                         
  11  -9   3         13.67         16.58        14.97 o                         
 -12  -8   3         11.60         -5.52        27.22 o                         
 -11  -8   3         14.79          3.55        27.62 o                         
 -10  -8   3         97.00        128.62        37.48 o                         
  -9  -8   3         88.50         50.90        28.41 o                         
  -8  -8   3         80.57         96.24        21.10 o                         
  -7  -8   3         36.54         29.96         6.73 o                         
  -6  -8   3        147.48        162.12        11.17 o                         
  -5  -8   3         43.50         45.59         7.65 o                         
  -4  -8   3         97.58         99.27         9.79 o                         
  -3  -8   3         97.31         97.85         8.37 o                         
  -2  -8   3        784.14        779.28        14.73 o                         
  -1  -8   3        386.18        403.99        10.84 o                         
   0  -8   3          5.05          1.36         3.48 o                         
   1  -8   3          3.84          3.21         4.02 o                         
   2  -8   3         47.72         63.55         7.38 o                         
   3  -8   3          9.70          9.99         4.14 o                         
   4  -8   3       1120.02       1063.75        20.64 o                         
   5  -8   3         65.00         84.38         8.33 o                         
   6  -8   3        196.30        189.35        12.19 o                         
   7  -8   3         19.24         18.93         7.46 o                         
   8  -8   3        291.69        278.46        17.80 o                         
   9  -8   3         51.40         43.35         9.85 o                         
  10  -8   3          0.26          4.38         9.75 o                         
  11  -8   3          0.01         -9.77        11.88 o                         
  12  -8   3          8.71         12.39        15.64 o                         
 -12  -7   3         56.11         60.36        33.93 o                         
 -11  -7   3          0.58         37.09        29.59 o                         
 -10  -7   3         31.38         29.99        24.46 o                         
  -9  -7   3         74.87         68.14        10.67 o                         
  -8  -7   3         22.78         28.42        10.93 o                         
  -7  -7   3       1014.24       1017.23        23.91 o                         
  -6  -7   3       1113.35       1074.00        24.56 o                         
  -5  -7   3          0.05         -2.81         2.81 o                         
  -4  -7   3        133.68        143.12         9.10 o                         
  -3  -7   3         74.45         86.64         6.21 o                         
  -2  -7   3        186.89        199.72         7.67 o                         
  -1  -7   3       1410.81       1393.54        21.47 o                         
   0  -7   3         47.90         51.11         4.73 o                         
   1  -7   3         85.61         99.27         7.29 o                         
   2  -7   3        347.97        345.73        10.71 o                         
   3  -7   3          0.01          0.41         3.17 o                         
   4  -7   3        361.29        357.23        12.07 o                         
   5  -7   3         88.82         91.63         7.52 o                         
   6  -7   3         22.06         17.57         5.76 o                         
   7  -7   3         87.37         84.99         8.89 o                         
   8  -7   3        450.42        417.03        20.74 o                         
   9  -7   3         22.07         12.15         7.94 o                         
  10  -7   3          1.55         -3.88         8.91 o                         
  11  -7   3         84.03         72.90        17.09 o                         
  12  -7   3          0.43          5.91        19.25 o                         
 -13  -6   3          0.15         -7.89        23.67 o                         
 -12  -6   3        100.04        168.86        39.85 o                         
 -11  -6   3         63.25         56.81        29.59 o                         
 -10  -6   3        213.75        210.08        16.42 o                         
  -9  -6   3         53.43         61.36         7.78 o                         
  -8  -6   3          0.97         -4.97         5.23 o                         
  -7  -6   3       1335.08       1355.93        30.75 o                         
  -6  -6   3       1109.68       1122.24        20.81 o                         
  -5  -6   3         13.33         15.31         3.16 o                         
  -4  -6   3          1.23         -1.18         2.27 o                         
  -3  -6   3        299.81        310.28         9.28 o                         
  -2  -6   3        206.76        223.85         7.62 o                         
  -1  -6   3        172.26        200.05         6.97 o                         
   0  -6   3        105.76        101.60         5.38 o                         
   1  -6   3        577.84        565.13        11.73 o                         
   2  -6   3        150.69        160.95         7.03 o                         
   3  -6   3       1106.08       1114.29        18.68 o                         
   4  -6   3        489.14        545.79        13.17 o                         
   5  -6   3          0.07         -3.50         3.62 o                         
   6  -6   3        172.60        187.83        10.22 o                         
   7  -6   3         59.86         65.06         8.12 o                         
   8  -6   3        114.45         92.54        11.38 o                         
   9  -6   3        809.57        802.29        37.02 o                         
  10  -6   3         38.81         27.83        10.54 o                         
  11  -6   3        195.38        218.29        27.22 o                         
  12  -6   3         56.25         90.45        17.87 o                         
  13  -6   3         19.12         16.23        24.26 o                         
 -13  -5   3         28.74         60.36        29.99 o                         
 -12  -5   3        341.57        312.08        49.71 o                         
 -11  -5   3         48.90         82.27        13.44 o                         
 -10  -5   3        380.37        386.41        20.26 o                         
  -9  -5   3        413.10        413.05        28.17 o                         
  -8  -5   3          0.00         -0.75         5.20 o                         
  -7  -5   3        315.04        316.98        10.81 o                         
  -6  -5   3       2319.02       2372.89        35.56 o                         
  -5  -5   3        791.44        852.01        13.28 o                         
  -4  -5   3          0.40         -1.02         2.94 o                         
  -3  -5   3        442.16        471.55        10.66 o                         
  -2  -5   3        339.93        334.93         7.41 o                         
  -1  -5   3          7.61          4.13         2.43 o                         
   0  -5   3       2056.45       2200.99        24.44 o                         
   1  -5   3          3.56          7.76         3.00 o                         
   2  -5   3         88.63         80.22         4.95 o                         
   3  -5   3        506.36        567.97        11.46 o                         
   4  -5   3       2060.30       1999.74        34.16 o                         
   5  -5   3       1454.71       1440.66        23.19 o                         
   6  -5   3         13.87         17.58         4.64 o                         
   7  -5   3         42.03         42.64         7.06 o                         
   8  -5   3        310.89        280.47        16.26 o                         
   9  -5   3         66.30         80.03        11.44 o                         
  10  -5   3        295.40        307.47        21.04 o                         
  11  -5   3         85.59         65.44        13.19 o                         
  12  -5   3         12.70         17.16        15.62 o                         
  13  -5   3        100.77         84.51        24.12 o                         
 -13  -4   3         42.15         44.56        29.99 o                         
 -12  -4   3          4.90         -8.68        19.33 o                         
 -11  -4   3        351.66        392.88        25.12 o                         
 -10  -4   3       1505.02       1486.36        40.54 o                         
  -9  -4   3          2.59          8.16         8.68 o                         
  -8  -4   3        233.90        215.43        17.50 o                         
  -7  -4   3        151.91        145.04         9.23 o                         
  -6  -4   3         94.59        103.96         5.20 o                         
  -5  -4   3         60.85         61.23         4.06 o                         
  -4  -4   3          4.21          1.29         1.74 o                         
  -3  -4   3         29.09         26.25         2.81 o                         
  -2  -4   3         54.87         54.06         3.51 o                         
  -1  -4   3       4279.73       4337.17        38.09 o                         
   0  -4   3       8415.94       8438.37        66.06 o                         
   1  -4   3       1789.46       1826.01        18.79 o                         
   2  -4   3       4441.85       4527.14        41.38 o                         
   3  -4   3       3596.79       3751.45        38.46 o                         
   4  -4   3       3426.12       3565.40        40.85 o                         
   5  -4   3         62.22         75.04         5.47 o                         
   6  -4   3         66.52         65.43         6.07 o                         
   7  -4   3         37.60         39.12         5.62 o                         
   8  -4   3       1106.07       1079.64        37.81 o                         
   9  -4   3        694.36        677.74        26.88 o                         
  10  -4   3        914.20        918.93        33.03 o                         
  11  -4   3         73.86         53.03        11.64 o                         
  12  -4   3          8.67         11.63        14.72 o                         
  13  -4   3         20.98         45.84        30.77 o                         
  14  -4   3         34.27         25.45        18.59 o                         
 -14  -3   3        123.22        155.05        27.22 o                         
 -13  -3   3         12.85         15.58        12.18 o                         
 -12  -3   3         28.59         38.66        22.88 o                         
 -11  -3   3        291.48        225.88        21.89 o                         
 -10  -3   3         27.61         21.76        11.45 o                         
  -9  -3   3          0.03         -4.98        18.94 o                         
  -8  -3   3         36.48         41.09         6.09 o                         
  -7  -3   3          0.14         -0.22         5.30 o                         
  -6  -3   3        214.47        205.85        11.09 o                         
  -5  -3   3        612.76        649.62        14.59 o                         
  -4  -3   3        859.85        850.10        14.86 o                         
  -3  -3   3         35.27         40.82         3.07 o                         
  -2  -3   3         50.88         60.78         3.13 o                         
  -1  -3   3        352.42        365.17         5.72 o                         
   0  -3   3        198.99        204.18         4.98 o                         
   1  -3   3       1528.04       1530.96        15.10 o                         
   2  -3   3        911.55        897.29        13.95 o                         
   3  -3   3        711.30        799.64        17.89 o                         
   4  -3   3        360.68        356.64         9.35 o                         
   5  -3   3        919.50        961.81        16.59 o                         
   6  -3   3        212.86        209.05        16.66 o                         
   7  -3   3        230.26        235.02        10.69 o                         
   8  -3   3        586.61        565.40        15.92 o                         
   9  -3   3        142.39        129.31        14.41 o                         
  10  -3   3        216.56        216.36        17.39 o                         
  11  -3   3        176.21        171.00        16.65 o                         
  12  -3   3         37.24         25.80        13.79 o                         
  13  -3   3        226.88        267.78        67.07 o                         
  14  -3   3         35.65          9.10        16.43 o                         
 -14  -2   3         67.53         80.49        23.28 o                         
 -13  -2   3          0.06          1.09        12.37 o                         
 -12  -2   3         17.04         31.17        24.86 o                         
 -11  -2   3         52.36         42.26        27.42 o                         
 -10  -2   3         14.62          8.93        10.17 o                         
  -9  -2   3        810.00        810.72        28.19 o                         
  -8  -2   3         40.63         46.09         8.49 o                         
  -7  -2   3          6.18          4.75         3.39 o                         
  -6  -2   3         92.00         97.38         7.09 o                         
  -5  -2   3       1388.70       1534.87        26.20 o                         
  -4  -2   3       2050.14       2232.23        29.64 o                         
  -3  -2   3         10.62          6.16         2.00 o                         
  -2  -2   3       1076.93       1041.57        14.11 o                         
  -1  -2   3       1668.54       1583.87        16.70 o                         
   0  -2   3         79.82         63.09         2.61 o                         
   1  -2   3       7971.76       7512.39        58.48 o                         
   2  -2   3        214.82        188.52         5.04 o                         
   3  -2   3          0.64          0.57         2.05 o                         
   4  -2   3       4324.11       4085.64        38.28 o                         
   5  -2   3         61.65         60.61         4.94 o                         
   6  -2   3        133.31        104.63         6.53 o                         
   7  -2   3        466.24        416.24        12.70 o                         
   8  -2   3        713.96        662.71        16.50 o                         
   9  -2   3        106.43        118.98        10.82 o                         
  10  -2   3          1.45         -9.51         9.51 o                         
  11  -2   3        184.23        181.43        16.35 o                         
  12  -2   3        139.77        199.12        31.17 o                         
  13  -2   3       2117.36       2211.48       103.76 o                         
  14  -2   3          3.66         23.65        16.99 o                         
 -14  -1   3         36.33         50.36        18.10 o                         
 -13  -1   3          0.63          3.48        12.89 o                         
 -12  -1   3         48.11         37.84        13.92 o                         
 -11  -1   3         60.84         28.01        19.73 o                         
 -10  -1   3         20.88         33.35        18.18 o                         
  -9  -1   3          1.87         14.25         6.06 o                         
  -8  -1   3          4.51          4.34         4.81 o                         
  -7  -1   3        272.83        265.45        10.92 o                         
  -6  -1   3         56.70         70.48         5.63 o                         
  -5  -1   3      10329.83      11156.81       121.95 o                         
  -4  -1   3       5307.92       5549.26        54.12 o                         
  -3  -1   3          0.22         -0.70         2.10 o                         
  -2  -1   3      21378.87      20893.51       183.41 o                         
  -1  -1   3       1596.63       1453.10        14.71 o                         
   0  -1   3       1288.11       1191.32        11.67 o                         
   1  -1   3       4917.55       4346.78        49.28 o                         
   2  -1   3       4059.39       3684.00        32.64 o                         
   3  -1   3        470.02        401.23         6.62 o                         
   4  -1   3        979.30        995.59        12.28 o                         
   5  -1   3         79.96         80.26         4.95 o                         
   6  -1   3       3005.40       3006.55        39.40 o                         
   7  -1   3         33.97         28.95         4.60 o                         
   8  -1   3          1.50          1.54         3.41 o                         
   9  -1   3       2391.31       2286.69        33.54 o                         
  10  -1   3         50.57         50.53         8.02 o                         
  11  -1   3        508.43        479.89        38.84 o                         
  12  -1   3        177.87        193.34        24.88 o                         
  13  -1   3       1580.84       1605.76        61.28 o                         
  14  -1   3          9.60          1.92        30.18 o                         
  15  -1   3        154.20        137.37        26.54 o                         
 -14   0   3         27.13         11.23        16.70 o                         
 -13   0   3         21.49        -12.94        12.94 o                         
 -12   0   3         34.77         60.79        20.52 o                         
 -11   0   3        129.89        151.90        31.17 o                         
 -10   0   3         33.13         37.64        15.49 o                         
  -9   0   3         62.81         61.21         9.32 o                         
  -8   0   3         10.74         12.90         7.23 o                         
  -7   0   3        246.16        239.99        13.05 o                         
  -6   0   3        511.16        547.41        16.55 o                         
  -5   0   3       1476.75       1565.91        27.14 o                         
  -4   0   3        118.99        133.06         5.48 o                         
  -3   0   3       1299.14       1250.87        14.75 o                         
  -2   0   3      39836.51      38052.02       291.42 o                         
  -1   0   3       2673.73       2654.32        22.99 o                         
   0   0   3          3.23          4.47         1.20 o                         
   1   0   3       2351.16       2187.37        22.27 o                         
   2   0   3      11439.26      10999.77        86.57 o                         
   3   0   3        739.15        741.70        10.59 o                         
   4   0   3       5393.56       5260.35        45.59 o                         
   5   0   3        965.94        924.00        12.71 o                         
   6   0   3        936.03        905.82        13.57 o                         
   7   0   3        222.70        234.60         8.90 o                         
   8   0   3          2.73         -3.39         3.39 o                         
   9   0   3        109.05        110.62         8.34 o                         
  10   0   3         13.52         18.60         6.15 o                         
  11   0   3         25.75         12.94        17.60 o                         
  12   0   3        180.48        159.95        37.48 o                         
  13   0   3         39.30         34.97        15.98 o                         
  14   0   3         63.29         55.50        18.83 o                         
  15   0   3          8.50         20.64        16.34 o                         
 -14   1   3        133.28        118.55        24.53 o                         
 -13   1   3          1.38        -14.60        14.60 o                         
 -12   1   3        391.48        355.28        26.69 o                         
 -11   1   3        274.50        266.33        40.92 o                         
 -10   1   3         59.78         33.27        12.43 o                         
  -9   1   3        139.74        129.63        12.32 o                         
  -8   1   3         45.52         49.58         6.64 o                         
  -7   1   3        155.11        156.66         9.25 o                         
  -6   1   3        152.03        167.27         8.21 o                         
  -5   1   3         13.75         20.15         4.44 o                         
  -4   1   3         34.50         33.05         3.22 o                         
  -3   1   3         40.03         54.24         3.22 o                         
  -2   1   3        276.45        312.49         5.27 o                         
  -1   1   3       2017.37       1772.72        15.97 o                         
   0   1   3       1455.84       1312.34        18.98 o                         
   1   1   3       3864.97       3505.81        36.70 o                         
   2   1   3      32248.15      28888.45       676.40 o                         
   3   1   3        913.53        906.12        11.67 o                         
   4   1   3        623.24        596.60         8.97 o                         
   5   1   3       6455.71       6397.79        57.79 o                         
   6   1   3        257.78        291.28         8.30 o                         
   7   1   3       4393.64       4770.65        54.63 o                         
   8   1   3         11.01         11.38         4.08 o                         
   9   1   3        959.67        912.74        26.17 o                         
  10   1   3        316.47        329.50        14.90 o                         
  11   1   3         36.65         58.06         9.43 o                         
  12   1   3          7.79         -4.38         9.68 o                         
  13   1   3        414.19        467.19        35.86 o                         
  14   1   3         21.64          9.98        13.65 o                         
  15   1   3          1.71         -4.28        21.50 o                         
 -14   2   3          1.65         19.72        18.54 o                         
 -13   2   3         14.99         39.14        18.43 o                         
 -12   2   3          5.06          6.96        11.90 o                         
 -11   2   3        134.06        151.41        16.23 o                         
 -10   2   3        557.25        569.46        27.33 o                         
  -9   2   3        326.40        335.61        25.93 o                         
  -8   2   3        754.23        772.32        23.93 o                         
  -7   2   3          0.36          0.37         4.75 o                         
  -6   2   3        868.56        894.35        17.87 o                         
  -5   2   3        576.11        572.52        11.92 o                         
  -4   2   3       9795.14       9718.48        85.91 o                         
  -3   2   3        472.43        435.31         7.91 o                         
  -2   2   3        250.85        231.41         5.04 o                         
  -1   2   3       7935.63       7331.91        56.92 o                         
   0   2   3       6544.38       6011.38        40.70 o                         
   1   2   3         95.00         97.48         2.97 o                         
   2   2   3      13472.55      12477.20        92.42 o                         
   3   2   3       8254.37       7866.75        77.27 o                         
   4   2   3        421.22        430.99         9.49 o                         
   5   2   3       6434.26       6621.82        63.42 o                         
   6   2   3          7.80          6.92         2.29 o                         
   7   2   3       4994.47       5531.12        67.67 o                         
   8   2   3         88.70         82.77         7.02 o                         
   9   2   3         22.11         24.26         5.71 o                         
  10   2   3        365.92        371.26        18.17 o                         
  11   2   3        226.01        220.38        15.28 o                         
  12   2   3         11.66         -1.18        14.60 o                         
  13   2   3        112.00         96.53        17.66 o                         
  14   2   3        338.33        455.43        44.19 o                         
  15   2   3          7.65         -9.18        17.16 o                         
 -14   3   3         51.39        118.36        35.90 o                         
 -13   3   3         70.22         64.07        20.13 o                         
 -12   3   3        271.70        276.25        28.85 o                         
 -11   3   3        182.24        195.27        17.53 o                         
 -10   3   3         11.88         11.75         8.13 o                         
  -9   3   3       1910.57       1892.30        48.81 o                         
  -8   3   3          0.98         -0.33         7.46 o                         
  -7   3   3        384.12        383.93        16.97 o                         
  -6   3   3        468.17        473.96        14.85 o                         
  -5   3   3         30.57         41.69         4.90 o                         
  -4   3   3         95.77         92.95         5.50 o                         
  -3   3   3        210.70        246.53         6.77 o                         
  -2   3   3         75.32         80.47         3.92 o                         
  -1   3   3        122.07        116.66         5.27 o                         
   0   3   3       2687.35       2561.94        35.98 o                         
   1   3   3       3269.29       3167.13        24.68 o                         
   2   3   3         32.66         23.24         1.82 o                         
   3   3   3        221.53        244.31         4.44 o                         
   4   3   3       1048.55       1056.78        20.18 o                         
   5   3   3        207.32        218.44         8.66 o                         
   6   3   3         45.40         37.33         3.97 o                         
   7   3   3        476.12        467.75        16.95 o                         
   8   3   3        350.35        348.46        11.58 o                         
   9   3   3         13.05          6.76         3.15 o                         
  10   3   3        102.25         77.42         9.40 o                         
  11   3   3         40.27         40.84         8.94 o                         
  12   3   3         20.53         15.87        24.66 o                         
  13   3   3         17.96          8.68        19.33 o                         
  14   3   3         47.68         63.25        15.39 o                         
  15   3   3         19.33         24.86        26.04 o                         
 -13   4   3          3.12          3.52        16.45 o                         
 -12   4   3        266.78        287.93        29.03 o                         
 -11   4   3        497.81        503.82        25.05 o                         
 -10   4   3        425.91        460.97        31.59 o                         
  -9   4   3        245.16        229.22        20.56 o                         
  -8   4   3          8.19          2.79         6.04 o                         
  -7   4   3        151.21        137.52        10.39 o                         
  -6   4   3        180.93        174.46         9.92 o                         
  -5   4   3          5.38         -1.27         3.34 o                         
  -4   4   3       4550.61       4700.77        55.10 o                         
  -3   4   3       2901.96       2948.78        34.29 o                         
  -2   4   3       9492.09       9491.96        79.11 o                         
  -1   4   3        862.99        842.70        10.93 o                         
   0   4   3         31.94         34.35         3.23 o                         
   1   4   3       2029.21       2092.61        19.11 o                         
   2   4   3        529.80        513.45        10.20 o                         
   3   4   3       1238.06       1276.09        13.78 o                         
   4   4   3         36.07         38.21         3.52 o                         
   5   4   3       3157.64       3336.76        48.80 o                         
   6   4   3         33.34         33.43         3.20 o                         
   7   4   3        175.19        193.77         6.92 o                         
   8   4   3         32.92         31.60         6.20 o                         
   9   4   3         49.12         60.80         6.17 o                         
  10   4   3         74.18         93.99        12.64 o                         
  11   4   3         22.81         25.18         8.06 o                         
  12   4   3        251.02        288.53        19.08 o                         
  13   4   3         69.08         73.38        14.99 o                         
  14   4   3         43.59         54.45        30.38 o                         
 -13   5   3        114.60         81.08        22.04 o                         
 -12   5   3        153.71        250.15        38.66 o                         
 -11   5   3          1.55          2.00        11.28 o                         
 -10   5   3          0.76          3.56         7.54 o                         
  -9   5   3        158.37        144.96        11.62 o                         
  -8   5   3          0.07         -5.24         5.24 o                         
  -7   5   3         86.55         73.88         8.03 o                         
  -6   5   3         92.45        111.09         8.44 o                         
  -5   5   3       1763.39       1828.32        31.32 o                         
  -4   5   3       2876.54       2806.58        37.28 o                         
  -3   5   3       2174.43       2351.55        29.08 o                         
  -2   5   3        729.63        719.46        12.30 o                         
  -1   5   3        295.16        330.07         6.21 o                         
   0   5   3          7.73          3.55         3.10 o                         
   1   5   3       1306.71       1275.47        14.61 o                         
   2   5   3       2962.20       3264.94        29.85 o                         
   3   5   3         46.42         36.53         3.06 o                         
   4   5   3        103.71        115.88         5.61 o                         
   5   5   3        893.72        923.42        15.29 o                         
   6   5   3        433.60        464.55        22.69 o                         
   7   5   3        271.61        247.18        20.78 o                         
   8   5   3       1040.02        986.61        15.59 o                         
   9   5   3        631.90        645.27        13.67 o                         
  10   5   3         77.87         64.77         7.56 o                         
  11   5   3          1.92          4.69         5.20 o                         
  12   5   3         64.42         74.21        17.70 o                         
  13   5   3          0.59         29.59        24.46 o                         
  14   5   3         20.70         41.03        26.83 o                         
 -12   6   3         50.64         53.22        21.28 o                         
 -11   6   3          1.48         -6.29        11.25 o                         
 -10   6   3        327.07        302.58        33.04 o                         
  -9   6   3        422.30        357.71        23.61 o                         
  -8   6   3        172.61        169.79        13.86 o                         
  -7   6   3        157.14        146.44        11.88 o                         
  -6   6   3         60.36         78.03        12.44 o                         
  -5   6   3          2.30          4.93         3.88 o                         
  -4   6   3         33.89         48.03         5.08 o                         
  -3   6   3        548.63        512.54        11.69 o                         
  -2   6   3         91.93         83.47         4.96 o                         
  -1   6   3        240.92        258.45        10.65 o                         
   0   6   3         12.22         10.54         5.41 o                         
   1   6   3        177.12        193.91         8.51 o                         
   2   6   3        601.65        651.32        10.24 o                         
   3   6   3         73.20         93.79         4.75 o                         
   4   6   3        195.33        206.86         7.47 o                         
   5   6   3          0.06         -1.98         1.98 o                         
   6   6   3         14.75         12.17         9.07 o                         
   7   6   3        467.07        497.60        25.53 o                         
   8   6   3       1042.47       1071.45        32.94 o                         
   9   6   3        807.16        901.24        28.04 o                         
  10   6   3        156.61        136.50        14.53 o                         
  11   6   3        423.63        372.54        26.48 o                         
  12   6   3         81.74         77.37        15.68 o                         
  13   6   3         13.61         22.88        23.67 o                         
  14   6   3        195.63        175.18        40.64 o                         
 -12   7   3          3.07        -14.17        15.98 o                         
 -11   7   3         40.95         59.26        16.57 o                         
 -10   7   3         10.90         11.34         8.49 o                         
  -9   7   3          2.20          7.32         7.11 o                         
  -8   7   3         14.57         21.95         7.58 o                         
  -7   7   3        261.22        241.18        14.87 o                         
  -6   7   3          7.19          9.22         5.39 o                         
  -5   7   3        337.70        348.93        14.77 o                         
  -4   7   3        977.52        985.55        18.10 o                         
  -3   7   3        349.71        361.54        10.21 o                         
  -2   7   3          0.55         -0.67         2.56 o                         
  -1   7   3         65.02         72.96        10.06 o                         
   0   7   3         90.43         86.35         7.15 o                         
   1   7   3        175.26        180.68         8.85 o                         
   2   7   3          0.09          1.64         1.97 o                         
   3   7   3       1107.31       1196.83        19.40 o                         
   4   7   3        234.93        239.01         8.98 o                         
   5   7   3        603.81        645.88        13.68 o                         
   6   7   3        518.42        561.79        10.93 o                         
   7   7   3          0.29         -0.19         6.41 o                         
   8   7   3        229.89        205.09        20.92 o                         
   9   7   3         83.76         80.06        11.56 o                         
  10   7   3        200.91        191.94        16.30 o                         
  11   7   3         44.80         38.59        10.74 o                         
  12   7   3         62.71         53.77        15.62 o                         
  13   7   3         30.54         -8.29        19.73 o                         
  14   7   3        118.98         92.72        34.33 o                         
 -11   8   3         87.09         91.54        30.41 o                         
 -10   8   3         18.71         16.29         9.19 o                         
  -9   8   3         24.79         25.32         8.66 o                         
  -8   8   3        368.04        353.27        19.07 o                         
  -7   8   3         15.11         -2.93         5.86 o                         
  -6   8   3        171.87        149.24        11.33 o                         
  -5   8   3        180.82        180.76        15.24 o                         
  -4   8   3          9.26          4.46         4.56 o                         
  -3   8   3        165.22        172.41         7.86 o                         
  -2   8   3        426.11        433.50        12.75 o                         
  -1   8   3        219.53        179.97        12.00 o                         
   0   8   3        102.24        102.99         8.68 o                         
   1   8   3        172.24        184.23        10.35 o                         
   2   8   3          1.24          4.46         1.76 o                         
   3   8   3        211.53        245.22        10.78 o                         
   4   8   3        113.22        117.23         5.85 o                         
   5   8   3          5.85          9.43         3.68 o                         
   6   8   3        400.35        383.14        10.66 o                         
   7   8   3         17.61         12.19         7.65 o                         
   8   8   3        143.74        141.50        14.87 o                         
   9   8   3        387.05        414.18        20.17 o                         
  10   8   3          1.52          3.97         6.95 o                         
  11   8   3         27.51         30.37         9.79 o                         
  12   8   3         15.37         12.95        12.10 o                         
  13   8   3        118.09        159.79        38.27 o                         
 -11   9   3         80.07         82.73        19.80 o                         
 -10   9   3         16.79         16.50        12.58 o                         
  -9   9   3         71.80         65.20        12.98 o                         
  -8   9   3         34.63         34.82        10.16 o                         
  -7   9   3          3.58          3.88         6.30 o                         
  -6   9   3         84.24         67.18         8.69 o                         
  -5   9   3         96.94         71.57         8.55 o                         
  -4   9   3       2748.78       2591.63        37.32 o                         
  -3   9   3       1454.48       1372.10        22.49 o                         
  -2   9   3        110.14        108.27        10.08 o                         
  -1   9   3      14793.41      14254.56       164.63 o                         
   0   9   3         19.05         22.63         5.91 o                         
   1   9   3         32.12         15.55         4.81 o                         
   2   9   3         11.69         11.00         2.02 o                         
   3   9   3        437.62        443.79        10.00 o                         
   4   9   3        134.01        148.22        11.48 o                         
   5   9   3         25.96         28.01         6.10 o                         
   6   9   3        159.74        131.05         9.86 o                         
   7   9   3        248.82        227.29        14.69 o                         
   8   9   3        318.86        315.77        27.19 o                         
   9   9   3         93.94         91.97        11.12 o                         
  10   9   3        272.88        225.59        16.29 o                         
  11   9   3          1.99         -4.79         8.43 o                         
  12   9   3        105.78         83.69        17.45 o                         
  13   9   3         15.33         38.27        27.62 o                         
 -10  10   3         11.10         -2.94        16.69 o                         
  -9  10   3        158.34        182.22        25.12 o                         
  -8  10   3         10.75         13.10        11.46 o                         
  -7  10   3         14.63         17.78        11.65 o                         
  -6  10   3         94.29         94.85        22.08 o                         
  -5  10   3        173.32        172.91        19.41 o                         
  -4  10   3          5.28         -0.99         5.90 o                         
  -3  10   3         24.30         22.81         8.09 o                         
  -2  10   3         89.51         76.03        10.49 o                         
  -1  10   3       9198.41       9183.42       128.07 o                         
   0  10   3        137.96        142.24        11.19 o                         
   1  10   3        620.35        589.39        18.40 o                         
   2  10   3        358.93        332.10        15.41 o                         
   3  10   3         12.51         10.15         3.66 o                         
   4  10   3       1419.33       1311.90        26.01 o                         
   5  10   3         46.96         33.78        10.31 o                         
   6  10   3         58.07         49.77         7.66 o                         
   7  10   3        115.49        100.11         7.88 o                         
   8  10   3          1.75         -2.81         7.27 o                         
   9  10   3         40.38         30.16        10.65 o                         
  10  10   3          3.08          8.50         8.13 o                         
  11  10   3          0.04          6.86        11.84 o                         
  12  10   3         25.15         37.88        20.37 o                         
  -9  11   3         39.21         30.80        16.04 o                         
  -8  11   3        153.30        205.57        24.85 o                         
  -7  11   3         25.15         38.58        16.07 o                         
  -6  11   3         24.79         19.97        10.36 o                         
  -5  11   3        112.25        125.23        17.57 o                         
  -4  11   3          4.33         -4.21         8.92 o                         
  -3  11   3        197.42        188.33        16.21 o                         
  -2  11   3         21.65         26.67         8.77 o                         
  -1  11   3        508.28        498.02        23.02 o                         
   0  11   3         93.81         84.54        10.74 o                         
   1  11   3         38.65         36.61         8.41 o                         
   2  11   3        102.81         89.69        12.48 o                         
   3  11   3          0.78         -6.36         6.36 o                         
   4  11   3         30.30         33.47         9.07 o                         
   5  11   3        451.88        409.76        38.28 o                         
   6  11   3        106.55         93.55        17.56 o                         
   7  11   3        363.91        348.11        21.96 o                         
   8  11   3         24.20         19.92        13.43 o                         
   9  11   3          4.41        -14.60        14.60 o                         
  10  11   3         29.02         28.84        16.67 o                         
  11  11   3        205.86        251.06        30.31 o                         
  -8  12   3         11.89          5.93        14.51 o                         
  -7  12   3        244.59        318.23        30.13 o                         
  -6  12   3         25.25         29.11        17.37 o                         
  -5  12   3        115.27        167.13        21.02 o                         
  -4  12   3         10.33         -6.06         9.30 o                         
  -3  12   3       1259.16       1322.62        37.82 o                         
  -2  12   3          0.59         -6.05         6.63 o                         
  -1  12   3         56.34         62.16        15.95 o                         
   0  12   3        104.20         95.74        13.99 o                         
   1  12   3         53.98         51.47        11.42 o                         
   2  12   3        420.39        456.55        26.59 o                         
   3  12   3         27.32         23.98         8.50 o                         
   4  12   3        168.97        165.58        16.44 o                         
   5  12   3          8.53          9.88         7.75 o                         
   6  12   3         35.34         38.62        14.31 o                         
   7  12   3          0.02         -7.10        14.20 o                         
   8  12   3        120.56         90.74        25.65 o                         
   9  12   3         38.07         48.13        24.86 o                         
  10  12   3        110.64        129.73        24.36 o                         
  -6  13   3         56.98         42.44        26.26 o                         
  -5  13   3         80.80         82.12        34.70 o                         
  -4  13   3         20.15         11.36        11.42 o                         
  -3  13   3         30.50         24.75        18.81 o                         
  -2  13   3          0.52         -4.92        11.39 o                         
  -1  13   3          6.87          0.31         8.72 o                         
   0  13   3        206.84        195.91        19.19 o                         
   1  13   3        429.63        467.37        28.80 o                         
   2  13   3         34.88         29.89        11.37 o                         
   3  13   3         63.66         79.35        13.35 o                         
   4  13   3         47.90         52.10        11.46 o                         
   5  13   3          5.45          7.33        14.99 o                         
   6  13   3          0.06         -4.41         9.44 o                         
   7  13   3         19.93         23.28        19.73 o                         
   8  13   3          6.64         20.91        18.94 o                         
   9  13   3         78.62         31.56        20.91 o                         
  -5  14   3        128.42        223.28        33.54 o                         
  -4  14   3          5.46          2.26        14.66 o                         
  -3  14   3        326.86        366.85        38.31 o                         
  -2  14   3         56.33         78.83        21.32 o                         
  -1  14   3         29.43         29.10        16.28 o                         
   0  14   3          6.60        -11.74        11.74 o                         
   1  14   3         25.89         54.86        22.88 o                         
   2  14   3         86.44         88.58        14.91 o                         
   3  14   3          0.00         -5.79        11.83 o                         
   4  14   3         33.77         65.35        38.47 o                         
   5  14   3         67.69         86.28        17.69 o                         
   6  14   3        178.33        247.38        39.06 o                         
   7  14   3         11.64         39.06        22.49 o                         
  -2  15   3         43.79         36.90        39.65 o                         
  -1  15   3          1.78        -12.04        12.04 o                         
   0  15   3        170.57        216.67        30.45 o                         
   1  15   3         12.07         11.35        14.79 o                         
   2  15   3         72.97         93.56        21.90 o                         
   3  15   3        168.79        186.76        26.34 o                         
   4  15   3         37.16         36.31        16.17 o                         
  -2 -14   4        180.90        175.50        26.05 o                         
  -1 -14   4          8.98         22.71        16.30 o                         
   0 -14   4         96.79        130.67        24.87 o                         
   1 -14   4          4.24         -1.16        14.89 o                         
   2 -14   4         12.30         37.42        19.47 o                         
  -6 -13   4         10.15         56.25        37.48 o                         
  -5 -13   4          6.91         29.29        29.79 o                         
  -4 -13   4        105.68         81.04        17.35 o                         
  -3 -13   4          8.71         24.09        12.76 o                         
  -2 -13   4         92.78         88.74        25.25 o                         
  -1 -13   4         10.16         22.41        14.59 o                         
   0 -13   4         52.09         44.89        16.97 o                         
   1 -13   4        105.97        139.12        29.59 o                         
   2 -13   4        765.61        826.76        49.08 o                         
   3 -13   4          4.89         16.38        25.45 o                         
   4 -13   4         58.79         25.31        36.50 o                         
   5 -13   4          6.37         -2.72        15.33 o                         
  -8 -12   4        247.46        288.01        60.36 o                         
  -7 -12   4         40.45         38.66        35.90 o                         
  -6 -12   4        399.46        449.74        35.43 o                         
  -5 -12   4        180.74        169.26        28.80 o                         
  -4 -12   4         15.89          1.30        11.71 o                         
  -3 -12   4         55.68         28.83        12.86 o                         
  -2 -12   4         16.72         16.37        11.19 o                         
  -1 -12   4          0.53          2.31        11.66 o                         
   0 -12   4          0.18          0.21        10.55 o                         
   1 -12   4        109.21        164.52        23.50 o                         
   2 -12   4         79.47         77.96        31.56 o                         
   3 -12   4        233.63        231.72        23.12 o                         
   4 -12   4        173.84        179.91        21.98 o                         
   5 -12   4        136.51        149.92        25.48 o                         
   6 -12   4          5.21         10.64        13.26 o                         
   7 -12   4          8.74          0.04        14.03 o                         
  -9 -11   4          4.74         14.20        30.38 o                         
  -8 -11   4         95.90         98.64        41.03 o                         
  -7 -11   4          3.17          5.79        12.35 o                         
  -6 -11   4        182.02        221.84        66.48 o                         
  -5 -11   4        861.28        822.15        35.28 o                         
  -4 -11   4        285.72        276.22        35.71 o                         
  -3 -11   4        126.75        132.59        18.27 o                         
  -2 -11   4        115.71        117.16        30.97 o                         
  -1 -11   4         39.69         41.69        21.11 o                         
   0 -11   4          4.89         17.21        11.73 o                         
   1 -11   4          8.38         16.77         9.70 o                         
   2 -11   4          0.71         -1.30         8.91 o                         
   3 -11   4        204.46        157.20        20.31 o                         
   4 -11   4        252.10        235.45        24.25 o                         
   5 -11   4          0.49         -2.62        10.12 o                         
   6 -11   4         17.82         15.37        12.69 o                         
   7 -11   4         30.39         55.79        26.17 o                         
   8 -11   4        377.49        437.76        34.78 o                         
 -10 -10   4          0.48          2.37        29.20 o                         
  -9 -10   4         36.57          1.58        27.22 o                         
  -8 -10   4        131.45         79.70        37.09 o                         
  -7 -10   4        335.03        381.60        26.22 o                         
  -6 -10   4          2.15          4.14         7.60 o                         
  -5 -10   4          0.36         13.89         8.87 o                         
  -4 -10   4          1.73         -9.07         9.07 o                         
  -3 -10   4        700.84        671.64        31.19 o                         
  -2 -10   4       1628.00       1428.98        47.97 o                         
  -1 -10   4       1135.12       1099.80        33.92 o                         
   0 -10   4        569.93        585.04        24.01 o                         
   1 -10   4        268.88        254.11        18.78 o                         
   2 -10   4          0.44          3.50         8.83 o                         
   3 -10   4        277.36        248.67        22.32 o                         
   4 -10   4         76.39         65.17        10.37 o                         
   5 -10   4        421.25        444.84        20.23 o                         
   6 -10   4         14.05         24.15         9.24 o                         
   7 -10   4        184.17        206.79        23.13 o                         
   8 -10   4          0.95         20.20        11.84 o                         
   9 -10   4          0.15         11.65        15.48 o                         
  10 -10   4          6.12         11.93        18.32 o                         
 -11  -9   4          0.06        -27.62        27.62 o                         
 -10  -9   4        140.44        116.78        40.64 o                         
  -9  -9   4        159.98        177.94        43.79 o                         
  -8  -9   4        128.74        126.58        20.32 o                         
  -7  -9   4        163.90        186.82        26.04 o                         
  -6  -9   4          5.01          1.08         6.84 o                         
  -5  -9   4          6.93         19.45         8.20 o                         
  -4  -9   4        430.77        434.85        24.71 o                         
  -3  -9   4       1853.32       1857.79        35.10 o                         
  -2  -9   4        210.81        168.06        13.50 o                         
  -1  -9   4          3.50          7.43         4.23 o                         
   0  -9   4        144.81        155.44        10.66 o                         
   1  -9   4          8.00         12.83         5.57 o                         
   2  -9   4         23.14         16.61         5.29 o                         
   3  -9   4        423.24        418.06        17.06 o                         
   4  -9   4        190.67        183.86        12.41 o                         
   5  -9   4        467.89        391.39        19.25 o                         
   6  -9   4         82.50         78.53        10.63 o                         
   7  -9   4        201.22        179.10        14.64 o                         
   8  -9   4         23.93         32.26         8.99 o                         
   9  -9   4         68.80         45.42        11.38 o                         
  10  -9   4          1.36          9.04        13.57 o                         
  11  -9   4         32.77         44.17        16.90 o                         
 -11  -8   4         84.42         89.17        37.48 o                         
 -10  -8   4         56.93         42.22        28.01 o                         
  -9  -8   4        174.76        158.61        40.24 o                         
  -8  -8   4          1.37         -7.05        17.16 o                         
  -7  -8   4        130.83        117.02        11.92 o                         
  -6  -8   4         12.44         -2.15        11.11 o                         
  -5  -8   4        207.65        220.08        16.54 o                         
  -4  -8   4         20.70         21.56         6.15 o                         
  -3  -8   4          7.35         10.37         4.75 o                         
  -2  -8   4        714.93        720.98        15.00 o                         
  -1  -8   4        434.07        444.54        12.22 o                         
   0  -8   4         78.16         83.58         7.79 o                         
   1  -8   4         10.43          0.53         4.30 o                         
   2  -8   4         12.98         13.90         4.83 o                         
   3  -8   4        728.74        714.93        16.34 o                         
   4  -8   4         81.66        112.28         8.35 o                         
   5  -8   4       1369.54       1338.14        27.09 o                         
   6  -8   4       1075.39        947.67        28.91 o                         
   7  -8   4         34.93         46.76         9.24 o                         
   8  -8   4         96.45         96.61        11.79 o                         
   9  -8   4          0.94         -1.95         7.57 o                         
  10  -8   4         11.51          4.01        10.16 o                         
  11  -8   4        105.59        111.76        20.23 o                         
 -12  -7   4        313.07        321.16        55.63 o                         
 -11  -7   4         10.62         15.78        28.01 o                         
 -10  -7   4        341.34        456.48        59.18 o                         
  -9  -7   4         76.87         78.55        18.15 o                         
  -8  -7   4         83.34         72.55        12.51 o                         
  -7  -7   4        519.59        528.99        17.11 o                         
  -6  -7   4       1362.00       1374.88        28.66 o                         
  -5  -7   4         19.42          6.83         8.43 o                         
  -4  -7   4        674.46        668.87        28.33 o                         
  -3  -7   4        177.17        188.13         8.42 o                         
  -2  -7   4        401.74        413.92         9.78 o                         
  -1  -7   4       1237.75       1276.72        21.54 o                         
   0  -7   4         33.80         24.00         5.99 o                         
   1  -7   4         47.67         28.77         4.83 o                         
   2  -7   4         23.54         18.30         4.59 o                         
   3  -7   4        722.76        715.78        17.49 o                         
   4  -7   4          1.27          9.82         4.37 o                         
   5  -7   4        412.46        410.17        15.54 o                         
   6  -7   4        232.35        209.68        12.36 o                         
   7  -7   4         95.19         76.61         8.98 o                         
   8  -7   4         10.26         -5.46         6.34 o                         
   9  -7   4        136.11        143.49        15.33 o                         
  10  -7   4         19.65         13.44        10.54 o                         
  11  -7   4        228.95        219.20        24.39 o                         
  12  -7   4        196.60        214.95        25.25 o                         
 -13  -6   4         93.29         61.94        35.90 o                         
 -12  -6   4        162.51        219.36        46.16 o                         
 -11  -6   4         74.55         81.67        30.38 o                         
 -10  -6   4         87.37         85.67        13.44 o                         
  -9  -6   4        518.11        538.26        30.76 o                         
  -8  -6   4          0.97          3.91         7.40 o                         
  -7  -6   4        635.49        605.77        17.88 o                         
  -6  -6   4        387.18        380.77        13.99 o                         
  -5  -6   4        889.50        886.35        17.00 o                         
  -4  -6   4         96.80         98.49         5.91 o                         
  -3  -6   4       1159.56       1187.29        19.94 o                         
  -2  -6   4        122.63        128.59         7.58 o                         
  -1  -6   4        349.42        343.97         8.65 o                         
   0  -6   4        391.16        459.06        13.41 o                         
   1  -6   4        289.40        288.25         9.91 o                         
   2  -6   4        142.55        140.05         7.34 o                         
   3  -6   4        151.06        163.94         8.23 o                         
   4  -6   4         10.14          8.04         3.88 o                         
   5  -6   4        726.41        746.45        16.71 o                         
   6  -6   4         26.87         13.70         4.83 o                         
   7  -6   4        112.77        112.39        10.13 o                         
   8  -6   4          0.82          1.92         6.11 o                         
   9  -6   4         41.67         42.72        10.76 o                         
  10  -6   4        201.82        211.65        18.75 o                         
  11  -6   4         20.02         17.01        11.53 o                         
  12  -6   4         19.55         11.80        12.43 o                         
  13  -6   4          8.70         -9.25        17.06 o                         
 -13  -5   4          9.27        -18.54        26.04 o                         
 -12  -5   4        266.27        307.35        51.68 o                         
 -11  -5   4         15.04         48.13        28.41 o                         
 -10  -5   4         42.58         53.57        11.81 o                         
  -9  -5   4          0.40          3.35         7.97 o                         
  -8  -5   4         61.28         48.86         8.22 o                         
  -7  -5   4        282.19        271.30        12.25 o                         
  -6  -5   4         49.87         55.67         4.63 o                         
  -5  -5   4        138.89        159.85         8.78 o                         
  -4  -5   4         29.65         20.14         4.15 o                         
  -3  -5   4        304.61        300.88         8.70 o                         
  -2  -5   4        145.45        131.70         6.78 o                         
  -1  -5   4          0.81          2.15         1.83 o                         
   0  -5   4       2048.96       2222.37        27.19 o                         
   1  -5   4       4016.00       4295.98        43.02 o                         
   2  -5   4        356.35        400.09        10.21 o                         
   3  -5   4          1.75         -2.37         2.37 o                         
   4  -5   4         15.88         18.42         4.01 o                         
   5  -5   4        657.44        605.22        14.43 o                         
   6  -5   4        195.37        182.93        10.69 o                         
   7  -5   4        118.48        113.94         9.50 o                         
   8  -5   4         67.66         45.91        17.77 o                         
   9  -5   4        106.29        131.23        13.99 o                         
  10  -5   4        769.58        802.76        29.05 o                         
  11  -5   4        167.29        175.26        28.34 o                         
  12  -5   4         10.89          7.00        13.99 o                         
  13  -5   4          2.92        -14.64        14.64 o                         
 -13  -4   4         20.21         39.45        14.47 o                         
 -12  -4   4         20.97        -23.28        23.28 o                         
 -11  -4   4        584.45        658.86        33.75 o                         
 -10  -4   4        429.11        454.14        26.44 o                         
  -9  -4   4          0.35         -3.63        12.43 o                         
  -8  -4   4        190.23        150.90        15.95 o                         
  -7  -4   4         95.84         91.04         6.54 o                         
  -6  -4   4         83.45         94.16         6.10 o                         
  -5  -4   4        653.54        680.05        16.06 o                         
  -4  -4   4        991.49       1023.36        15.83 o                         
  -3  -4   4        681.04        703.09        12.22 o                         
  -2  -4   4        480.66        494.56        11.73 o                         
  -1  -4   4       1673.04       1736.29        18.93 o                         
   0  -4   4        164.34        162.30         5.56 o                         
   1  -4   4       3427.49       3595.59        32.40 o                         
   2  -4   4         71.05         75.25         6.11 o                         
   3  -4   4        276.73        295.28         9.24 o                         
   4  -4   4        531.33        522.47        12.26 o                         
   5  -4   4        205.78        192.03         8.93 o                         
   6  -4   4        183.45        208.67        11.13 o                         
   7  -4   4       1587.56       1568.38        27.40 o                         
   8  -4   4        449.40        403.76        18.75 o                         
   9  -4   4       2583.46       2669.92        53.44 o                         
  10  -4   4          2.05         -5.89         7.40 o                         
  11  -4   4        182.08        213.06        18.76 o                         
  12  -4   4         26.21         24.53        22.69 o                         
  13  -4   4         48.42         74.47        28.60 o                         
  14  -4   4          7.01         -3.37        17.75 o                         
 -13  -3   4         27.02         13.89        13.22 o                         
 -12  -3   4         63.07         67.47        29.99 o                         
 -11  -3   4        276.70        286.91        91.34 o                         
 -10  -3   4          0.02          2.78         7.90 o                         
  -9  -3   4        546.92        477.27        26.76 o                         
  -8  -3   4        159.81        115.89        10.23 o                         
  -7  -3   4        115.44        125.55        10.72 o                         
  -6  -3   4        107.26        102.08         9.04 o                         
  -5  -3   4        490.35        532.70        11.91 o                         
  -4  -3   4        453.05        447.04        10.35 o                         
  -3  -3   4          0.07         -1.67         1.87 o                         
  -2  -3   4         69.33         79.59         3.62 o                         
  -1  -3   4        652.33        709.02        12.52 o                         
   0  -3   4       1240.03       1218.58        13.43 o                         
   1  -3   4          8.20          5.09         1.91 o                         
   2  -3   4         42.04         50.06         3.58 o                         
   3  -3   4       3552.53       3708.25        40.70 o                         
   4  -3   4        452.73        432.47        11.68 o                         
   5  -3   4         11.63         32.04         4.19 o                         
   6  -3   4        396.98        409.10        12.36 o                         
   7  -3   4        522.16        474.14        13.50 o                         
   8  -3   4         58.62         71.87         7.05 o                         
   9  -3   4        285.62        262.77        17.64 o                         
  10  -3   4        553.71        583.93        27.85 o                         
  11  -3   4         91.20         94.03        13.64 o                         
  12  -3   4         14.76         -1.82        14.60 o                         
  13  -3   4         36.70         53.31        18.79 o                         
  14  -3   4          3.98         47.14        19.05 o                         
 -14  -2   4         27.37         30.38        19.73 o                         
 -13  -2   4         71.10         93.92        30.38 o                         
 -12  -2   4         83.32        108.89        33.54 o                         
 -11  -2   4         63.60         62.73        15.25 o                         
 -10  -2   4        474.51        461.25        25.08 o                         
  -9  -2   4         56.24         56.79        27.03 o                         
  -8  -2   4        193.08        178.74        13.45 o                         
  -7  -2   4        288.75        312.44        10.58 o                         
  -6  -2   4        926.65        923.20        17.44 o                         
  -5  -2   4        796.09        747.87        17.24 o                         
  -4  -2   4        876.57        914.52        18.71 o                         
  -3  -2   4         17.59         14.64         2.40 o                         
  -2  -2   4       1305.44       1336.03        17.65 o                         
  -1  -2   4       1276.25       1224.52        14.26 o                         
   0  -2   4       1859.03       1778.72        17.39 o                         
   1  -2   4        656.07        633.29         8.88 o                         
   2  -2   4       3365.06       3346.40        30.00 o                         
   3  -2   4       1025.22        979.63        12.80 o                         
   4  -2   4       3048.50       2985.01        37.81 o                         
   5  -2   4        682.44        658.22        12.80 o                         
   6  -2   4        858.92        906.76        17.15 o                         
   7  -2   4        655.60        624.83        16.62 o                         
   8  -2   4          8.85          7.21         4.37 o                         
   9  -2   4        117.92        120.08        12.19 o                         
  10  -2   4          4.11         -1.53         9.17 o                         
  11  -2   4         30.23         21.13        11.62 o                         
  12  -2   4        185.35        153.36        23.39 o                         
  13  -2   4         24.90        105.34        27.62 o                         
  14  -2   4        227.82        185.76        37.48 o                         
 -14  -1   4         32.56         24.46        19.73 o                         
 -13  -1   4         28.44         30.26        21.90 o                         
 -12  -1   4         20.46         16.97        22.09 o                         
 -11  -1   4         61.17         56.63        27.22 o                         
 -10  -1   4         47.08         37.14        10.84 o                         
  -9  -1   4         64.73         53.47         8.82 o                         
  -8  -1   4        287.24        292.95        14.98 o                         
  -7  -1   4        200.24        215.42        10.14 o                         
  -6  -1   4        580.39        663.41        14.72 o                         
  -5  -1   4        205.60        168.36         7.94 o                         
  -4  -1   4         98.39        129.96        14.26 o                         
  -3  -1   4         53.31         57.58         2.86 o                         
  -2  -1   4         16.41         17.28         2.70 o                         
  -1  -1   4       3443.54       3310.24        32.87 o                         
   0  -1   4        550.82        498.53         6.63 o                         
   1  -1   4       5073.19       4828.86        46.17 o                         
   2  -1   4       9659.54       8889.95        68.73 o                         
   3  -1   4         95.75         91.37         4.42 o                         
   4  -1   4          5.29          3.45         2.20 o                         
   5  -1   4         15.35         12.31         2.65 o                         
   6  -1   4          0.73         -2.54         2.54 o                         
   7  -1   4        283.28        276.98         9.48 o                         
   8  -1   4         63.39         70.76         6.03 o                         
   9  -1   4        378.70        371.38        19.45 o                         
  10  -1   4        299.65        357.52        19.96 o                         
  11  -1   4          1.37         -6.34         7.82 o                         
  12  -1   4        657.52        613.20        38.45 o                         
  13  -1   4         75.44         89.03        20.00 o                         
  14  -1   4         71.14        113.36        24.23 o                         
  15  -1   4         37.74         21.13        21.11 o                         
 -14   0   4        136.37        173.31        41.82 o                         
 -13   0   4         42.00         17.98        15.92 o                         
 -12   0   4          0.37        -16.18        17.36 o                         
 -11   0   4        137.49        140.30        20.31 o                         
 -10   0   4          2.28          4.37         8.42 o                         
  -9   0   4         75.02         58.66        10.56 o                         
  -8   0   4         41.93         41.12         7.72 o                         
  -7   0   4        245.69        274.46        10.51 o                         
  -6   0   4        142.74        148.18         7.52 o                         
  -5   0   4        770.84        740.95        13.85 o                         
  -4   0   4         60.05         48.59         3.94 o                         
  -3   0   4        340.13        305.10         6.31 o                         
  -2   0   4      19827.24      19217.15       149.39 o                         
  -1   0   4        710.86        698.41         8.42 o                         
   0   0   4      35202.36      32743.35       227.80 o                         
   1   0   4       1104.11       1067.39        10.71 o                         
   2   0   4      16705.57      16237.76       120.20 o                         
   3   0   4       7839.49       7600.21        70.19 o                         
   4   0   4        834.21        869.23        12.89 o                         
   5   0   4        701.80        727.67        14.52 o                         
   6   0   4          2.04          1.97         2.56 o                         
   7   0   4         40.56         70.49         5.27 o                         
   8   0   4        628.19        660.20        14.17 o                         
   9   0   4         65.21         66.08         6.89 o                         
  10   0   4       1582.40       1473.89        28.80 o                         
  11   0   4          0.02         -5.40         8.53 o                         
  12   0   4        165.47        171.71        22.94 o                         
  13   0   4         51.18         75.51        17.99 o                         
  14   0   4          3.28          3.78        26.43 o                         
  15   0   4          1.53        -21.50        21.50 o                         
 -14   1   4        230.28        210.91        31.25 o                         
 -13   1   4          1.88         13.45        15.61 o                         
 -12   1   4         42.94         30.24        16.43 o                         
 -11   1   4          7.51         -2.37        19.33 o                         
 -10   1   4        100.59         80.76        11.46 o                         
  -9   1   4         31.42         35.29         9.17 o                         
  -8   1   4       2338.35       2364.21        40.25 o                         
  -7   1   4        573.45        570.04        16.47 o                         
  -6   1   4        144.69        147.44         7.99 o                         
  -5   1   4          1.45         -0.39         3.68 o                         
  -4   1   4         36.43         33.53         3.40 o                         
  -3   1   4        291.43        265.63         5.85 o                         
  -2   1   4      14204.93      13740.71       103.01 o                         
  -1   1   4       6293.00       6020.10        47.12 o                         
   0   1   4         44.46         44.94         3.31 o                         
   1   1   4       7192.64       6566.81        47.85 o                         
   2   1   4      34169.51      32937.59       230.54 o                         
   3   1   4       1520.84       1491.95        15.41 o                         
   4   1   4        196.43        197.51         5.77 o                         
   5   1   4       1816.72       1851.17        20.93 o                         
   6   1   4        126.43        143.49         6.39 o                         
   7   1   4        311.01        347.53         9.65 o                         
   8   1   4       2076.28       2192.06        29.25 o                         
   9   1   4        150.08        155.70         9.77 o                         
  10   1   4         37.19         29.12         6.09 o                         
  11   1   4          6.22          5.63         8.77 o                         
  12   1   4        355.82        345.87        29.52 o                         
  13   1   4         42.30         63.76        15.76 o                         
  14   1   4         38.39         28.60        15.22 o                         
  15   1   4         18.58         32.50        37.28 o                         
 -14   2   4         31.92         50.51        38.27 o                         
 -13   2   4        111.20        104.51        22.75 o                         
 -12   2   4          4.39          8.41        12.70 o                         
 -11   2   4         31.88         20.12        22.09 o                         
 -10   2   4         48.38         59.98        11.46 o                         
  -9   2   4       1434.66       1404.66        50.14 o                         
  -8   2   4        822.66        831.48        22.31 o                         
  -7   2   4         28.62         29.73         7.17 o                         
  -6   2   4        204.38        213.37        11.12 o                         
  -5   2   4         53.41         51.71         4.58 o                         
  -4   2   4       1519.05       1499.21        20.45 o                         
  -3   2   4        227.03        222.16         5.81 o                         
  -2   2   4       1715.74       1712.85        17.36 o                         
  -1   2   4          7.81          7.66         1.94 o                         
   0   2   4        602.26        629.69         7.27 o                         
   1   2   4        152.21        166.04         3.56 o                         
   2   2   4       3161.24       3101.62        24.74 o                         
   3   2   4          0.06         -0.18         1.56 o                         
   4   2   4        669.69        679.55        12.15 o                         
   5   2   4         97.67        105.21         4.87 o                         
   6   2   4         71.67         62.08         4.23 o                         
   7   2   4         35.31         57.66         4.81 o                         
   8   2   4        988.73        981.21        20.16 o                         
   9   2   4         21.44         11.27         5.35 o                         
  10   2   4        135.29        124.21        12.81 o                         
  11   2   4         71.07         77.59        10.25 o                         
  12   2   4        282.77        242.90        27.42 o                         
  13   2   4        155.28        151.85        21.08 o                         
  14   2   4         61.86         76.25        20.32 o                         
  15   2   4         91.88        105.69        27.22 o                         
 -13   3   4         51.60         72.40        21.48 o                         
 -12   3   4          0.35         -5.50        11.28 o                         
 -11   3   4         48.10         50.55        14.15 o                         
 -10   3   4        288.24        312.89        50.69 o                         
  -9   3   4        916.52        926.26        28.95 o                         
  -8   3   4        733.69        793.91        25.49 o                         
  -7   3   4        109.04        127.99        10.00 o                         
  -6   3   4        708.27        655.05        16.00 o                         
  -5   3   4        183.44        169.05         9.72 o                         
  -4   3   4         31.86         29.88         4.20 o                         
  -3   3   4       2136.64       2177.58        25.03 o                         
  -2   3   4          0.32         -1.82         1.82 o                         
  -1   3   4         15.11         13.72         2.32 o                         
   0   3   4       2834.73       2722.13        22.09 o                         
   1   3   4       6079.59       5853.46        41.91 o                         
   2   3   4          2.53         -1.39         1.39 o                         
   3   3   4       2284.90       2318.92        24.69 o                         
   4   3   4        281.04        293.90         8.44 o                         
   5   3   4        304.03        303.64         5.89 o                         
   6   3   4        122.82        110.16         4.08 o                         
   7   3   4          1.79          2.40         1.81 o                         
   8   3   4        145.75        144.84         5.86 o                         
   9   3   4         29.50         30.37         5.06 o                         
  10   3   4        499.16        457.33        18.08 o                         
  11   3   4         78.20         82.07        10.23 o                         
  12   3   4          0.06         -4.53         8.42 o                         
  13   3   4         24.70         26.95        24.86 o                         
  14   3   4         13.06         -6.63        10.69 o                         
  15   3   4          0.46         22.55        16.05 o                         
 -13   4   4        348.61        337.63        36.51 o                         
 -12   4   4         32.91         32.29        14.56 o                         
 -11   4   4         56.60         65.41        14.27 o                         
 -10   4   4         81.19        100.25        12.05 o                         
  -9   4   4        212.79        217.50        19.70 o                         
  -8   4   4       2966.99       3019.27        49.98 o                         
  -7   4   4        359.37        334.17        14.83 o                         
  -6   4   4         57.91         62.04         6.71 o                         
  -5   4   4        147.46        126.02         8.21 o                         
  -4   4   4       1046.52       1041.73        17.78 o                         
  -3   4   4       2066.09       2188.44        30.44 o                         
  -2   4   4          7.88          8.13         2.63 o                         
  -1   4   4        217.90        198.40         7.12 o                         
   0   4   4         13.15          9.98         1.79 o                         
   1   4   4        490.12        507.96         6.45 o                         
   2   4   4        101.98        118.93         3.80 o                         
   3   4   4       1130.15       1171.00        15.25 o                         
   4   4   4        157.55        150.93         6.13 o                         
   5   4   4          3.31          5.29         2.43 o                         
   6   4   4          0.99          0.96         2.43 o                         
   7   4   4         93.81         84.99         5.60 o                         
   8   4   4          1.06         -0.74         3.13 o                         
   9   4   4         36.98         30.01         5.76 o                         
  10   4   4        770.77        852.92        23.80 o                         
  11   4   4        134.01        134.85        11.95 o                         
  12   4   4          2.55          0.92        10.46 o                         
  13   4   4         93.08         88.79        15.06 o                         
  14   4   4          7.35         13.41        22.09 o                         
  15   4   4          5.83         51.68        31.56 o                         
 -13   5   4          7.39        -12.11        19.14 o                         
 -12   5   4        330.53        328.25        32.08 o                         
 -11   5   4        185.53        183.46        18.37 o                         
 -10   5   4         83.35         71.16        11.32 o                         
  -9   5   4          1.97          4.79         6.52 o                         
  -8   5   4        479.69        470.85        30.95 o                         
  -7   5   4       1069.50       1010.01        24.85 o                         
  -6   5   4        476.16        485.03        15.37 o                         
  -5   5   4        497.61        443.28        22.17 o                         
  -4   5   4        297.40        351.68        12.96 o                         
  -3   5   4        525.89        515.16        15.54 o                         
  -2   5   4       2067.91       2075.20        28.49 o                         
  -1   5   4          1.14          4.50         2.45 o                         
   0   5   4        367.97        385.32        11.85 o                         
   1   5   4        128.74        117.94         3.71 o                         
   2   5   4       3839.80       4085.65        36.41 o                         
   3   5   4        155.79        205.53         5.96 o                         
   4   5   4         10.53          9.52         4.03 o                         
   5   5   4        819.56        835.96        14.35 o                         
   6   5   4       2767.43       2824.86        36.52 o                         
   7   5   4         13.27         13.39         2.45 o                         
   8   5   4       2498.70       2518.25        32.79 o                         
   9   5   4        126.16        127.67         6.79 o                         
  10   5   4        342.73        337.16        14.21 o                         
  11   5   4          3.37          4.10         5.47 o                         
  12   5   4        129.46        147.10        15.07 o                         
  13   5   4         65.51         53.26        25.65 o                         
  14   5   4         15.95         59.18        29.59 o                         
 -12   6   4         21.63         20.96        16.59 o                         
 -11   6   4         23.64         19.17        13.10 o                         
 -10   6   4         75.75         80.96        11.92 o                         
  -9   6   4        263.47        269.56        17.16 o                         
  -8   6   4          2.79          1.75         6.27 o                         
  -7   6   4          0.10         -0.58         5.54 o                         
  -6   6   4         11.22          9.52         5.94 o                         
  -5   6   4        546.24        545.95        16.19 o                         
  -4   6   4        128.69        146.27         7.87 o                         
  -3   6   4          3.37          4.27         2.91 o                         
  -2   6   4        307.05        287.35         8.49 o                         
  -1   6   4         21.00         31.29         4.69 o                         
   0   6   4         67.32         65.41         6.17 o                         
   1   6   4       1481.53       1518.02        25.83 o                         
   2   6   4       1053.94       1136.66        14.66 o                         
   3   6   4        414.16        480.16         9.71 o                         
   4   6   4       7129.64       7588.58        63.34 o                         
   5   6   4         16.29         19.75         3.03 o                         
   6   6   4        779.50        819.24        13.87 o                         
   7   6   4          9.44          8.57         6.28 o                         
   8   6   4        141.16        127.06        13.86 o                         
   9   6   4       1377.06       1425.92        35.47 o                         
  10   6   4        574.16        655.42        26.51 o                         
  11   6   4        552.06        558.17        32.29 o                         
  12   6   4         14.19         17.71        12.34 o                         
  13   6   4        169.12        213.45        41.43 o                         
  14   6   4         48.03         45.37        27.22 o                         
 -12   7   4         84.75         57.23        21.51 o                         
 -11   7   4         20.47         26.39        22.87 o                         
 -10   7   4         53.09         49.07        11.20 o                         
  -9   7   4          0.14        -11.28        11.28 o                         
  -8   7   4         58.14         30.90         8.22 o                         
  -7   7   4        339.09        331.03        17.18 o                         
  -6   7   4          0.03          2.20         4.79 o                         
  -5   7   4        231.67        251.15        13.08 o                         
  -4   7   4         87.79         91.52         8.10 o                         
  -3   7   4        259.96        246.66         8.66 o                         
  -2   7   4        447.13        409.40         9.00 o                         
  -1   7   4         20.35         18.40         5.14 o                         
   0   7   4        132.03        129.06        10.36 o                         
   1   7   4        160.31        152.06         8.35 o                         
   2   7   4          6.02          4.59         1.96 o                         
   3   7   4         45.08         42.09         4.93 o                         
   4   7   4        155.14        223.01         5.67 o                         
   5   7   4          3.84          2.92         2.73 o                         
   6   7   4       1512.51       1525.28        21.84 o                         
   7   7   4          1.65         -4.46         4.46 o                         
   8   7   4        169.18        158.82        16.97 o                         
   9   7   4       1368.04       1438.82        42.08 o                         
  10   7   4        504.83        507.37        28.93 o                         
  11   7   4        750.53        828.32        29.70 o                         
  12   7   4        371.85        425.47        36.51 o                         
  13   7   4         77.84         69.04        32.35 o                         
  14   7   4         14.73         29.59        26.04 o                         
 -11   8   4          4.83         16.77        11.34 o                         
 -10   8   4        316.24        292.75        20.67 o                         
  -9   8   4          8.04          5.32         7.91 o                         
  -8   8   4          4.80         -7.56         7.56 o                         
  -7   8   4         72.99         43.23         8.30 o                         
  -6   8   4        494.12        434.87        17.31 o                         
  -5   8   4        323.46        344.16        14.06 o                         
  -4   8   4       2134.90       2127.81        32.07 o                         
  -3   8   4       3785.99       3746.49        45.67 o                         
  -2   8   4        116.15        124.77         9.94 o                         
  -1   8   4          1.11         -4.54         4.91 o                         
   0   8   4         31.61         29.05         5.62 o                         
   1   8   4        221.14        259.49        11.48 o                         
   2   8   4        684.40        623.12         7.69 o                         
   3   8   4        108.88        114.47         6.52 o                         
   4   8   4        794.27        754.82        12.48 o                         
   5   8   4         44.14         43.98         4.88 o                         
   6   8   4        197.26        205.64         8.33 o                         
   7   8   4        143.75        169.30        12.80 o                         
   8   8   4        558.75        558.69        21.63 o                         
   9   8   4        128.09        152.35        14.27 o                         
  10   8   4        540.78        520.68        26.42 o                         
  11   8   4          1.22         -2.58         8.34 o                         
  12   8   4        433.92        416.52        37.11 o                         
  13   8   4         46.89         48.13        26.43 o                         
 -11   9   4        167.26        167.84        24.05 o                         
 -10   9   4          3.06          9.13        12.99 o                         
  -9   9   4        144.73        152.30        21.16 o                         
  -8   9   4        188.56        194.10        17.56 o                         
  -7   9   4        407.37        377.44        22.34 o                         
  -6   9   4         23.30          9.25         6.24 o                         
  -5   9   4         80.53         67.99         7.87 o                         
  -4   9   4       1115.42       1129.72        22.64 o                         
  -3   9   4        882.63        881.25        16.30 o                         
  -2   9   4       1264.75       1268.43        55.87 o                         
  -1   9   4       2431.49       2436.04        42.07 o                         
   0   9   4        203.44        182.46        17.18 o                         
   1   9   4         88.30         85.43         7.80 o                         
   2   9   4        322.12        317.48        15.49 o                         
   3   9   4         48.26         52.42         3.73 o                         
   4   9   4        501.27        507.97        11.27 o                         
   5   9   4         17.59         19.56         5.00 o                         
   6   9   4          1.31         -1.28         4.21 o                         
   7   9   4         60.46         64.42         7.86 o                         
   8   9   4        176.34        161.00        13.95 o                         
   9   9   4        135.40        135.12        13.70 o                         
  10   9   4          4.59         -4.35         6.95 o                         
  11   9   4        448.08        470.52        28.58 o                         
  12   9   4          2.56         -2.07        11.14 o                         
  13   9   4        785.50        808.39       217.98 o                         
 -10  10   4          9.70          2.45        14.18 o                         
  -9  10   4          3.75          7.96        22.71 o                         
  -8  10   4          4.24         10.22        11.89 o                         
  -7  10   4         60.43         66.31        15.28 o                         
  -6  10   4          0.37          4.07         9.64 o                         
  -5  10   4         19.70          9.97        10.06 o                         
  -4  10   4          2.34          1.58         6.89 o                         
  -3  10   4        393.78        366.75        21.10 o                         
  -2  10   4        802.28        780.85        27.21 o                         
  -1  10   4         38.40         55.42         9.18 o                         
   0  10   4       4710.84       4542.17        73.11 o                         
   1  10   4         15.43         22.42         6.16 o                         
   2  10   4         22.63          8.51         6.97 o                         
   3  10   4          0.32         -2.91         2.91 o                         
   4  10   4        337.81        321.52        11.14 o                         
   5  10   4         86.20        100.89         7.90 o                         
   6  10   4       1660.52       1455.27        49.77 o                         
   7  10   4          3.22          3.39         4.51 o                         
   8  10   4         32.98         32.74         9.17 o                         
   9  10   4         35.26         30.08         9.68 o                         
  10  10   4         62.19         48.84        10.27 o                         
  11  10   4        161.29        205.83        27.83 o                         
  12  10   4         13.87          1.74        12.65 o                         
  -9  11   4        105.10        205.40        26.47 o                         
  -8  11   4         47.14         47.19        16.28 o                         
  -7  11   4        137.59        133.84        20.02 o                         
  -6  11   4         23.07         21.79        21.18 o                         
  -5  11   4         34.67         45.36        24.08 o                         
  -4  11   4          2.49          4.22         7.85 o                         
  -3  11   4         35.85         33.49         9.52 o                         
  -2  11   4        296.93        293.39        19.49 o                         
  -1  11   4        414.66        372.21        20.84 o                         
   0  11   4         55.65         44.28         8.92 o                         
   1  11   4         33.76         27.75         8.09 o                         
   2  11   4       2293.78       2223.77        52.69 o                         
   3  11   4         59.30         55.55        11.16 o                         
   4  11   4         39.52         44.24        10.02 o                         
   5  11   4          0.19          4.38         8.75 o                         
   6  11   4       1121.30        985.24        44.00 o                         
   7  11   4         23.10         19.63        12.48 o                         
   8  11   4        131.88        123.34        20.03 o                         
   9  11   4         36.42          6.56        13.64 o                         
  10  11   4         11.14         14.32        14.70 o                         
  11  11   4         15.24         -3.17        14.04 o                         
  -8  12   4         79.09         86.39        19.24 o                         
  -7  12   4        104.98        124.38        20.94 o                         
  -6  12   4         11.98         17.44        12.69 o                         
  -5  12   4         81.84         91.25        16.89 o                         
  -4  12   4         42.81         24.90        12.23 o                         
  -3  12   4        129.18        114.75        16.73 o                         
  -2  12   4         61.79         59.13        11.49 o                         
  -1  12   4         15.46          0.59         7.29 o                         
   0  12   4        167.50        171.62        17.82 o                         
   1  12   4          7.03         -3.99         7.71 o                         
   2  12   4        137.79        148.78        16.54 o                         
   3  12   4          6.12         14.96         8.18 o                         
   4  12   4          0.09         -5.72         7.74 o                         
   5  12   4         99.72         86.73        15.14 o                         
   6  12   4        140.25        132.49        29.59 o                         
   7  12   4         59.18         64.99        15.87 o                         
   8  12   4         66.95         40.85        24.26 o                         
   9  12   4         92.40         96.27        27.22 o                         
  10  12   4         43.15         75.28        21.11 o                         
  -6  13   4         18.70         19.50        14.03 o                         
  -5  13   4        136.65        139.31        21.38 o                         
  -4  13   4          3.29          5.67        11.09 o                         
  -3  13   4         32.21         27.85        11.75 o                         
  -2  13   4          4.06         -5.54        13.81 o                         
  -1  13   4          8.09         -4.12        11.60 o                         
   0  13   4          0.33         -7.70         8.79 o                         
   1  13   4          0.01          0.46         8.82 o                         
   2  13   4         31.92         34.62        11.06 o                         
   3  13   4         31.66         36.56        10.94 o                         
   4  13   4          0.54          5.73         8.10 o                         
   5  13   4         91.17        102.12        14.20 o                         
   6  13   4         35.24         43.57        11.00 o                         
   7  13   4        114.02        130.99        30.38 o                         
   8  13   4          5.70          8.29        20.12 o                         
   9  13   4         17.35         18.15        21.31 o                         
  -5  14   4         11.21          6.01        16.79 o                         
  -4  14   4          0.08         -1.04        14.38 o                         
  -3  14   4         12.69          8.88        15.89 o                         
  -2  14   4          1.08          7.85        14.74 o                         
  -1  14   4          0.03         -7.82        13.17 o                         
   0  14   4          8.12        -11.73        11.73 o                         
   1  14   4         64.97         57.47        16.59 o                         
   2  14   4         11.43         37.14        15.56 o                         
   3  14   4         24.05         23.49        10.81 o                         
   4  14   4          1.51          9.85        13.22 o                         
   5  14   4         12.67          8.32        17.36 o                         
   6  14   4          0.17         14.60        18.15 o                         
   7  14   4          0.17          9.86        18.94 o                         
  -2  15   4         45.35         20.17        17.95 o                         
  -1  15   4          0.01         18.38        16.38 o                         
   0  15   4        149.13        198.98        43.40 o                         
   1  15   4        171.61        254.61        30.80 o                         
   2  15   4         34.07         30.30        43.20 o                         
   3  15   4        183.39        293.70        48.92 o                         
   4  15   4         20.68         18.60        14.64 o                         
   5  15   4         50.02         49.35        38.47 o                         
  -5 -13   5         20.69         47.37        18.70 o                         
  -4 -13   5          0.40         24.07        21.31 o                         
  -3 -13   5          0.04          7.08        13.20 o                         
  -2 -13   5          0.00         -9.65        13.02 o                         
  -1 -13   5         27.07         37.40        17.06 o                         
   0 -13   5         28.05         14.14        13.98 o                         
   1 -13   5         11.04         33.69        23.67 o                         
   2 -13   5         82.28        104.02        22.18 o                         
   3 -13   5         15.65         10.81        16.42 o                         
   4 -13   5         52.16         30.48        27.62 o                         
  -7 -12   5        316.48        289.59        59.18 o                         
  -6 -12   5        602.05        693.57        41.60 o                         
  -5 -12   5        196.13        234.89        28.00 o                         
  -4 -12   5          4.25         -0.74        11.71 o                         
  -3 -12   5        517.13        542.01        35.98 o                         
  -2 -12   5        324.60        353.43        39.26 o                         
  -1 -12   5          1.47          8.92        11.16 o                         
   0 -12   5        103.21        104.07        20.05 o                         
   1 -12   5          4.63          6.88        12.60 o                         
   2 -12   5         40.69         73.84        19.98 o                         
   3 -12   5         97.21         70.14        19.27 o                         
   4 -12   5        376.72        426.52        31.84 o                         
   5 -12   5         53.77         67.70        16.31 o                         
   6 -12   5         25.21          6.30        13.03 o                         
   7 -12   5         91.48         86.13        22.85 o                         
  -8 -11   5         15.63         72.99        37.09 o                         
  -7 -11   5        290.14        370.88        74.96 o                         
  -6 -11   5         29.87         35.68        15.88 o                         
  -5 -11   5         63.79         24.90        14.87 o                         
  -4 -11   5          0.06          0.06        14.40 o                         
  -3 -11   5         25.25         18.21        11.19 o                         
  -2 -11   5          2.91         -8.39         8.39 o                         
  -1 -11   5         12.04          6.60        10.57 o                         
   0 -11   5         51.23         38.92        14.03 o                         
   1 -11   5        132.47        115.37        16.35 o                         
   2 -11   5         26.79         37.12        11.81 o                         
   3 -11   5         38.52         28.02        13.30 o                         
   4 -11   5         27.60         30.33        19.91 o                         
   5 -11   5         17.73         33.96        18.33 o                         
   6 -11   5          0.20          9.84        12.71 o                         
   7 -11   5         18.24         19.63        13.92 o                         
   8 -11   5        212.00        229.33        40.43 o                         
  -9 -10   5          9.48         -8.68        28.01 o                         
  -8 -10   5         89.49         56.02        34.33 o                         
  -7 -10   5         26.62         36.96        13.06 o                         
  -6 -10   5         63.26         48.35        14.78 o                         
  -5 -10   5         17.82         -0.81         7.57 o                         
  -4 -10   5          0.00         -4.98        21.90 o                         
  -3 -10   5        297.60        322.35        25.27 o                         
  -2 -10   5        216.01        196.53        20.75 o                         
  -1 -10   5          0.00         12.60        10.00 o                         
   0 -10   5        187.70        216.59        18.00 o                         
   1 -10   5         29.46         20.26        10.91 o                         
   2 -10   5        747.86        708.69        38.10 o                         
   3 -10   5          0.01         17.59         7.78 o                         
   4 -10   5         33.50         61.36        11.26 o                         
   5 -10   5         98.73        108.15        11.89 o                         
   6 -10   5          8.08          0.49         8.39 o                         
   7 -10   5          1.24         -8.35         8.35 o                         
   8 -10   5          0.17         -1.99        15.81 o                         
   9 -10   5         17.88         10.78        13.93 o                         
 -10  -9   5          1.78          7.89        28.01 o                         
  -9  -9   5         51.43          9.86        29.99 o                         
  -8  -9   5         48.71         58.17        13.70 o                         
  -7  -9   5        175.37        182.65        35.31 o                         
  -6  -9   5        193.19        217.96        22.94 o                         
  -5  -9   5          0.56          8.37         7.45 o                         
  -4  -9   5          1.91          8.14         7.76 o                         
  -3  -9   5       2124.92       2121.11        47.76 o                         
  -2  -9   5        208.73        255.79        31.26 o                         
  -1  -9   5        244.13        245.38        12.55 o                         
   0  -9   5          3.54          4.39         7.61 o                         
   1  -9   5        472.46        440.00        18.85 o                         
   2  -9   5         30.80         12.98         5.33 o                         
   3  -9   5        566.15        556.79        18.00 o                         
   4  -9   5        288.67        248.78        13.88 o                         
   5  -9   5         28.94         50.64        10.03 o                         
   6  -9   5         73.61         98.70        11.52 o                         
   7  -9   5        304.34        334.87        19.86 o                         
   8  -9   5         21.32         25.15         9.74 o                         
   9  -9   5          8.97         -8.43         8.65 o                         
  10  -9   5         37.23         -2.79        12.12 o                         
 -11  -8   5         75.54         67.86        35.51 o                         
 -10  -8   5        194.35        203.58        50.50 o                         
  -9  -8   5        208.80        196.86        19.84 o                         
  -8  -8   5        173.61        216.52        21.14 o                         
  -7  -8   5          0.48          7.57         9.41 o                         
  -6  -8   5         65.73         81.26        10.50 o                         
  -5  -8   5         98.67        117.01        12.41 o                         
  -4  -8   5        589.93        571.84        16.88 o                         
  -3  -8   5        258.73        246.79        10.79 o                         
  -2  -8   5        105.33        112.44         8.70 o                         
  -1  -8   5          6.36          6.87         4.26 o                         
   0  -8   5         80.66         77.52         7.73 o                         
   1  -8   5         63.40         79.29         7.94 o                         
   2  -8   5        382.00        391.14        13.90 o                         
   3  -8   5          3.18         -2.79         4.00 o                         
   4  -8   5        157.05        184.44        10.59 o                         
   5  -8   5        167.66        179.42        10.95 o                         
   6  -8   5        130.00        186.41        12.63 o                         
   7  -8   5        109.10        109.52        12.08 o                         
   8  -8   5          4.95         -1.24         7.15 o                         
   9  -8   5         85.08        110.84        14.97 o                         
  10  -8   5          3.23         -3.18        12.47 o                         
  11  -8   5        492.55        519.17        37.21 o                         
 -12  -7   5         26.56         43.79        35.90 o                         
 -11  -7   5         20.24         72.20        35.51 o                         
 -10  -7   5         70.65         54.84        29.59 o                         
  -9  -7   5          0.67          5.58         8.13 o                         
  -8  -7   5        152.13        122.45        15.91 o                         
  -7  -7   5          6.28          5.62         8.31 o                         
  -6  -7   5        391.26        385.31        14.35 o                         
  -5  -7   5        189.83        183.68        10.80 o                         
  -4  -7   5        156.42        169.31         8.76 o                         
  -3  -7   5        145.12        148.68         7.51 o                         
  -2  -7   5         31.79         21.72         3.93 o                         
  -1  -7   5        371.11        376.02        11.71 o                         
   0  -7   5          3.00          7.64         4.29 o                         
   1  -7   5         11.16          9.58         4.00 o                         
   2  -7   5          0.92          3.16         3.71 o                         
   3  -7   5          5.90         -1.30         3.60 o                         
   4  -7   5         33.89         15.50         5.24 o                         
   5  -7   5         61.47         66.01         8.24 o                         
   6  -7   5         35.07         42.52         8.13 o                         
   7  -7   5        112.44         83.69        15.21 o                         
   8  -7   5         10.44         10.04         7.38 o                         
   9  -7   5          1.05          4.47         8.87 o                         
  10  -7   5         63.92         47.89        12.73 o                         
  11  -7   5        417.08        463.37        34.07 o                         
  12  -7   5         25.02         36.09        32.41 o                         
 -12  -6   5         78.89         83.25        36.69 o                         
 -11  -6   5         14.70         50.90        32.35 o                         
 -10  -6   5        102.07        101.60        14.98 o                         
  -9  -6   5          3.67          8.52        13.41 o                         
  -8  -6   5         26.12         12.11         8.60 o                         
  -7  -6   5         56.01         63.56         7.47 o                         
  -6  -6   5        543.75        559.22        18.00 o                         
  -5  -6   5       2365.51       2316.96        38.54 o                         
  -4  -6   5        115.29        118.91         7.50 o                         
  -3  -6   5          0.28          0.80         2.34 o                         
  -2  -6   5        340.60        388.41        10.36 o                         
  -1  -6   5        295.90        316.80        10.85 o                         
   0  -6   5        205.63        174.28         9.08 o                         
   1  -6   5          0.94          1.21         3.08 o                         
   2  -6   5        159.50        178.58         8.53 o                         
   3  -6   5        653.21        621.63        14.22 o                         
   4  -6   5        292.76        269.33        11.38 o                         
   5  -6   5        345.87        349.55        19.33 o                         
   6  -6   5        265.74        244.20        11.88 o                         
   7  -6   5        426.63        400.19        17.42 o                         
   8  -6   5          3.63          7.20         8.22 o                         
   9  -6   5        268.64        230.85        22.34 o                         
  10  -6   5       1136.67       1109.02        53.63 o                         
  11  -6   5          2.46          4.84        16.95 o                         
  12  -6   5         84.13         86.31        18.82 o                         
  13  -6   5        111.18        134.31        25.78 o                         
 -13  -5   5         17.11        -28.01        28.01 o                         
 -12  -5   5        217.76        193.32        46.56 o                         
 -11  -5   5         87.20        111.18        16.62 o                         
 -10  -5   5         80.93         81.73        14.50 o                         
  -9  -5   5         91.29         91.07        14.86 o                         
  -8  -5   5         48.62         65.05        13.47 o                         
  -7  -5   5         58.71         66.88        11.39 o                         
  -6  -5   5         95.25         90.43         6.23 o                         
  -5  -5   5        733.56        741.68        15.65 o                         
  -4  -5   5        929.31        896.54        15.35 o                         
  -3  -5   5          0.14         -2.22         2.22 o                         
  -2  -5   5       1104.58       1170.36        17.03 o                         
  -1  -5   5       1220.13       1276.32        18.50 o                         
   0  -5   5       1687.54       1835.04        25.96 o                         
   1  -5   5        497.01        558.45        12.67 o                         
   2  -5   5         76.16         86.96         5.74 o                         
   3  -5   5          9.21          6.49         3.32 o                         
   4  -5   5         38.67         40.83         5.07 o                         
   5  -5   5          0.48         -3.16         3.50 o                         
   6  -5   5        258.84        257.35        11.81 o                         
   7  -5   5        236.28        232.33        13.23 o                         
   8  -5   5         12.73          4.27         7.87 o                         
   9  -5   5        456.42        478.02        37.07 o                         
  10  -5   5        559.53        612.41        29.92 o                         
  11  -5   5        115.38        104.09        26.77 o                         
  12  -5   5        558.16        682.85        44.60 o                         
  13  -5   5         16.93         15.78        16.77 o                         
 -13  -4   5         28.23         59.97        31.17 o                         
 -12  -4   5          1.12         14.48        21.11 o                         
 -11  -4   5        503.63        508.88        30.53 o                         
 -10  -4   5        117.87         99.53        16.13 o                         
  -9  -4   5         68.70         48.11        12.12 o                         
  -8  -4   5        189.97        207.80        16.90 o                         
  -7  -4   5          0.24          2.51         3.95 o                         
  -6  -4   5       1564.98       1533.99        28.25 o                         
  -5  -4   5        360.26        365.05         9.32 o                         
  -4  -4   5        130.79        103.99         5.41 o                         
  -3  -4   5         62.16         70.84         6.00 o                         
  -2  -4   5        397.33        389.56         9.35 o                         
  -1  -4   5        269.91        264.53         6.29 o                         
   0  -4   5       5107.52       5217.43        49.32 o                         
   1  -4   5       3014.89       3228.38        32.11 o                         
   2  -4   5       2469.83       2464.33        30.06 o                         
   3  -4   5        101.14        101.13         6.18 o                         
   4  -4   5        439.16        446.61        12.64 o                         
   5  -4   5         64.99         51.54         6.23 o                         
   6  -4   5         54.25         55.52         5.79 o                         
   7  -4   5        365.32        317.77        17.00 o                         
   8  -4   5          5.82         -7.69         8.83 o                         
   9  -4   5        673.91        681.76        25.37 o                         
  10  -4   5         92.62         81.75        19.70 o                         
  11  -4   5        733.75        766.71        33.38 o                         
  12  -4   5          7.53         -4.54        15.58 o                         
  13  -4   5          7.05         17.80        16.57 o                         
  14  -4   5         55.24         73.46        27.42 o                         
 -13  -3   5         25.60         15.39        29.20 o                         
 -12  -3   5         20.49          0.94        10.91 o                         
 -11  -3   5        125.27         90.15        17.36 o                         
 -10  -3   5        287.05        292.08        25.03 o                         
  -9  -3   5        732.06        641.16        60.96 o                         
  -8  -3   5        292.90        262.62        31.37 o                         
  -7  -3   5        770.15        713.39        15.84 o                         
  -6  -3   5        754.85        771.86        15.87 o                         
  -5  -3   5         18.32         13.39         4.97 o                         
  -4  -3   5       1623.63       1664.66        35.14 o                         
  -3  -3   5        127.47        107.20         4.51 o                         
  -2  -3   5       1602.73       1579.32        20.94 o                         
  -1  -3   5        529.03        549.54        10.78 o                         
   0  -3   5       1270.01       1295.39        14.40 o                         
   1  -3   5        372.15        335.03         6.79 o                         
   2  -3   5          5.10          8.12         2.59 o                         
   3  -3   5          9.14         15.69         3.95 o                         
   4  -3   5         88.66        104.96         7.10 o                         
   5  -3   5         11.70         15.80         3.93 o                         
   6  -3   5         17.25         15.82         4.38 o                         
   7  -3   5        750.59        738.97        17.97 o                         
   8  -3   5       2685.57       2564.67        37.97 o                         
   9  -3   5         47.83         36.33         9.62 o                         
  10  -3   5        419.90        458.34        24.29 o                         
  11  -3   5         70.26         95.89        13.37 o                         
  12  -3   5        111.23        107.99        32.35 o                         
  13  -3   5        173.64        217.08        29.94 o                         
  14  -3   5        257.07        307.19        34.79 o                         
 -13  -2   5         28.18         32.75        28.01 o                         
 -12  -2   5         35.98         28.18        14.15 o                         
 -11  -2   5        134.90        142.03        20.21 o                         
 -10  -2   5        231.09        161.05        19.78 o                         
  -9  -2   5        191.37        139.10        17.59 o                         
  -8  -2   5          0.09          4.05         5.72 o                         
  -7  -2   5         12.45          1.79         3.56 o                         
  -6  -2   5       1755.14       1784.88        27.44 o                         
  -5  -2   5        487.66        550.26        12.12 o                         
  -4  -2   5       1987.10       2113.22        34.37 o                         
  -3  -2   5         34.11         28.03         2.76 o                         
  -2  -2   5        143.73        149.77         5.74 o                         
  -1  -2   5        722.82        680.89         9.96 o                         
   0  -2   5          0.02          4.92         3.46 o                         
   1  -2   5       1333.55       1272.02        13.88 o                         
   2  -2   5        796.26        825.70        11.44 o                         
   3  -2   5        908.68        843.05        13.71 o                         
   4  -2   5       3466.88       3471.87        43.17 o                         
   5  -2   5       1712.22       1671.99        24.67 o                         
   6  -2   5        201.11        220.08         8.67 o                         
   7  -2   5        408.86        438.90        17.12 o                         
   8  -2   5         55.87         80.61         6.68 o                         
   9  -2   5        205.84        215.71        15.88 o                         
  10  -2   5       2461.62       2481.69        50.86 o                         
  11  -2   5        248.91        252.76        19.14 o                         
  12  -2   5         21.82         38.95        15.75 o                         
  13  -2   5       2318.65       2395.07        78.70 o                         
  14  -2   5          5.89         11.42        21.50 o                         
 -13  -1   5         57.92         65.89        32.35 o                         
 -12  -1   5          6.54         -1.52        11.36 o                         
 -11  -1   5         54.80         31.67        14.67 o                         
 -10  -1   5         13.71         -2.68         8.61 o                         
  -9  -1   5          0.00         -3.89         7.23 o                         
  -8  -1   5        163.44        172.54        12.08 o                         
  -7  -1   5          7.17          7.34         3.55 o                         
  -6  -1   5         96.62         95.57         5.97 o                         
  -5  -1   5       3265.08       3404.52        39.99 o                         
  -4  -1   5       7650.45       8090.15        82.55 o                         
  -3  -1   5        797.86        853.02        16.18 o                         
  -2  -1   5       1210.03       1148.75        15.68 o                         
  -1  -1   5          3.46          2.86         1.22 o                         
   0  -1   5       6635.35       6455.26        48.94 o                         
   1  -1   5      22991.29      21952.69       162.70 o                         
   2  -1   5       6949.13       6942.60        55.61 o                         
   3  -1   5       1321.09       1307.90        14.87 o                         
   4  -1   5         90.19         88.91         6.32 o                         
   5  -1   5        218.13        231.16        10.05 o                         
   6  -1   5          7.63          2.41         3.70 o                         
   7  -1   5        995.92        911.42        19.56 o                         
   8  -1   5        403.62        399.50        16.44 o                         
   9  -1   5        843.69        827.72        25.32 o                         
  10  -1   5         41.30         63.89        11.21 o                         
  11  -1   5       1205.79       1297.84        36.98 o                         
  12  -1   5        101.30        105.45        24.86 o                         
  13  -1   5       1082.38       1099.65        50.43 o                         
  14  -1   5         11.03         -5.16        13.63 o                         
  15  -1   5          8.88          4.46        15.39 o                         
 -13   0   5         12.58        -24.86        24.86 o                         
 -12   0   5          0.98        -18.94        18.94 o                         
 -11   0   5         17.82        -13.22        14.20 o                         
 -10   0   5         15.46         14.10        11.37 o                         
  -9   0   5         12.21          5.28         6.55 o                         
  -8   0   5        211.79        220.79        13.87 o                         
  -7   0   5         10.62          9.39         3.87 o                         
  -6   0   5        185.41        199.17         9.62 o                         
  -5   0   5       1029.01        999.49        16.80 o                         
  -4   0   5       1037.67       1117.09        20.87 o                         
  -3   0   5        637.39        724.60        11.96 o                         
  -2   0   5        827.72        873.69        10.61 o                         
  -1   0   5         18.59         22.20         2.39 o                         
   0   0   5         11.25          9.72         1.84 o                         
   1   0   5       2097.74       2103.81        18.76 o                         
   2   0   5      27292.55      26210.64       251.42 o                         
   3   0   5       1376.54       1297.55        14.77 o                         
   4   0   5        591.25        623.46        11.79 o                         
   5   0   5        740.87        852.70        16.33 o                         
   6   0   5         91.81        100.86         7.05 o                         
   7   0   5        191.59        190.91        11.14 o                         
   8   0   5        134.91        158.75         9.89 o                         
   9   0   5         89.58        108.74         7.34 o                         
  10   0   5         60.03         71.41        12.76 o                         
  11   0   5          7.93          7.90         9.29 o                         
  12   0   5         82.60         51.15        14.66 o                         
  13   0   5        134.28        129.00        21.95 o                         
  14   0   5         34.86         13.20        15.26 o                         
  15   0   5         34.08         10.65        27.22 o                         
 -13   1   5          6.47         -7.45        17.56 o                         
 -12   1   5        133.11         97.85        33.14 o                         
 -11   1   5         90.68         66.86        24.66 o                         
 -10   1   5        316.33        355.00        27.45 o                         
  -9   1   5        181.65        224.26        19.46 o                         
  -8   1   5        159.79        161.39        12.86 o                         
  -7   1   5          2.87         12.31         6.09 o                         
  -6   1   5         86.70        122.75        10.65 o                         
  -5   1   5         33.62         35.94         4.42 o                         
  -4   1   5          7.01          6.90         2.61 o                         
  -3   1   5       1677.43       1586.94        21.96 o                         
  -2   1   5       5843.61       5985.66        48.11 o                         
  -1   1   5      23543.12      22528.76       166.09 o                         
   0   1   5       2675.88       2612.49        22.26 o                         
   1   1   5        267.39        250.36         4.67 o                         
   2   1   5      24420.50      23460.59       164.22 o                         
   3   1   5        669.91        628.36         8.88 o                         
   4   1   5        679.31        702.63         9.79 o                         
   5   1   5       3397.15       3645.35        38.54 o                         
   6   1   5          1.33         -2.09         2.09 o                         
   7   1   5         14.48         10.90         3.05 o                         
   8   1   5        776.78        733.01        16.61 o                         
   9   1   5        809.05        787.39        16.85 o                         
  10   1   5         75.00         79.98         7.99 o                         
  11   1   5        311.54        333.40        23.29 o                         
  12   1   5          3.67         -8.30         8.30 o                         
  13   1   5        137.71        103.76        19.70 o                         
  14   1   5          0.44          0.64        13.05 o                         
  15   1   5         89.44         55.40        18.32 o                         
 -13   2   5          1.25          1.68        12.35 o                         
 -12   2   5          0.25          5.52        23.67 o                         
 -11   2   5         45.07         48.44        16.23 o                         
 -10   2   5         33.74         26.81        10.87 o                         
  -9   2   5         73.35         67.72        13.61 o                         
  -8   2   5        116.27        107.55        10.87 o                         
  -7   2   5         71.13         60.71        10.08 o                         
  -6   2   5        403.36        422.77        13.72 o                         
  -5   2   5         26.68         21.57         4.11 o                         
  -4   2   5        354.99        342.63         8.95 o                         
  -3   2   5       3791.50       3668.45        36.61 o                         
  -2   2   5        300.95        319.82         6.38 o                         
  -1   2   5        271.28        253.88         5.85 o                         
   0   2   5       1713.77       1685.70        15.19 o                         
   1   2   5       1344.99       1269.50        12.07 o                         
   2   2   5        854.21        839.72         9.45 o                         
   3   2   5        108.26        117.27         4.05 o                         
   4   2   5         27.83         32.30         3.01 o                         
   5   2   5        872.55        921.94        18.06 o                         
   6   2   5        790.73        789.48        14.66 o                         
   7   2   5        989.57       1062.04        16.78 o                         
   8   2   5        269.37        269.89         9.17 o                         
   9   2   5        134.23        174.31         8.99 o                         
  10   2   5         50.15         63.75         8.54 o                         
  11   2   5        325.14        247.64        19.38 o                         
  12   2   5         20.23         25.33        27.62 o                         
  13   2   5        366.62        371.67        30.58 o                         
  14   2   5         34.86         28.46        14.78 o                         
  15   2   5        176.10        172.74        24.82 o                         
 -13   3   5        109.06        171.33        28.61 o                         
 -12   3   5         56.57         69.64        16.97 o                         
 -11   3   5        205.59        192.93        38.66 o                         
 -10   3   5         88.76         87.19        13.23 o                         
  -9   3   5        626.30        618.95        28.25 o                         
  -8   3   5       2915.39       2866.79        54.34 o                         
  -7   3   5        154.45        146.70         9.97 o                         
  -6   3   5         30.71         27.96         5.35 o                         
  -5   3   5         38.28         42.91         6.30 o                         
  -4   3   5        997.58        990.82        20.59 o                         
  -3   3   5          0.45         -0.32         2.58 o                         
  -2   3   5        780.78        815.05        12.06 o                         
  -1   3   5       4166.65       4093.84        35.72 o                         
   0   3   5        447.41        418.61         9.43 o                         
   1   3   5       1058.48        998.76        10.29 o                         
   2   3   5        167.47        170.65         4.10 o                         
   3   3   5       1443.04       1428.80        15.35 o                         
   4   3   5        412.31        421.72         7.88 o                         
   5   3   5        185.24        200.65         6.52 o                         
   6   3   5        450.37        456.07        14.53 o                         
   7   3   5        147.26        144.44         5.68 o                         
   8   3   5        205.97        231.53         8.14 o                         
   9   3   5        294.92        326.17         9.97 o                         
  10   3   5         68.54         51.66         7.99 o                         
  11   3   5        349.94        371.96        21.56 o                         
  12   3   5          6.32         -0.07         8.35 o                         
  13   3   5         54.96         54.70        14.70 o                         
  14   3   5         10.32         10.14        11.44 o                         
  15   3   5        210.01        222.27        53.07 o                         
 -13   4   5         33.72         72.61        22.55 o                         
 -12   4   5        202.17        216.66        24.19 o                         
 -11   4   5         16.81          3.22        13.68 o                         
 -10   4   5         10.92         20.91        14.14 o                         
  -9   4   5        114.85        105.09        16.63 o                         
  -8   4   5        924.78        922.19        24.91 o                         
  -7   4   5        172.91        183.60        12.80 o                         
  -6   4   5        150.84        149.45         9.80 o                         
  -5   4   5        312.33        296.63        11.98 o                         
  -4   4   5        352.59        371.45        14.35 o                         
  -3   4   5       1528.52       1628.22        25.14 o                         
  -2   4   5        761.93        791.53        15.87 o                         
  -1   4   5       1285.32       1299.92        16.09 o                         
   0   4   5       2073.09       2043.93        22.83 o                         
   1   4   5       1146.24       1166.62        11.56 o                         
   2   4   5         60.98         79.49         3.24 o                         
   3   4   5        606.19        577.90         8.53 o                         
   4   4   5       1223.93       1338.03        16.98 o                         
   5   4   5        409.07        430.79         7.00 o                         
   6   4   5        114.54        150.67         7.86 o                         
   7   4   5        184.14        195.42         8.75 o                         
   8   4   5        244.02        244.11         9.69 o                         
   9   4   5        369.12        357.39        12.54 o                         
  10   4   5         97.48        102.87         9.82 o                         
  11   4   5          0.20         -5.45         5.45 o                         
  12   4   5         14.72          7.79        13.81 o                         
  13   4   5          1.49          7.72        18.35 o                         
  14   4   5         59.73        119.55        37.88 o                         
  15   4   5          3.11         28.01        28.41 o                         
 -13   5   5        248.95        266.17        35.03 o                         
 -12   5   5        191.61        186.41        23.58 o                         
 -11   5   5        436.70        491.14        29.70 o                         
 -10   5   5        640.78        671.73        27.45 o                         
  -9   5   5          9.90          4.09         8.89 o                         
  -8   5   5         72.34         64.82         9.82 o                         
  -7   5   5        491.83        451.26        21.65 o                         
  -6   5   5        776.69        757.09        18.96 o                         
  -5   5   5        206.26        194.82        10.53 o                         
  -4   5   5          0.99          1.29         3.17 o                         
  -3   5   5        169.95        168.70         8.11 o                         
  -2   5   5          3.42          4.53         3.71 o                         
  -1   5   5         51.98         39.24         3.77 o                         
   0   5   5       2239.27       2314.12        24.65 o                         
   1   5   5       1243.04       1257.49        14.10 o                         
   2   5   5       2273.23       2491.01        23.12 o                         
   3   5   5         71.94         86.38         3.73 o                         
   4   5   5       3250.01       3415.28        34.82 o                         
   5   5   5         87.81        117.63         6.08 o                         
   6   5   5       1023.72       1020.95        17.69 o                         
   7   5   5        274.91        302.98        16.85 o                         
   8   5   5        699.49        677.28        14.66 o                         
   9   5   5        493.51        479.27        16.45 o                         
  10   5   5         91.22         89.96         8.77 o                         
  11   5   5         10.34          3.55         5.66 o                         
  12   5   5          0.10          6.74         6.67 o                         
  13   5   5         18.41         42.61        23.28 o                         
  14   5   5         62.68         93.11        31.17 o                         
 -12   6   5         19.16         14.79        18.03 o                         
 -11   6   5        222.63        247.90        25.63 o                         
 -10   6   5        242.01        269.36        16.91 o                         
  -9   6   5         61.42         56.60         9.19 o                         
  -8   6   5         89.31         89.18        10.95 o                         
  -7   6   5        133.55        135.53        11.40 o                         
  -6   6   5        131.26        128.31         9.75 o                         
  -5   6   5         99.42         99.86         9.15 o                         
  -4   6   5        503.00        519.82        16.09 o                         
  -3   6   5        276.50        309.70        10.74 o                         
  -2   6   5        378.71        398.37        11.20 o                         
  -1   6   5         34.94         34.69         2.09 o                         
   0   6   5        286.54        323.71        10.81 o                         
   1   6   5         49.35         61.75         5.88 o                         
   2   6   5       4841.74       5284.86        49.61 o                         
   3   6   5          2.48          0.58         2.30 o                         
   4   6   5       2909.90       3123.64        29.80 o                         
   5   6   5         42.65         46.21         4.34 o                         
   6   6   5          6.50          3.71         3.26 o                         
   7   6   5       1656.94       1611.39        24.08 o                         
   8   6   5        739.08        795.31        28.31 o                         
   9   6   5        827.39        847.42        46.58 o                         
  10   6   5        298.08        302.69        19.34 o                         
  11   6   5          2.08          6.86        12.47 o                         
  12   6   5         84.02         84.04        27.62 o                         
  13   6   5         34.94         71.81        28.80 o                         
  14   6   5        158.36        172.41        44.19 o                         
 -12   7   5        169.80        177.44        29.46 o                         
 -11   7   5         89.00         93.01        17.89 o                         
 -10   7   5          0.52         -5.27         8.19 o                         
  -9   7   5         87.58         76.32        15.80 o                         
  -8   7   5         71.93         63.25         9.77 o                         
  -7   7   5        422.59        430.62        19.65 o                         
  -6   7   5         69.15         80.93         9.78 o                         
  -5   7   5        238.24        239.45        16.17 o                         
  -4   7   5         75.35         69.28         6.56 o                         
  -3   7   5        364.00        346.24        12.41 o                         
  -2   7   5        269.92        261.03        12.61 o                         
  -1   7   5          0.11          2.40         3.67 o                         
   0   7   5         34.01         34.77         6.50 o                         
   1   7   5         31.34         15.24         4.71 o                         
   2   7   5        707.72        736.91        11.03 o                         
   3   7   5         70.70         80.70         4.70 o                         
   4   7   5        330.07        333.02         9.17 o                         
   5   7   5        366.87        387.50        10.26 o                         
   6   7   5         50.64         52.19         4.53 o                         
   7   7   5        586.68        565.50        13.72 o                         
   8   7   5          2.57         -3.33         6.91 o                         
   9   7   5         93.23         77.53        13.43 o                         
  10   7   5         39.13         35.21         9.66 o                         
  11   7   5          5.55          9.62         8.35 o                         
  12   7   5        140.53        144.01        34.33 o                         
  13   7   5         14.48         16.18        21.31 o                         
  14   7   5          1.15        -20.52        24.46 o                         
 -11   8   5          0.26         -2.21        10.83 o                         
 -10   8   5         17.47         50.80        12.37 o                         
  -9   8   5         72.16         75.87        11.40 o                         
  -8   8   5         14.93          6.55         7.00 o                         
  -7   8   5         65.38         37.96         8.44 o                         
  -6   8   5         35.68         36.79         7.44 o                         
  -5   8   5        572.92        578.47        21.42 o                         
  -4   8   5        687.70        625.22        15.31 o                         
  -3   8   5         15.54         20.30         4.12 o                         
  -2   8   5        198.39        175.04        11.89 o                         
  -1   8   5          0.95         -3.96         3.96 o                         
   0   8   5        379.49        354.48        15.00 o                         
   1   8   5         15.74          7.48         3.97 o                         
   2   8   5        123.32        110.34         7.46 o                         
   3   8   5          5.21          9.63         2.65 o                         
   4   8   5        190.05        180.29         6.88 o                         
   5   8   5          7.10          2.76         3.22 o                         
   6   8   5        247.24        229.74         8.58 o                         
   7   8   5          5.10          8.82         4.63 o                         
   8   8   5          0.02          4.74         8.71 o                         
   9   8   5        310.40        355.04        20.47 o                         
  10   8   5         91.98         83.64        11.81 o                         
  11   8   5        242.40        236.38        25.63 o                         
  12   8   5         65.85        133.16        24.47 o                         
  13   8   5         64.42         22.88        22.09 o                         
 -10   9   5          0.49          0.85        12.67 o                         
  -9   9   5         18.48         13.82        12.65 o                         
  -8   9   5         14.99         11.19         8.88 o                         
  -7   9   5         84.63         85.01        15.61 o                         
  -6   9   5        293.63        255.58        18.85 o                         
  -5   9   5         57.16         49.66         7.31 o                         
  -4   9   5        858.49        811.26        17.52 o                         
  -3   9   5       2172.64       2106.07        29.54 o                         
  -2   9   5        149.34        154.91        13.36 o                         
  -1   9   5        323.02        310.45        15.80 o                         
   0   9   5         82.63         95.05         9.12 o                         
   1   9   5          3.73          6.62         4.14 o                         
   2   9   5         14.41          6.75         4.63 o                         
   3   9   5        301.31        311.00         7.81 o                         
   4   9   5         68.89         73.79         5.25 o                         
   5   9   5         35.08         32.17         5.15 o                         
   6   9   5         49.10         49.27         6.29 o                         
   7   9   5        258.74        260.66        10.82 o                         
   8   9   5         24.29         23.63         8.00 o                         
   9   9   5        662.63        628.55        49.21 o                         
  10   9   5         69.19         78.73        11.62 o                         
  11   9   5        658.16        685.53        32.92 o                         
  12   9   5         24.99         29.29        13.28 o                         
  13   9   5          4.14          4.58        17.56 o                         
 -10  10   5         22.33         17.52        16.68 o                         
  -9  10   5          0.43          1.14        11.82 o                         
  -8  10   5          0.98         -1.67        10.63 o                         
  -7  10   5          6.50         21.80        12.38 o                         
  -6  10   5         12.16         10.77         9.64 o                         
  -5  10   5        173.74        156.22        18.51 o                         
  -4  10   5        334.62        323.32        20.86 o                         
  -3  10   5       1305.52       1352.03        36.64 o                         
  -2  10   5         48.78         40.18         8.80 o                         
  -1  10   5        364.54        340.95        19.39 o                         
   0  10   5       2426.08       2347.39        46.58 o                         
   1  10   5         65.45         75.54        10.05 o                         
   2  10   5        200.00        194.45        13.72 o                         
   3  10   5        421.40        431.00        16.50 o                         
   4  10   5         70.23         66.11         6.60 o                         
   5  10   5        597.07        551.99        17.09 o                         
   6  10   5         59.63         49.93         9.01 o                         
   7  10   5         61.29         62.94         7.01 o                         
   8  10   5        142.39        160.50        14.08 o                         
   9  10   5        218.27        203.82        16.18 o                         
  10  10   5         42.62         63.37        11.99 o                         
  11  10   5         27.80         17.30        13.17 o                         
  12  10   5         14.07          9.38        12.86 o                         
  -9  11   5         13.47         21.09        25.71 o                         
  -8  11   5          7.26          6.04        12.43 o                         
  -7  11   5         35.47         45.20        14.72 o                         
  -6  11   5         14.98         25.21        14.13 o                         
  -5  11   5        196.71        191.53        21.91 o                         
  -4  11   5         92.82         85.51        20.81 o                         
  -3  11   5        245.37        256.53        19.07 o                         
  -2  11   5        208.19        217.57        16.93 o                         
  -1  11   5        135.84        140.41        13.58 o                         
   0  11   5        206.84        182.77        14.92 o                         
   1  11   5         86.78         91.85        17.60 o                         
   2  11   5        115.83        130.92        15.03 o                         
   3  11   5          2.61         -1.60        14.98 o                         
   4  11   5          0.70         -3.61         6.79 o                         
   5  11   5        345.99        310.10        20.79 o                         
   6  11   5         56.33         61.89        18.24 o                         
   7  11   5          3.57          5.12         6.26 o                         
   8  11   5          1.07         -0.08        28.01 o                         
   9  11   5          0.42          6.39        13.25 o                         
  10  11   5         80.58        106.13        29.59 o                         
  11  11   5        102.39        110.79        22.83 o                         
  -8  12   5         40.33         35.92        39.52 o                         
  -7  12   5        105.90        128.26        21.21 o                         
  -6  12   5         59.66         76.88        17.38 o                         
  -5  12   5         98.76         97.19        17.50 o                         
  -4  12   5         22.65         17.00        11.50 o                         
  -3  12   5         27.55         15.50        18.48 o                         
  -2  12   5          2.84         -5.53         6.03 o                         
  -1  12   5          4.91         -6.72         6.72 o                         
   0  12   5        123.27        105.08        13.33 o                         
   1  12   5         56.33         64.30        12.28 o                         
   2  12   5         52.97         67.18        12.47 o                         
   3  12   5        246.64        217.88        21.22 o                         
   4  12   5         41.76         28.91         9.95 o                         
   5  12   5         61.02         56.70        11.90 o                         
   6  12   5         32.10         27.22         9.32 o                         
   7  12   5         96.70        116.12        20.65 o                         
   8  12   5         74.92         69.78        33.54 o                         
   9  12   5         56.37         52.47        24.07 o                         
  10  12   5         56.82         65.89        25.65 o                         
  -6  13   5        115.17        135.96        26.00 o                         
  -5  13   5          6.72          7.52        12.64 o                         
  -4  13   5        328.63        379.40        30.24 o                         
  -3  13   5         31.69         28.44        13.21 o                         
  -2  13   5         30.90         27.50        13.38 o                         
  -1  13   5         44.24         64.69        28.21 o                         
   0  13   5        197.30        233.04        22.75 o                         
   1  13   5        570.06        600.48        31.62 o                         
   2  13   5          0.86         -2.04         8.23 o                         
   3  13   5         21.96         10.86         9.32 o                         
   4  13   5         31.64         33.47        11.07 o                         
   5  13   5        129.96        137.58        29.32 o                         
   6  13   5         71.05         91.75        13.16 o                         
   7  13   5         11.55          3.16        19.73 o                         
   8  13   5          1.29         37.48        20.52 o                         
   9  13   5         98.73         78.91        27.22 o                         
  -5  14   5         25.65         12.63        20.91 o                         
  -4  14   5         39.11         42.60        17.58 o                         
  -3  14   5         42.00         19.30        17.56 o                         
  -2  14   5         87.85         89.29        20.67 o                         
  -1  14   5        102.87         94.88        21.67 o                         
   0  14   5          0.01          3.38        13.05 o                         
   1  14   5        675.57        804.63        46.90 o                         
   2  14   5         11.94         30.06        14.78 o                         
   3  14   5          0.00        -10.44        10.44 o                         
   4  14   5         53.27         82.04        18.13 o                         
   5  14   5         22.50         34.47        13.59 o                         
   6  14   5          0.15         -6.00        10.99 o                         
   7  14   5         29.09         60.76        28.01 o                         
   8  14   5          1.11         16.97        22.49 o                         
  -2  15   5         75.71         82.71        22.83 o                         
  -1  15   5         33.66         43.59        18.87 o                         
   0  15   5         14.31         -3.86        14.66 o                         
   1  15   5          1.39         36.67        17.95 o                         
   2  15   5         13.41          5.48        14.63 o                         
   3  15   5          0.41         -2.89        10.80 o                         
   4  15   5         31.79         27.96        15.26 o                         
   5  15   5         61.68         60.64        26.04 o                         
  -4 -13   6          1.34         -2.87        16.34 o                         
  -3 -13   6         65.15         47.74        27.62 o                         
  -2 -13   6         26.63         31.04        15.78 o                         
  -1 -13   6        226.74        247.03        29.38 o                         
   0 -13   6        227.38        272.10        32.30 o                         
   1 -13   6          9.71         20.96        25.25 o                         
   2 -13   6        121.90        157.60        25.87 o                         
   3 -13   6         11.38         35.89        18.26 o                         
   4 -13   6          8.80         16.94        16.77 o                         
  -6 -12   6         77.34         63.53        29.39 o                         
  -5 -12   6        191.41        231.68        37.28 o                         
  -4 -12   6          0.01         17.36        17.07 o                         
  -3 -12   6         17.90         24.39        14.01 o                         
  -2 -12   6        502.68        487.21        35.54 o                         
  -1 -12   6         62.13         57.34        16.30 o                         
   0 -12   6         83.41        109.90        20.17 o                         
   1 -12   6        259.10        302.35        31.82 o                         
   2 -12   6         96.18         77.12        19.23 o                         
   3 -12   6         13.08         18.69        15.52 o                         
   4 -12   6        111.76        125.94        19.94 o                         
   5 -12   6          4.58         10.27        11.29 o                         
   6 -12   6         10.78         17.85        14.27 o                         
  -8 -11   6          8.61         10.65        36.69 o                         
  -7 -11   6         11.12         23.86        14.67 o                         
  -6 -11   6        145.22        149.45        22.88 o                         
  -5 -11   6        394.19        389.96        34.73 o                         
  -4 -11   6         78.55         63.49        22.69 o                         
  -3 -11   6         58.52         58.32        14.66 o                         
  -2 -11   6         45.98         37.27        13.43 o                         
  -1 -11   6         26.99         31.44        12.60 o                         
   0 -11   6        216.31        203.14        24.46 o                         
   1 -11   6          2.31          5.07        15.39 o                         
   2 -11   6        492.66        543.72        32.11 o                         
   3 -11   6        987.63        984.77        38.77 o                         
   4 -11   6         22.63         14.89        12.12 o                         
   5 -11   6          2.08        -10.62        10.62 o                         
   6 -11   6          0.07        -12.53        13.41 o                         
   7 -11   6         73.23        110.14        20.47 o                         
   8 -11   6          5.70        -11.99        11.99 o                         
  -9 -10   6         42.05         89.96        39.45 o                         
  -8 -10   6         23.27        -12.23        26.04 o                         
  -7 -10   6        261.63        313.80        28.44 o                         
  -6 -10   6        415.12        482.17        35.71 o                         
  -5 -10   6        133.81        183.69        24.08 o                         
  -4 -10   6        218.95        260.81        20.19 o                         
  -3 -10   6         46.74         37.73        12.10 o                         
  -2 -10   6         76.02         86.31        15.55 o                         
  -1 -10   6         69.11         54.19        14.83 o                         
   0 -10   6         48.54         27.43         9.46 o                         
   1 -10   6          0.57          7.53        10.98 o                         
   2 -10   6         73.04         47.75        19.16 o                         
   3 -10   6         67.00         74.34        11.34 o                         
   4 -10   6        688.20        671.64        27.46 o                         
   5 -10   6          2.71         -3.73         6.96 o                         
   6 -10   6          7.70          9.97        12.98 o                         
   7 -10   6          3.27         -6.72        15.72 o                         
   8 -10   6         57.20         80.31        15.44 o                         
   9 -10   6         20.55         -0.76        17.63 o                         
 -10  -9   6        113.47        136.91        43.00 o                         
  -9  -9   6        154.02        103.76        40.64 o                         
  -8  -9   6          5.95          8.92        20.52 o                         
  -7  -9   6          1.93         -9.54        10.08 o                         
  -6  -9   6         51.97         49.07        24.07 o                         
  -5  -9   6          2.48          2.56         8.06 o                         
  -4  -9   6          0.58          1.07         7.16 o                         
  -3  -9   6        224.43        246.10        18.60 o                         
  -2  -9   6        966.02        885.84        29.33 o                         
  -1  -9   6        290.03        232.54        15.07 o                         
   0  -9   6        141.67        102.64        15.60 o                         
   1  -9   6        266.27        238.02        15.36 o                         
   2  -9   6          2.36          4.81         5.19 o                         
   3  -9   6        329.52        311.72        15.46 o                         
   4  -9   6        893.58        749.51        21.19 o                         
   5  -9   6        644.18        628.18        23.75 o                         
   6  -9   6        261.60        274.18        17.89 o                         
   7  -9   6          6.73          7.94         8.21 o                         
   8  -9   6          3.36         -0.41         7.48 o                         
   9  -9   6          0.01         -5.34        10.55 o                         
  10  -9   6          7.72         10.18        12.83 o                         
 -11  -8   6        639.27        785.53        86.40 o                         
 -10  -8   6         91.66         96.27        37.48 o                         
  -9  -8   6        175.13        170.10        25.65 o                         
  -8  -8   6        205.33        207.44        21.11 o                         
  -7  -8   6         17.48         31.78        11.67 o                         
  -6  -8   6          0.88         14.68        10.79 o                         
  -5  -8   6          3.08         -5.70         5.70 o                         
  -4  -8   6         24.32         31.62         8.71 o                         
  -3  -8   6          1.98         -0.58         4.64 o                         
  -2  -8   6        439.70        428.15        17.75 o                         
  -1  -8   6        336.18        393.57        14.86 o                         
   0  -8   6        158.77        147.66         9.93 o                         
   1  -8   6         60.53         60.80         7.41 o                         
   2  -8   6        134.87        145.95         9.83 o                         
   3  -8   6         59.64         48.81         6.87 o                         
   4  -8   6         46.57         35.97         6.37 o                         
   5  -8   6       1552.29       1433.42        26.89 o                         
   6  -8   6       1789.74       1758.87        37.85 o                         
   7  -8   6         43.81         41.30         9.00 o                         
   8  -8   6        115.48        111.53        12.62 o                         
   9  -8   6          0.81          8.65         9.50 o                         
  10  -8   6        131.08        170.55        25.18 o                         
  11  -8   6         10.25         44.82        16.36 o                         
 -11  -7   6        528.15        707.81        76.94 o                         
 -10  -7   6         10.58          1.03        12.42 o                         
  -9  -7   6          5.08         -3.19         9.24 o                         
  -8  -7   6         82.06         87.95        21.31 o                         
  -7  -7   6        421.10        394.98        26.39 o                         
  -6  -7   6        259.96        303.25        17.34 o                         
  -5  -7   6         39.07         40.69         8.07 o                         
  -4  -7   6         29.93         21.52         3.52 o                         
  -3  -7   6        100.07        102.25         9.32 o                         
  -2  -7   6         14.56         11.65         6.10 o                         
  -1  -7   6        274.78        279.55        11.03 o                         
   0  -7   6        261.25        300.47        16.00 o                         
   1  -7   6        579.38        533.84        14.35 o                         
   2  -7   6          2.22         -3.08         3.75 o                         
   3  -7   6       1417.20       1356.28        26.50 o                         
   4  -7   6        739.81        755.85        19.27 o                         
   5  -7   6         34.50         30.37         6.20 o                         
   6  -7   6       1501.07       1398.02        29.03 o                         
   7  -7   6          5.88         -6.05         6.32 o                         
   8  -7   6        105.42         89.39        13.04 o                         
   9  -7   6          1.69          4.26         9.08 o                         
  10  -7   6         15.48         12.75        12.76 o                         
  11  -7   6          0.02         -8.12        14.65 o                         
  12  -7   6        119.27        108.66        20.88 o                         
 -12  -6   6         25.39          0.39        34.72 o                         
 -11  -6   6        114.13         87.19        35.11 o                         
 -10  -6   6         49.83         31.52        11.45 o                         
  -9  -6   6         10.28         -8.60        12.23 o                         
  -8  -6   6         64.43         68.94        14.04 o                         
  -7  -6   6          6.20          3.67         9.37 o                         
  -6  -6   6        246.85        263.45        11.50 o                         
  -5  -6   6       4066.24       4036.24        51.92 o                         
  -4  -6   6         27.88         22.22         4.47 o                         
  -3  -6   6         47.60         46.65         5.24 o                         
  -2  -6   6       1046.91       1078.79        20.42 o                         
  -1  -6   6        368.40        342.20        10.14 o                         
   0  -6   6        141.30        198.46         9.35 o                         
   1  -6   6          0.63          3.20         3.99 o                         
   2  -6   6         85.98         85.60         7.94 o                         
   3  -6   6        136.37        128.20         7.81 o                         
   4  -6   6          3.41          2.44         3.85 o                         
   5  -6   6        303.78        304.33        13.06 o                         
   6  -6   6          0.84         -2.95         5.32 o                         
   7  -6   6         43.74         20.18         7.78 o                         
   8  -6   6         20.57         17.22         8.87 o                         
   9  -6   6        119.21        120.28        14.58 o                         
  10  -6   6        429.61        480.81        28.87 o                         
  11  -6   6         17.34          4.66        11.71 o                         
  12  -6   6         57.17         56.42        17.42 o                         
  13  -6   6         46.07         56.47        19.60 o                         
 -12  -5   6        348.09        332.33        49.71 o                         
 -11  -5   6        209.16        216.50        23.29 o                         
 -10  -5   6         18.11         32.03        18.15 o                         
  -9  -5   6        134.20        147.67        18.94 o                         
  -8  -5   6        183.79        205.09        15.52 o                         
  -7  -5   6         29.65          1.01        17.06 o                         
  -6  -5   6         40.30         40.93         7.86 o                         
  -5  -5   6       2177.84       2218.06        43.87 o                         
  -4  -5   6        872.49        868.44        14.85 o                         
  -3  -5   6         93.39        103.49         7.11 o                         
  -2  -5   6        119.20        124.33         9.59 o                         
  -1  -5   6        285.86        336.96         8.93 o                         
   0  -5   6          0.83         -1.53         2.80 o                         
   1  -5   6        200.16        222.73         8.90 o                         
   2  -5   6        168.58        167.57         8.62 o                         
   3  -5   6        479.27        515.71        12.79 o                         
   4  -5   6         37.35         38.57         5.11 o                         
   5  -5   6       1594.82       1620.87        26.21 o                         
   6  -5   6        432.78        451.50        14.78 o                         
   7  -5   6        191.54        194.13        13.73 o                         
   8  -5   6        246.90        226.06        17.52 o                         
   9  -5   6         75.24         64.79        18.22 o                         
  10  -5   6         11.41          5.33         8.79 o                         
  11  -5   6        210.96        211.44        22.65 o                         
  12  -5   6         31.09         63.76        17.81 o                         
  13  -5   6          0.00        -10.03        15.15 o                         
 -13  -4   6        106.21         73.61        19.06 o                         
 -12  -4   6        581.09        575.22        35.43 o                         
 -11  -4   6        203.08        237.66        24.67 o                         
 -10  -4   6          8.10          7.76        10.93 o                         
  -9  -4   6         86.72         76.51        14.57 o                         
  -8  -4   6          3.83         -5.45         8.88 o                         
  -7  -4   6          6.28          0.12         4.84 o                         
  -6  -4   6        488.16        494.95        12.74 o                         
  -5  -4   6        306.97        294.51         8.42 o                         
  -4  -4   6         74.41         60.73         7.35 o                         
  -3  -4   6        145.12        141.75         7.05 o                         
  -2  -4   6          4.35          8.59         2.88 o                         
  -1  -4   6         23.61         35.91         3.84 o                         
   0  -4   6        791.21        861.54        12.47 o                         
   1  -4   6       5058.11       5400.99        60.04 o                         
   2  -4   6        517.90        522.78        13.35 o                         
   3  -4   6       1802.59       1801.01        30.70 o                         
   4  -4   6        422.62        376.20        26.53 o                         
   5  -4   6        304.17        279.53        12.63 o                         
   6  -4   6        112.86        119.85         8.47 o                         
   7  -4   6        664.65        610.32        19.46 o                         
   8  -4   6       1317.20       1287.94        34.21 o                         
   9  -4   6        110.57        105.02        13.21 o                         
  10  -4   6         83.04         67.60        11.86 o                         
  11  -4   6         72.67         60.49        14.40 o                         
  12  -4   6         19.53         -0.63        13.05 o                         
  13  -4   6         68.82         20.24        17.30 o                         
  14  -4   6          1.93         -3.43        16.18 o                         
 -13  -3   6         19.90         20.25        14.87 o                         
 -12  -3   6         73.29         75.30        18.63 o                         
 -11  -3   6         15.79          9.50        11.77 o                         
 -10  -3   6        167.11        152.93        28.60 o                         
  -9  -3   6         92.76         64.41        14.38 o                         
  -8  -3   6         18.40         12.83         6.90 o                         
  -7  -3   6          1.95          3.86         4.05 o                         
  -6  -3   6         80.81         67.10         5.65 o                         
  -5  -3   6         17.43         14.02         2.57 o                         
  -4  -3   6         19.20         19.08         4.50 o                         
  -3  -3   6        161.36        180.39         4.43 o                         
  -2  -3   6        406.12        419.52         9.06 o                         
  -1  -3   6        776.90        722.94        12.33 o                         
   0  -3   6        915.07        882.47        11.91 o                         
   1  -3   6       1572.97       1535.95        18.76 o                         
   2  -3   6         11.01         12.21         3.83 o                         
   3  -3   6          0.92          2.81         3.48 o                         
   4  -3   6          6.25          4.44         4.15 o                         
   5  -3   6          0.26          0.20         6.85 o                         
   6  -3   6        830.63        830.04        21.58 o                         
   7  -3   6         39.86         29.92         5.20 o                         
   8  -3   6       1202.14       1234.74        25.04 o                         
   9  -3   6         56.14         66.76        10.80 o                         
  10  -3   6        214.57        243.03        18.15 o                         
  11  -3   6        556.80        576.05        28.86 o                         
  12  -3   6         22.71          3.10        13.26 o                         
  13  -3   6         83.22         86.40        21.20 o                         
  14  -3   6         91.95        111.51        24.36 o                         
 -13  -2   6          1.63          6.14        14.87 o                         
 -12  -2   6         29.80         -7.41        11.60 o                         
 -11  -2   6          0.17         -6.41        11.84 o                         
 -10  -2   6        114.77         79.09        21.90 o                         
  -9  -2   6         74.96         56.46        10.48 o                         
  -8  -2   6        100.07        100.29        12.41 o                         
  -7  -2   6       1217.17       1310.68        22.06 o                         
  -6  -2   6        354.60        356.14         9.24 o                         
  -5  -2   6       2251.64       2239.91        26.50 o                         
  -4  -2   6        748.98        769.41        15.57 o                         
  -3  -2   6         25.35         28.54         3.77 o                         
  -2  -2   6       2109.73       2135.07        37.41 o                         
  -1  -2   6       3368.19       3416.20        49.41 o                         
   0  -2   6        150.45        153.43         4.85 o                         
   1  -2   6       5261.14       5401.42        48.34 o                         
   2  -2   6        597.92        632.32        11.39 o                         
   3  -2   6        649.08        703.28        14.18 o                         
   4  -2   6        818.22        795.13        17.99 o                         
   5  -2   6         97.91         82.40         7.58 o                         
   6  -2   6        406.46        453.52        18.32 o                         
   7  -2   6       1509.18       1429.93        23.16 o                         
   8  -2   6         83.87         93.22        14.63 o                         
   9  -2   6       1575.35       1493.01        36.29 o                         
  10  -2   6        743.48        679.36        25.15 o                         
  11  -2   6        736.20        759.87        28.64 o                         
  12  -2   6         66.80         49.39        16.60 o                         
  13  -2   6        348.04        300.69        32.58 o                         
  14  -2   6        141.18        127.41        24.64 o                         
 -13  -1   6          3.03         10.65        26.83 o                         
 -12  -1   6         28.02         26.21        14.36 o                         
 -11  -1   6         42.93         28.88        13.79 o                         
 -10  -1   6         61.21         32.49        20.91 o                         
  -9  -1   6        190.07        142.48        21.22 o                         
  -8  -1   6         19.34         16.51         6.90 o                         
  -7  -1   6       1009.67       1000.61        18.43 o                         
  -6  -1   6        566.26        610.47        12.85 o                         
  -5  -1   6        846.26        923.81        15.43 o                         
  -4  -1   6       4200.30       4276.36        53.91 o                         
  -3  -1   6       7512.39       7831.26        89.09 o                         
  -2  -1   6         53.41         51.09         4.30 o                         
  -1  -1   6        338.89        315.60         5.38 o                         
   0  -1   6        625.45        683.21         9.00 o                         
   1  -1   6         31.82         42.73         3.31 o                         
   2  -1   6       7357.73       7233.72        68.82 o                         
   3  -1   6          1.02          2.17         2.54 o                         
   4  -1   6         36.88         38.15         3.81 o                         
   5  -1   6        234.29        243.71        11.43 o                         
   6  -1   6        350.89        359.09        13.10 o                         
   7  -1   6        196.26        172.93        11.11 o                         
   8  -1   6        303.68        278.04        14.61 o                         
   9  -1   6         84.83        106.48        11.34 o                         
  10  -1   6        217.58        200.57        15.59 o                         
  11  -1   6        235.55        224.78        18.20 o                         
  12  -1   6        327.60        361.95        32.55 o                         
  13  -1   6        220.90        254.84        29.15 o                         
  14  -1   6        142.50        144.92        24.93 o                         
  15  -1   6          1.51        -12.23        24.46 o                         
 -13   0   6         39.12         51.68        30.38 o                         
 -12   0   6        152.03        149.31        23.26 o                         
 -11   0   6         34.78         32.19        15.47 o                         
 -10   0   6        584.98        590.58        30.61 o                         
  -9   0   6        931.94        949.51        27.87 o                         
  -8   0   6        232.54        282.69        17.71 o                         
  -7   0   6        144.52        155.68         8.52 o                         
  -6   0   6        241.91        228.73         9.51 o                         
  -5   0   6       1780.37       1844.13        26.32 o                         
  -4   0   6        567.38        601.87        11.64 o                         
  -3   0   6        715.19        757.86        15.63 o                         
  -2   0   6          7.06         15.04         2.14 o                         
  -1   0   6        780.11        716.33        10.23 o                         
   0   0   6         89.09         91.13         3.88 o                         
   1   0   6        136.46        116.27         4.26 o                         
   2   0   6      16904.84      16171.39       121.60 o                         
   3   0   6        678.86        600.93         8.66 o                         
   4   0   6         11.48         10.35         3.84 o                         
   5   0   6        978.92       1014.33        18.53 o                         
   6   0   6        786.17        780.59        16.60 o                         
   7   0   6        204.99        225.57        10.87 o                         
   8   0   6          0.05          2.89         4.41 o                         
   9   0   6        799.91        786.57        23.88 o                         
  10   0   6        403.87        400.37        24.66 o                         
  11   0   6          8.80         36.98        19.28 o                         
  12   0   6        179.71        242.80        34.13 o                         
  13   0   6        200.21        212.38        29.20 o                         
  14   0   6         50.10         47.53        27.03 o                         
  15   0   6          5.27         -2.20        15.59 o                         
 -13   1   6         55.60         47.74        32.75 o                         
 -12   1   6         57.01         53.22        24.07 o                         
 -11   1   6         27.67         51.73        16.74 o                         
 -10   1   6         59.11         64.03        14.21 o                         
  -9   1   6          1.64          0.58         7.77 o                         
  -8   1   6        117.66        118.09        11.58 o                         
  -7   1   6         37.82         34.85         5.93 o                         
  -6   1   6         45.17         44.64         5.79 o                         
  -5   1   6        305.76        312.65        13.73 o                         
  -4   1   6        131.22        118.25         5.61 o                         
  -3   1   6          4.25          0.36         1.85 o                         
  -2   1   6       2916.76       2830.86        27.95 o                         
  -1   1   6        980.46        924.26        11.39 o                         
   0   1   6        217.68        238.60         5.25 o                         
   1   1   6       1473.43       1384.42        13.50 o                         
   2   1   6        222.58        218.67         5.05 o                         
   3   1   6       1093.58       1066.46        12.23 o                         
   4   1   6         23.64         26.51         2.79 o                         
   5   1   6       5448.90       5857.32        64.60 o                         
   6   1   6        144.09        174.02        11.05 o                         
   7   1   6        269.98        297.38        12.51 o                         
   8   1   6          1.72          3.34         2.47 o                         
   9   1   6         45.59         55.42         6.76 o                         
  10   1   6         11.28         -1.54         6.15 o                         
  11   1   6         72.50         75.76        13.12 o                         
  12   1   6        128.71        122.33        19.04 o                         
  13   1   6          9.48          0.71        11.47 o                         
  14   1   6         24.62         51.34        16.67 o                         
  15   1   6          2.98         15.16        14.81 o                         
 -13   2   6          0.14          3.80        15.60 o                         
 -12   2   6        112.84        166.89        39.45 o                         
 -11   2   6          8.53        -11.24        14.80 o                         
 -10   2   6         12.40         -5.48         8.84 o                         
  -9   2   6        387.56        370.78        22.21 o                         
  -8   2   6        519.65        548.75        22.60 o                         
  -7   2   6         74.06         64.52         8.92 o                         
  -6   2   6         51.04         46.23         5.54 o                         
  -5   2   6        261.66        271.70         9.57 o                         
  -4   2   6         32.73         36.10         4.26 o                         
  -3   2   6        810.66        853.05        13.00 o                         
  -2   2   6        501.97        541.27         9.62 o                         
  -1   2   6       3699.51       3772.08        33.14 o                         
   0   2   6        380.18        408.68         6.50 o                         
   1   2   6        354.54        342.59         5.78 o                         
   2   2   6       1386.65       1379.64        13.37 o                         
   3   2   6        662.79        644.37         9.03 o                         
   4   2   6        124.78        137.34         5.09 o                         
   5   2   6       2476.42       2647.06        33.24 o                         
   6   2   6       1910.63       1925.01        32.92 o                         
   7   2   6         25.99         20.84         3.45 o                         
   8   2   6        512.72        581.36        12.46 o                         
   9   2   6        815.07        826.03        17.33 o                         
  10   2   6        310.66        303.55        14.88 o                         
  11   2   6        221.97        204.32        18.18 o                         
  12   2   6         69.50         31.34        18.94 o                         
  13   2   6        147.87        134.16        20.21 o                         
  14   2   6        106.21        135.37        21.98 o                         
  15   2   6          0.10          4.08        20.91 o                         
 -13   3   6        124.86        157.63        24.18 o                         
 -12   3   6          0.02         18.54        24.86 o                         
 -11   3   6        132.45        111.22        22.17 o                         
 -10   3   6        480.89        520.87        27.44 o                         
  -9   3   6        450.26        502.81        41.63 o                         
  -8   3   6        590.63        601.01        37.32 o                         
  -7   3   6       3302.21       3245.62        54.70 o                         
  -6   3   6        378.28        380.02        14.68 o                         
  -5   3   6         66.65         78.30         7.30 o                         
  -4   3   6          6.98          3.59         2.84 o                         
  -3   3   6         40.50         53.35         4.98 o                         
  -2   3   6        121.16        116.20         6.68 o                         
  -1   3   6        672.41        676.44         9.70 o                         
   0   3   6        387.60        391.74         6.94 o                         
   1   3   6        605.50        650.45         8.35 o                         
   2   3   6        578.07        558.24         7.86 o                         
   3   3   6         83.11         82.42         3.73 o                         
   4   3   6       1171.94       1176.52        14.36 o                         
   5   3   6         52.57         75.67         4.28 o                         
   6   3   6        870.60        929.62        18.44 o                         
   7   3   6          1.88          0.19         2.03 o                         
   8   3   6        322.00        331.60        11.04 o                         
   9   3   6         23.25         22.10         4.49 o                         
  10   3   6         84.58         89.27         9.52 o                         
  11   3   6         82.12         90.40        16.26 o                         
  12   3   6         70.53         67.47        14.51 o                         
  13   3   6          0.01         -3.52        10.57 o                         
  14   3   6         59.22          8.38        14.40 o                         
  15   3   6         24.90         34.31        16.18 o                         
 -13   4   6          9.93          3.34        17.52 o                         
 -12   4   6         11.40         35.57        15.25 o                         
 -11   4   6         30.33         42.22        29.59 o                         
 -10   4   6        408.18        396.92        24.63 o                         
  -9   4   6          1.25         -1.75         7.92 o                         
  -8   4   6       1026.91       1018.80        26.50 o                         
  -7   4   6       4252.60       4132.32        60.98 o                         
  -6   4   6          0.01         -1.33         4.31 o                         
  -5   4   6         24.05         17.66         5.15 o                         
  -4   4   6        151.43        137.58         8.23 o                         
  -3   4   6       1176.69       1207.72        21.07 o                         
  -2   4   6        356.28        374.91        10.88 o                         
  -1   4   6       4107.97       4302.72        40.29 o                         
   0   4   6        791.27        778.86        11.45 o                         
   1   4   6       4558.43       4557.54        35.18 o                         
   2   4   6        224.73        249.57         5.33 o                         
   3   4   6       1467.48       1591.94        16.58 o                         
   4   4   6        943.51       1002.87        12.73 o                         
   5   4   6         81.06         98.04         5.58 o                         
   6   4   6        234.84        237.49         6.30 o                         
   7   4   6        509.66        527.61         9.00 o                         
   8   4   6        309.70        318.81        11.11 o                         
   9   4   6          6.10         18.70         6.71 o                         
  10   4   6        386.94        419.06        18.96 o                         
  11   4   6         51.56         56.17        10.45 o                         
  12   4   6         14.58          6.24         8.98 o                         
  13   4   6         29.35          7.07        10.04 o                         
  14   4   6         14.80          9.06        11.57 o                         
  15   4   6         23.99         -6.71        24.86 o                         
 -12   5   6          7.16         10.15        14.00 o                         
 -11   5   6        679.41        690.79        39.81 o                         
 -10   5   6         29.46         36.51        13.62 o                         
  -9   5   6          1.96          2.07         7.35 o                         
  -8   5   6         25.48         19.13         8.50 o                         
  -7   5   6        245.41        227.08        14.43 o                         
  -6   5   6        176.95        196.60        17.59 o                         
  -5   5   6       2177.23       2151.87        33.78 o                         
  -4   5   6        386.04        351.98        12.91 o                         
  -3   5   6         32.71         36.25         5.55 o                         
  -2   5   6        525.39        615.91        14.63 o                         
  -1   5   6       4447.13       4781.54        54.63 o                         
   0   5   6       2230.56       2474.39        26.86 o                         
   1   5   6        852.01        852.42        11.40 o                         
   2   5   6        383.89        388.27         8.10 o                         
   3   5   6       1185.60       1223.93        15.78 o                         
   4   5   6       1176.51       1323.89        16.74 o                         
   5   5   6        396.59        416.67         9.29 o                         
   6   5   6        215.54        230.54        10.71 o                         
   7   5   6        255.21        248.41         9.23 o                         
   8   5   6        149.02        167.62         8.37 o                         
   9   5   6        617.32        620.93        16.94 o                         
  10   5   6          9.10          3.62         5.05 o                         
  11   5   6          5.33         -7.31         7.31 o                         
  12   5   6         27.78         32.26         9.63 o                         
  13   5   6          2.70         -3.95        19.73 o                         
  14   5   6          8.91         22.49        24.86 o                         
 -12   6   6        130.56         66.50        21.46 o                         
 -11   6   6        211.60        243.94        21.49 o                         
 -10   6   6          1.83         10.66         7.63 o                         
  -9   6   6          3.14         -3.94         7.20 o                         
  -8   6   6         60.30         34.19         8.94 o                         
  -7   6   6          6.18         -3.43         5.98 o                         
  -6   6   6         10.66         17.03         6.52 o                         
  -5   6   6        415.50        398.51        16.99 o                         
  -4   6   6          8.80          7.34         3.79 o                         
  -3   6   6        310.80        325.32        11.75 o                         
  -2   6   6          3.39         -0.28         3.72 o                         
  -1   6   6       1553.11       1615.78        21.42 o                         
   0   6   6        498.88        469.01         8.01 o                         
   1   6   6         40.53         40.78         3.62 o                         
   2   6   6        608.14        742.90        13.47 o                         
   3   6   6        554.20        654.15        11.06 o                         
   4   6   6        144.97        165.98         6.97 o                         
   5   6   6          1.22          2.45         1.52 o                         
   6   6   6         65.83         72.34         5.42 o                         
   7   6   6         91.99         91.48         6.04 o                         
   8   6   6        104.70        110.45         6.42 o                         
   9   6   6       4345.99       4359.48        59.65 o                         
  10   6   6        727.84        780.60        24.17 o                         
  11   6   6         24.24          9.86         9.23 o                         
  12   6   6         36.10         37.09        22.49 o                         
  13   6   6         69.39         78.91        28.80 o                         
  14   6   6        394.54        510.54        65.49 o                         
 -11   7   6         13.52          9.60        13.81 o                         
 -10   7   6        104.31        103.99        13.34 o                         
  -9   7   6        154.62        163.43        14.39 o                         
  -8   7   6         48.54         51.86        14.81 o                         
  -7   7   6         41.02         47.99         9.13 o                         
  -6   7   6       1106.07       1049.42        25.61 o                         
  -5   7   6         65.96         59.06         7.06 o                         
  -4   7   6         23.39         15.46         4.45 o                         
  -3   7   6        602.30        572.81        12.99 o                         
  -2   7   6         90.37         87.41         4.60 o                         
  -1   7   6         35.80         39.66         5.92 o                         
   0   7   6         80.61         76.40         7.62 o                         
   1   7   6        549.41        535.66        13.87 o                         
   2   7   6        224.01        275.36         7.10 o                         
   3   7   6        603.88        621.99        13.63 o                         
   4   7   6       1022.61       1034.94        16.68 o                         
   5   7   6        221.85        216.87         6.75 o                         
   6   7   6        426.02        435.22        14.67 o                         
   7   7   6        338.09        303.82         9.38 o                         
   8   7   6         28.16         29.44         6.72 o                         
   9   7   6        530.74        539.32        27.34 o                         
  10   7   6        306.54        339.57        20.44 o                         
  11   7   6         15.26         25.02         9.34 o                         
  12   7   6       1365.16       1290.54        78.51 o                         
  13   7   6         34.16         33.54        26.83 o                         
  14   7   6         58.03         46.16        29.99 o                         
 -11   8   6          5.16          1.35        16.46 o                         
 -10   8   6         42.55         41.06        12.15 o                         
  -9   8   6         10.59         10.80         8.01 o                         
  -8   8   6         69.14         88.15        10.92 o                         
  -7   8   6          2.83         -5.52         5.52 o                         
  -6   8   6       2082.25       1958.31        40.40 o                         
  -5   8   6       1080.11       1018.86        23.53 o                         
  -4   8   6        317.29        349.01        13.06 o                         
  -3   8   6        143.86        136.74         7.85 o                         
  -2   8   6        433.63        414.38         7.49 o                         
  -1   8   6        142.01        137.26        17.87 o                         
   0   8   6        657.88        616.53        20.36 o                         
   1   8   6         46.59         50.45         6.83 o                         
   2   8   6        160.95        167.10         9.43 o                         
   3   8   6        118.51        129.44         5.65 o                         
   4   8   6         11.35          7.64         2.41 o                         
   5   8   6         15.66         10.36         2.47 o                         
   6   8   6        146.19        171.39         8.26 o                         
   7   8   6         44.47         53.98         7.53 o                         
   8   8   6        331.80        303.47        17.74 o                         
   9   8   6         17.19          6.40        13.93 o                         
  10   8   6          5.42         11.67         7.84 o                         
  11   8   6         76.49         92.18        20.97 o                         
  12   8   6       1267.79       1178.49        74.57 o                         
  13   8   6         25.11         38.66        26.04 o                         
 -10   9   6         19.03         24.20        15.41 o                         
  -9   9   6          3.36         -1.70        12.58 o                         
  -8   9   6         15.74         40.09        13.89 o                         
  -7   9   6          0.31         -4.47         7.55 o                         
  -6   9   6        404.66        335.07        27.21 o                         
  -5   9   6       1340.66       1194.83        24.10 o                         
  -4   9   6        185.40        201.75        16.92 o                         
  -3   9   6       2817.76       2791.52        37.67 o                         
  -2   9   6        282.28        273.63        17.26 o                         
  -1   9   6          8.95         10.53         6.64 o                         
   0   9   6         10.23          6.39         6.17 o                         
   1   9   6        216.96        214.09        12.63 o                         
   2   9   6         38.95         27.47         5.46 o                         
   3   9   6          3.87         -1.07         2.18 o                         
   4   9   6         68.60         89.02         6.37 o                         
   5   9   6         20.01         29.92         5.01 o                         
   6   9   6         39.13         38.50         8.77 o                         
   7   9   6        179.31        171.48        10.03 o                         
   8   9   6        546.23        547.53        33.14 o                         
   9   9   6         26.73         28.36         8.78 o                         
  10   9   6          0.69         11.12         8.65 o                         
  11   9   6         44.63         32.57        10.26 o                         
  12   9   6        470.42        510.71        40.94 o                         
  13   9   6         71.66         63.98        35.31 o                         
 -10  10   6         68.86        151.50        37.09 o                         
  -9  10   6          0.30         -1.45        11.70 o                         
  -8  10   6          1.33         18.98        12.14 o                         
  -7  10   6        234.84        258.35        36.57 o                         
  -6  10   6         38.26         30.04        12.80 o                         
  -5  10   6          0.57         -7.41         7.41 o                         
  -4  10   6        118.67        107.26        13.14 o                         
  -3  10   6          1.93          0.84         6.36 o                         
  -2  10   6         10.06         13.16         6.99 o                         
  -1  10   6        558.61        521.17        22.33 o                         
   0  10   6        256.88        275.99        17.42 o                         
   1  10   6       3129.26       2986.22        54.15 o                         
   2  10   6         33.22         24.55         6.87 o                         
   3  10   6         24.18         17.53         9.91 o                         
   4  10   6          1.05         -0.11         4.36 o                         
   5  10   6        511.44        483.81        14.92 o                         
   6  10   6       1530.13       1412.70        27.07 o                         
   7  10   6          2.52         -1.66         4.60 o                         
   8  10   6          8.37         -3.71         9.45 o                         
   9  10   6          9.52         -0.74        14.81 o                         
  10  10   6          3.89         16.33        11.38 o                         
  11  10   6        103.73        128.76        18.42 o                         
  12  10   6          7.89        -17.19        18.35 o                         
  -9  11   6        151.13        158.79        23.55 o                         
  -8  11   6        430.74        477.21        71.84 o                         
  -7  11   6         22.57         30.87        13.86 o                         
  -6  11   6         67.69         73.12        15.40 o                         
  -5  11   6        135.50        152.44        19.51 o                         
  -4  11   6          0.43         -1.40         9.63 o                         
  -3  11   6          1.56         -6.02         6.28 o                         
  -2  11   6        108.36         95.61        12.57 o                         
  -1  11   6        161.95        175.46        15.70 o                         
   0  11   6         47.37         53.92         9.53 o                         
   1  11   6        125.95         99.12        11.39 o                         
   2  11   6        206.78        209.01        24.06 o                         
   3  11   6         52.38         52.25        11.22 o                         
   4  11   6        367.02        378.01        45.39 o                         
   5  11   6         13.07         12.58         8.01 o                         
   6  11   6       3262.24       2746.68        59.28 o                         
   7  11   6          6.88         -3.59         6.43 o                         
   8  11   6        198.89        239.55        34.52 o                         
   9  11   6          6.51         28.85        14.04 o                         
  10  11   6         35.56         50.50        24.07 o                         
  11  11   6          7.37          2.34        15.18 o                         
  -7  12   6        165.24        211.30        32.60 o                         
  -6  12   6        183.80        156.61        32.55 o                         
  -5  12   6         93.84         90.39        17.86 o                         
  -4  12   6         47.95         45.98        13.61 o                         
  -3  12   6         20.87         22.66        10.51 o                         
  -2  12   6         65.75         78.00        14.79 o                         
  -1  12   6         60.45         43.14        10.26 o                         
   0  12   6          8.54          0.58         7.17 o                         
   1  12   6         36.02         30.05        12.63 o                         
   2  12   6         70.41         64.45        15.22 o                         
   3  12   6          1.27          7.58         8.31 o                         
   4  12   6        103.43         94.10        14.46 o                         
   5  12   6         21.95         12.38         8.65 o                         
   6  12   6         25.14          3.63         8.95 o                         
   7  12   6         12.60          9.20        13.22 o                         
   8  12   6         27.49         85.22        27.62 o                         
   9  12   6          9.43         14.60        18.94 o                         
  10  12   6          9.69          1.18        19.33 o                         
  11  12   6         10.54         -9.47        18.15 o                         
  -6  13   6        111.72        131.84        20.78 o                         
  -5  13   6        366.57        479.71        34.82 o                         
  -4  13   6         64.94         93.90        26.32 o                         
  -3  13   6        136.72        182.07        29.34 o                         
  -2  13   6          6.42          6.28        12.00 o                         
  -1  13   6         76.48         91.04        19.55 o                         
   0  13   6         21.86         13.40        13.43 o                         
   1  13   6          1.90         -8.45         8.45 o                         
   2  13   6         25.27         17.84        10.26 o                         
   3  13   6         69.05         87.42        14.04 o                         
   4  13   6          1.56          4.50         8.79 o                         
   5  13   6         22.46         10.66         9.42 o                         
   6  13   6          4.77          5.88        12.63 o                         
   7  13   6         10.31         21.31        18.15 o                         
   8  13   6          5.78        -15.39        15.39 o                         
   9  13   6         66.31         35.90        25.25 o                         
  -4  14   6        151.44        201.06        30.73 o                         
  -3  14   6         81.36         89.76        21.51 o                         
  -2  14   6          4.84         29.02        15.56 o                         
  -1  14   6        198.77        272.55        39.45 o                         
   0  14   6          1.57          7.87        13.25 o                         
   1  14   6         76.10         96.14        30.38 o                         
   2  14   6         59.77         65.92        18.11 o                         
   3  14   6          0.18         -8.49        11.64 o                         
   4  14   6         59.51         74.74        17.58 o                         
   5  14   6          1.45         -6.53        11.35 o                         
   6  14   6         71.18         84.16        16.79 o                         
   7  14   6          0.18         -3.95        17.75 o                         
   8  14   6         10.87          7.10        20.12 o                         
  -2  15   6          5.39         -0.30        15.83 o                         
  -1  15   6          2.30          0.28        13.98 o                         
   0  15   6        136.76        174.87        28.47 o                         
   1  15   6         83.44         84.71        44.19 o                         
   2  15   6         86.49        114.42        22.67 o                         
   3  15   6         19.15          9.07        14.79 o                         
   4  15   6         11.82         14.98        13.59 o                         
   5  15   6          6.03         15.60        14.04 o                         
  -3 -13   7         38.33         87.50        24.07 o                         
  -2 -13   7         42.98         54.71        22.64 o                         
  -1 -13   7         40.40         22.88        16.28 o                         
   0 -13   7        202.44        244.74        30.71 o                         
   1 -13   7          9.97         22.20        28.80 o                         
   2 -13   7          0.12         24.44        19.48 o                         
   3 -13   7        111.77        157.29        33.93 o                         
  -5 -12   7        165.50        190.53        28.46 o                         
  -4 -12   7          0.48         14.54        32.35 o                         
  -3 -12   7          7.15          5.66        16.95 o                         
  -2 -12   7         21.19         53.82        16.95 o                         
  -1 -12   7        100.89        125.58        28.60 o                         
   0 -12   7          5.33          8.64        13.99 o                         
   1 -12   7         14.95         16.57        25.65 o                         
   2 -12   7          0.19         13.98        14.97 o                         
   3 -12   7        732.03        793.18        78.51 o                         
   4 -12   7         54.99         33.04        18.85 o                         
   5 -12   7         84.05         82.99        18.41 o                         
   6 -12   7         61.23         90.18        20.28 o                         
  -7 -11   7        564.48        668.40        43.40 o                         
  -6 -11   7         14.23         21.84        21.11 o                         
  -5 -11   7        128.89        153.21        24.74 o                         
  -4 -11   7         48.21         58.52        19.47 o                         
  -3 -11   7         39.70         15.93        15.45 o                         
  -2 -11   7        100.70         85.21        17.06 o                         
  -1 -11   7          1.05         10.27        12.82 o                         
   0 -11   7         28.92         35.47        20.32 o                         
   1 -11   7         57.50         34.73        19.73 o                         
   2 -11   7          0.00         13.29        14.01 o                         
   3 -11   7         30.87         63.42        14.93 o                         
   4 -11   7        114.37         64.82        26.99 o                         
   5 -11   7          1.88        -10.20        10.20 o                         
   6 -11   7         74.98         91.40        18.81 o                         
   7 -11   7         44.37         27.56        15.08 o                         
  -8 -10   7         65.17         64.70        39.45 o                         
  -7 -10   7        159.92        179.44        48.73 o                         
  -6 -10   7         91.31        127.49        20.91 o                         
  -5 -10   7        606.80        696.86        40.98 o                         
  -4 -10   7          0.07         -4.19        12.68 o                         
  -3 -10   7        165.93        144.16        16.34 o                         
  -2 -10   7          6.51          4.58        11.05 o                         
  -1 -10   7         30.67         18.98        11.84 o                         
   0 -10   7         67.29         53.44        12.41 o                         
   1 -10   7         95.40        103.45        15.64 o                         
   2 -10   7         30.10         38.81        11.84 o                         
   3 -10   7          2.41          1.64         7.28 o                         
   4 -10   7         54.87         47.10        10.97 o                         
   5 -10   7         13.65          8.26         8.28 o                         
   6 -10   7        102.90        126.38        16.09 o                         
   7 -10   7          0.01          9.10         9.84 o                         
   8 -10   7         89.09        104.69        15.75 o                         
   9 -10   7          2.39         -6.18        18.02 o                         
  -9  -9   7         13.16        -22.88        22.88 o                         
  -8  -9   7          4.95         16.22        12.43 o                         
  -7  -9   7          0.07         -6.20        10.93 o                         
  -6  -9   7         72.09         56.53        16.44 o                         
  -5  -9   7        160.53        139.79        37.48 o                         
  -4  -9   7         57.60         61.05        22.62 o                         
  -3  -9   7        144.10        134.74        14.77 o                         
  -2  -9   7        233.72        265.03        24.48 o                         
  -1  -9   7         23.87          9.01         6.81 o                         
   0  -9   7        853.88        732.40        24.03 o                         
   1  -9   7         12.31          4.79         6.83 o                         
   2  -9   7         36.45         27.53         7.29 o                         
   3  -9   7       1163.62        977.73        35.72 o                         
   4  -9   7        581.03        535.68        33.94 o                         
   5  -9   7         98.32        100.29        13.78 o                         
   6  -9   7        615.67        561.86        36.10 o                         
   7  -9   7          4.27         23.09         9.27 o                         
   8  -9   7          2.96          9.46         8.25 o                         
   9  -9   7         51.93         15.87        13.41 o                         
  10  -9   7         70.94        116.53        20.70 o                         
 -10  -8   7          7.97        -23.67        28.01 o                         
  -9  -8   7         10.52          8.01        11.54 o                         
  -8  -8   7          0.28          7.25        16.37 o                         
  -7  -8   7         21.29         36.48        13.18 o                         
  -6  -8   7        172.93        201.48        26.63 o                         
  -5  -8   7        156.14        118.94        50.11 o                         
  -4  -8   7         17.22         17.50        15.84 o                         
  -3  -8   7        689.80        667.71        26.12 o                         
  -2  -8   7       1018.54       1023.52        24.57 o                         
  -1  -8   7         55.54         72.92         6.85 o                         
   0  -8   7        164.74        150.71        13.45 o                         
   1  -8   7         15.80         18.02         5.87 o                         
   2  -8   7          0.06          0.79         4.50 o                         
   3  -8   7        143.55        144.19        10.91 o                         
   4  -8   7        750.72        626.60        18.83 o                         
   5  -8   7        495.41        453.89        17.59 o                         
   6  -8   7        577.81        623.29        24.03 o                         
   7  -8   7         52.37         34.27        10.65 o                         
   8  -8   7         14.50         14.44        10.70 o                         
   9  -8   7         69.73         75.40        14.43 o                         
  10  -8   7          1.43          0.07        12.05 o                         
  11  -8   7         49.67         56.36        18.52 o                         
 -11  -7   7          7.60         23.28        30.77 o                         
 -10  -7   7        382.33        375.28        30.34 o                         
  -9  -7   7         14.88         21.81        11.78 o                         
  -8  -7   7         10.86          1.67         9.50 o                         
  -7  -7   7        334.52        261.10        23.75 o                         
  -6  -7   7       1489.66       1495.11        51.92 o                         
  -5  -7   7         70.31         57.36         9.30 o                         
  -4  -7   7       1007.52        991.12        29.01 o                         
  -3  -7   7         12.23          1.68         5.10 o                         
  -2  -7   7         58.12         61.26         7.59 o                         
  -1  -7   7        303.16        317.17        11.12 o                         
   0  -7   7         42.25         32.66         8.91 o                         
   1  -7   7        132.10        142.63         9.01 o                         
   2  -7   7         42.66         34.33         5.86 o                         
   3  -7   7        873.86        828.70        20.86 o                         
   4  -7   7        322.67        330.28        13.77 o                         
   5  -7   7        540.37        604.80        17.01 o                         
   6  -7   7        541.86        549.24        26.79 o                         
   7  -7   7         31.53         50.89         9.44 o                         
   8  -7   7         75.57         68.73        12.60 o                         
   9  -7   7         83.83         78.20        13.45 o                         
  10  -7   7         28.76         44.95        15.24 o                         
  11  -7   7         10.70         17.89        14.70 o                         
  12  -7   7        186.29        187.54        25.27 o                         
 -11  -6   7          1.90         -4.73        12.42 o                         
 -10  -6   7         87.43         93.02        17.10 o                         
  -9  -6   7         37.11         55.30        14.50 o                         
  -8  -6   7         21.63         37.59        27.42 o                         
  -7  -6   7          2.99          5.10        10.04 o                         
  -6  -6   7         21.59         35.66        12.28 o                         
  -5  -6   7       2291.09       2314.64        46.90 o                         
  -4  -6   7         55.58         47.92         8.82 o                         
  -3  -6   7        525.52        543.26        13.78 o                         
  -2  -6   7         16.63         18.92         4.76 o                         
  -1  -6   7         51.93         64.77         7.48 o                         
   0  -6   7         18.95         19.79         4.34 o                         
   1  -6   7         15.70         14.85         4.04 o                         
   2  -6   7         22.71         24.50         4.97 o                         
   3  -6   7        115.46        125.20         8.12 o                         
   4  -6   7          0.31          0.64         3.91 o                         
   5  -6   7          3.19         -2.22         5.06 o                         
   6  -6   7        491.31        505.80        19.31 o                         
   7  -6   7        221.78        250.49        21.30 o                         
   8  -6   7        346.11        321.24        21.19 o                         
   9  -6   7          3.65         -2.35         8.25 o                         
  10  -6   7          8.85          2.16        10.44 o                         
  11  -6   7          0.02         -4.44        11.12 o                         
  12  -6   7        124.68         88.12        30.16 o                         
 -12  -5   7         34.57         14.99        14.12 o                         
 -11  -5   7         18.72         18.42        14.40 o                         
 -10  -5   7         67.66         71.51        15.78 o                         
  -9  -5   7          0.02         -2.19         9.41 o                         
  -8  -5   7        234.84        197.44        21.30 o                         
  -7  -5   7        880.23        918.68        37.92 o                         
  -6  -5   7         14.07          6.72         6.69 o                         
  -5  -5   7       1485.82       1422.78        19.66 o                         
  -4  -5   7         18.89         14.01         4.36 o                         
  -3  -5   7        339.12        341.55        12.24 o                         
  -2  -5   7         30.12         41.54         4.74 o                         
  -1  -5   7        734.26        852.49        15.94 o                         
   0  -5   7          0.28          0.54         2.63 o                         
   1  -5   7         36.87         24.31         4.23 o                         
   2  -5   7        799.29        815.50        15.86 o                         
   3  -5   7         43.67         44.98         5.23 o                         
   4  -5   7         16.96         20.53         4.50 o                         
   5  -5   7        194.11        196.70        10.29 o                         
   6  -5   7        856.92        821.55        20.23 o                         
   7  -5   7          4.87         -6.30         6.30 o                         
   8  -5   7        283.81        296.12        19.65 o                         
   9  -5   7          0.01         -2.94         7.88 o                         
  10  -5   7         90.25         61.43        13.02 o                         
  11  -5   7          2.18         13.87        11.93 o                         
  12  -5   7         33.54         32.43        23.87 o                         
  13  -5   7        155.85        127.93        26.24 o                         
 -12  -4   7        311.03        281.65        29.79 o                         
 -11  -4   7        125.09        133.98        22.29 o                         
 -10  -4   7          6.54          7.60        13.41 o                         
  -9  -4   7          0.21         -8.48         8.48 o                         
  -8  -4   7         24.45          6.96         9.95 o                         
  -7  -4   7        303.43        299.48        18.71 o                         
  -6  -4   7        258.35        257.14        11.67 o                         
  -5  -4   7         41.93         38.08         3.39 o                         
  -4  -4   7        357.76        365.73        10.72 o                         
  -3  -4   7        112.42        115.45         6.98 o                         
  -2  -4   7        115.14        135.88         6.91 o                         
  -1  -4   7        389.00        425.92        11.43 o                         
   0  -4   7        246.73        231.57        12.80 o                         
   1  -4   7        528.83        562.43        15.18 o                         
   2  -4   7        954.57       1017.79        17.42 o                         
   3  -4   7        136.12        128.90         8.51 o                         
   4  -4   7        263.93        218.08        11.10 o                         
   5  -4   7        768.24        718.73        28.43 o                         
   6  -4   7          7.99          9.23         5.73 o                         
   7  -4   7         55.02         45.62         6.66 o                         
   8  -4   7        250.49        257.74        17.76 o                         
   9  -4   7         22.09         21.23         8.84 o                         
  10  -4   7         76.77         81.47        12.90 o                         
  11  -4   7         93.45        102.74        17.08 o                         
  12  -4   7         32.06         38.08        19.33 o                         
  13  -4   7        148.40        203.63        29.82 o                         
 -13  -3   7         17.94         26.23        14.15 o                         
 -12  -3   7         59.67         51.70        17.26 o                         
 -11  -3   7          8.90          2.45        12.43 o                         
 -10  -3   7        168.73        196.67        53.66 o                         
  -9  -3   7        900.05        780.67        51.49 o                         
  -8  -3   7          1.34          2.49         8.27 o                         
  -7  -3   7       1224.67       1292.46        28.05 o                         
  -6  -3   7         59.21         57.92         6.22 o                         
  -5  -3   7         13.88         23.90         4.41 o                         
  -4  -3   7          6.27          3.02         2.87 o                         
  -3  -3   7          0.05         -3.64         3.64 o                         
  -2  -3   7         11.61         16.02         2.86 o                         
  -1  -3   7        270.17        289.65         8.08 o                         
   0  -3   7       1275.82       1307.94        14.40 o                         
   1  -3   7        259.83        266.47         9.36 o                         
   2  -3   7       1353.19       1456.07        21.84 o                         
   3  -3   7        391.03        416.92        12.03 o                         
   4  -3   7         70.22         66.22         7.10 o                         
   5  -3   7          5.60         14.44         6.68 o                         
   6  -3   7         18.18         11.00         4.32 o                         
   7  -3   7         25.23         19.89         4.90 o                         
   8  -3   7       1761.20       1730.53        32.48 o                         
   9  -3   7        185.11        171.37        15.26 o                         
  10  -3   7         52.71         50.06        10.51 o                         
  11  -3   7         56.10         56.11        13.11 o                         
  12  -3   7         38.19         50.70        18.13 o                         
  13  -3   7         11.49          9.15        14.59 o                         
  14  -3   7        118.74        143.88        26.91 o                         
 -13  -2   7        145.44        195.81        27.14 o                         
 -12  -2   7         87.53        138.43        33.54 o                         
 -11  -2   7         68.50         34.79        14.86 o                         
 -10  -2   7         49.70         58.17        15.44 o                         
  -9  -2   7       2460.09       2230.93        66.12 o                         
  -8  -2   7          7.38         11.38        14.24 o                         
  -7  -2   7        976.30        941.27        18.06 o                         
  -6  -2   7       1523.42       1586.80        27.84 o                         
  -5  -2   7        358.95        392.49        13.33 o                         
  -4  -2   7        394.77        352.20        10.85 o                         
  -3  -2   7        898.53        933.08        17.37 o                         
  -2  -2   7        170.83        180.53         9.36 o                         
  -1  -2   7        968.65       1016.11        25.66 o                         
   0  -2   7       7186.98       7003.84        63.83 o                         
   1  -2   7       1071.43       1097.55        16.13 o                         
   2  -2   7        554.04        537.55        11.70 o                         
   3  -2   7       2938.07       2887.68        58.99 o                         
   4  -2   7        529.43        490.79        12.20 o                         
   5  -2   7         28.36         21.41         5.96 o                         
   6  -2   7        320.39        303.86        10.94 o                         
   7  -2   7          0.67          5.03         5.21 o                         
   8  -2   7        519.37        544.08        25.00 o                         
   9  -2   7         19.89         21.52         8.31 o                         
  10  -2   7        156.71        150.81        16.29 o                         
  11  -2   7        704.61        777.08        28.43 o                         
  12  -2   7         22.19         23.73        15.06 o                         
  13  -2   7        131.95        113.54        36.89 o                         
  14  -2   7         59.03         43.40        19.38 o                         
 -13  -1   7         18.29         53.68        18.54 o                         
 -12  -1   7          1.10        -10.65        13.34 o                         
 -11  -1   7        329.08        303.48        29.58 o                         
 -10  -1   7        255.42        249.81        25.94 o                         
  -9  -1   7        168.34        164.18        15.95 o                         
  -8  -1   7        451.25        402.83        18.30 o                         
  -7  -1   7          0.07          7.19         4.98 o                         
  -6  -1   7        360.53        379.78        18.26 o                         
  -5  -1   7          2.94          1.93         3.74 o                         
  -4  -1   7         74.34         70.82         6.04 o                         
  -3  -1   7       7127.76       7483.60        86.76 o                         
  -2  -1   7        577.41        541.62        12.63 o                         
  -1  -1   7       1416.28       1458.64        17.56 o                         
   0  -1   7       4047.68       4045.60        37.32 o                         
   1  -1   7        205.82        227.11         6.01 o                         
   2  -1   7          0.33          2.27         2.76 o                         
   3  -1   7       1688.63       1605.72        22.06 o                         
   4  -1   7          4.73          8.47         3.13 o                         
   5  -1   7         10.65          7.61         4.54 o                         
   6  -1   7        135.94        135.63         9.67 o                         
   7  -1   7        406.69        416.39        16.06 o                         
   8  -1   7         67.32         90.48         9.18 o                         
   9  -1   7         43.36         45.38         8.94 o                         
  10  -1   7        260.83        273.07        18.42 o                         
  11  -1   7       1998.77       1935.63        59.45 o                         
  12  -1   7        118.56        104.33        20.71 o                         
  13  -1   7        473.58        467.44        46.75 o                         
  14  -1   7         40.73         53.80        18.39 o                         
 -13   0   7         19.81         24.85        17.53 o                         
 -12   0   7         32.78         37.84        16.97 o                         
 -11   0   7          2.95         -2.32        13.08 o                         
 -10   0   7          0.81         -4.70        16.37 o                         
  -9   0   7        302.80        369.91        26.50 o                         
  -8   0   7          1.21         -1.66         5.83 o                         
  -7   0   7        141.50        121.43        10.85 o                         
  -6   0   7        285.05        287.60        11.06 o                         
  -5   0   7        321.21        330.32        10.66 o                         
  -4   0   7       3204.72       3358.86        39.92 o                         
  -3   0   7       4137.51       4531.82        57.07 o                         
  -2   0   7        429.14        394.70         7.43 o                         
  -1   0   7        346.65        318.36         7.95 o                         
   0   0   7        520.53        505.63         8.04 o                         
   1   0   7       1247.34       1220.05        14.39 o                         
   2   0   7         49.48         38.47         3.18 o                         
   3   0   7        320.42        369.96         7.95 o                         
   4   0   7        120.78        141.10         5.88 o                         
   5   0   7          0.55         -3.25         3.25 o                         
   6   0   7        766.53        777.73        17.16 o                         
   7   0   7        688.36        678.74        16.67 o                         
   8   0   7        116.87        148.26         9.77 o                         
   9   0   7        160.86        164.21        15.43 o                         
  10   0   7         14.31          7.75         7.20 o                         
  11   0   7          5.11          9.96        14.95 o                         
  12   0   7          3.01         11.84        12.43 o                         
  13   0   7          0.42         15.24        19.73 o                         
  14   0   7          7.53          3.27        12.99 o                         
  15   0   7          1.53          8.02        15.89 o                         
 -13   1   7         12.72         35.11        29.99 o                         
 -12   1   7          3.01          1.16        13.46 o                         
 -11   1   7        222.77        238.32        28.23 o                         
 -10   1   7        377.96        373.16        32.55 o                         
  -9   1   7          4.75         -1.81         8.72 o                         
  -8   1   7          5.26         12.63         6.63 o                         
  -7   1   7        357.34        348.18        13.95 o                         
  -6   1   7        206.18        195.08        10.15 o                         
  -5   1   7         32.50         40.26         5.84 o                         
  -4   1   7        893.18        939.16        14.72 o                         
  -3   1   7       1342.93       1433.59        17.54 o                         
  -2   1   7       3378.63       3340.58        36.06 o                         
  -1   1   7       2433.87       2456.20        23.86 o                         
   0   1   7       5139.08       5042.51        42.62 o                         
   1   1   7        999.63        982.95        11.29 o                         
   2   1   7        954.73        919.11        11.25 o                         
   3   1   7        712.95        724.12        10.13 o                         
   4   1   7       3175.51       3264.76        35.81 o                         
   5   1   7       6637.22       6988.82        75.86 o                         
   6   1   7          0.01          1.40         3.41 o                         
   7   1   7         47.37         48.96         5.96 o                         
   8   1   7          5.74         10.83         4.73 o                         
   9   1   7         43.31         53.34        10.48 o                         
  10   1   7         40.89         28.59         7.97 o                         
  11   1   7        297.55        278.50        56.18 o                         
  12   1   7          7.59         16.00        12.13 o                         
  13   1   7          8.43          1.01        12.03 o                         
  14   1   7         33.48         38.93        15.62 o                         
  15   1   7        122.06        155.49        24.55 o                         
 -13   2   7         15.53         19.33        27.62 o                         
 -12   2   7        233.85        274.54        58.59 o                         
 -11   2   7         56.29         67.52        18.77 o                         
 -10   2   7         24.14         17.65        15.09 o                         
  -9   2   7        225.00        234.86        18.04 o                         
  -8   2   7         78.78         74.38        16.23 o                         
  -7   2   7        444.78        421.14        20.55 o                         
  -6   2   7         42.33         47.07         5.62 o                         
  -5   2   7        490.42        486.88        12.15 o                         
  -4   2   7        336.59        351.14        11.03 o                         
  -3   2   7        348.92        346.31         8.48 o                         
  -2   2   7        321.47        336.63         7.92 o                         
  -1   2   7       2555.83       2459.10        25.38 o                         
   0   2   7         19.51         20.65         2.62 o                         
   1   2   7         75.46         68.80         3.48 o                         
   2   2   7       1396.39       1299.87        13.43 o                         
   3   2   7         31.06         37.66         3.15 o                         
   4   2   7       3522.85       3700.23        37.07 o                         
   5   2   7       3220.90       3563.12        38.68 o                         
   6   2   7          1.91          6.73         2.66 o                         
   7   2   7          2.83          0.63         2.11 o                         
   8   2   7          0.00          2.49         2.75 o                         
   9   2   7        186.80        203.10         9.69 o                         
  10   2   7        284.62        304.58        24.64 o                         
  11   2   7         77.72         72.21        12.67 o                         
  12   2   7        349.27        393.76        34.92 o                         
  13   2   7         91.64         77.05        17.14 o                         
  14   2   7          4.31        -10.87        10.87 o                         
  15   2   7         81.83        102.12        21.73 o                         
 -13   3   7        109.15        100.67        25.30 o                         
 -12   3   7         96.22         87.98        33.93 o                         
 -11   3   7         23.91         24.77        23.28 o                         
 -10   3   7        182.93        172.17        17.35 o                         
  -9   3   7        162.88        150.96        15.47 o                         
  -8   3   7         30.18         28.01        10.76 o                         
  -7   3   7       2381.90       2328.25        40.22 o                         
  -6   3   7        772.87        818.49        20.48 o                         
  -5   3   7        148.31        147.81         9.65 o                         
  -4   3   7          2.08          1.07         2.89 o                         
  -3   3   7        222.58        240.64         8.42 o                         
  -2   3   7        374.98        394.90        10.56 o                         
  -1   3   7         23.69         14.70         3.15 o                         
   0   3   7       1707.97       1701.79        18.52 o                         
   1   3   7        200.12        194.80         5.43 o                         
   2   3   7        256.10        274.24         5.66 o                         
   3   3   7          2.05          0.75         1.88 o                         
   4   3   7       1104.40       1153.01        15.61 o                         
   5   3   7         44.91         47.04         3.80 o                         
   6   3   7          1.11          3.41         2.84 o                         
   7   3   7          8.42         11.77         3.47 o                         
   8   3   7          6.57         -0.07         2.81 o                         
   9   3   7          0.01         -2.96         2.96 o                         
  10   3   7        487.63        485.78        19.72 o                         
  11   3   7        159.22        179.59        17.12 o                         
  12   3   7          0.07         -6.55         9.19 o                         
  13   3   7         97.41         72.52        15.94 o                         
  14   3   7         35.18         75.00        23.67 o                         
  15   3   7        691.61        692.12        40.63 o                         
 -12   4   7         76.17        115.21        39.06 o                         
 -11   4   7         11.93         35.17        16.91 o                         
 -10   4   7          2.21          4.39        11.03 o                         
  -9   4   7         30.35         20.83         9.93 o                         
  -8   4   7         18.24          1.21         7.02 o                         
  -7   4   7        553.73        610.98        24.67 o                         
  -6   4   7        315.64        334.08        15.93 o                         
  -5   4   7        421.06        392.27        18.49 o                         
  -4   4   7          0.02          1.03         4.21 o                         
  -3   4   7         71.90         86.78         6.70 o                         
  -2   4   7       4536.18       4611.69        54.49 o                         
  -1   4   7       1588.98       1669.73        21.47 o                         
   0   4   7       3512.02       3537.98        34.35 o                         
   1   4   7       2924.11       2998.37        27.67 o                         
   2   4   7        143.37        166.26         5.49 o                         
   3   4   7         16.75         17.86         2.63 o                         
   4   4   7       1871.93       2003.59        21.70 o                         
   5   4   7        271.23        295.54         8.12 o                         
   6   4   7       1151.93       1177.31        19.99 o                         
   7   4   7        281.24        255.15         8.23 o                         
   8   4   7         31.32         31.78         4.04 o                         
   9   4   7        260.01        280.26        13.80 o                         
  10   4   7         44.18         31.29         7.97 o                         
  11   4   7          4.88         11.60         7.52 o                         
  12   4   7         48.93         41.40        11.26 o                         
  13   4   7          0.24         -1.43        14.01 o                         
  14   4   7         48.76         68.78        15.65 o                         
  15   4   7          1.56          9.07        24.07 o                         
 -12   5   7         84.21         61.71        32.88 o                         
 -11   5   7          2.97         -1.59        18.15 o                         
 -10   5   7         16.48         18.96        10.54 o                         
  -9   5   7         73.16         61.20        10.50 o                         
  -8   5   7        151.87        172.82        13.76 o                         
  -7   5   7         84.15         80.70        10.02 o                         
  -6   5   7        137.01        162.29        12.01 o                         
  -5   5   7        225.24        235.88        13.43 o                         
  -4   5   7        386.13        383.11        13.19 o                         
  -3   5   7        176.78        199.75        10.26 o                         
  -2   5   7         18.05         15.15         4.29 o                         
  -1   5   7        607.13        698.34        13.76 o
[truncated: 556,957 more chars]
